# Supplementary material for: A disease associated mutant reveals how Ltv1 orchestrates RP assembly and rRNA folding of the small ribosomal subunit head
Source: PLoS Genet. 2023 Nov 1;19(11):e1010862. doi: 10.1371/journal.pgen.1010862 (PMC10695388; doi:10.1371/journal.pgen.1010862)
Supplement: S1 Data — (XLSX) [file pgen.1010862.s011.xlsx]

## Sheet: WT 1 +
Nucleotide	Sequence	Modified_mutations	Modified_read_depth	Modified_effective_depth	Modified_rate	Modified_off_target_mapped_depth	Modified_low_mapq_mapped_depth	Modified_mapped_depth	Untreated_mutations	Untreated_read_depth	Untreated_effective_depth	Untreated_rate	Untreated_off_target_mapped_depth	Untreated_low_mapq_mapped_depth	Untreated_mapped_depth	Denatured_mutations	Denatured_read_depth	Denatured_effective_depth	Denatured_rate	Denatured_off_target_mapped_depth	Denatured_low_mapq_mapped_depth	Denatured_mapped_depth	Reactivity_profile	Std_err	HQ_profile	HQ_stderr	Norm_profile	Norm_stderr
1	G	0	1241	843	0	0	10	1241	0	0	0	nan	0	0	0	0	0	0	nan	0	0	0	0	0	0	0	0	0
2	U	0	3135	2592	0	0	47	3135	0	0	0	nan	0	0	0	0	0	0	nan	0	0	0	0	0	0	0	0	0
3	U	2	125631	119723	1.7e-05	0	254	125631	0	0	0	nan	0	0	0	0	0	0	nan	0	0	0	1.7e-05	1.2e-05	1.7e-05	1.2e-05	0.000516	0.000364
4	C	28	126385	117682	0.000238	0	268	126385	0	0	0	nan	0	0	0	0	0	0	nan	0	0	0	0.000238	4.5e-05	0.000238	4.5e-05	0.007221	0.001365
5	U	106455	127286	109509	0.972112	0	275	127286	0	0	0	nan	0	0	0	0	0	0	nan	0	0	0	0.972112	0.002979	0.972112	0.002979	29.4954	0.090387
6	U	218	279729	257730	0.000846	0	390	279729	0	0	0	nan	0	0	0	0	0	0	nan	0	0	0	0.000846	5.7e-05	0.000846	5.7e-05	0.025669	0.001729
7	A	3788	308580	254592	0.014879	0	454	308580	0	0	0	nan	0	0	0	0	0	0	nan	0	0	0	0.014879	0.000242	0.014879	0.000242	0.451452	0.007343
8	A	5464	337513	280284	0.019495	0	518	337513	0	0	0	nan	0	0	0	0	0	0	nan	0	0	0	0.019495	0.000264	0.019495	0.000264	0.591509	0.00801
9	C	3866	391373	327981	0.011787	0	559	391373	0	0	0	nan	0	0	0	0	0	0	nan	0	0	0	0.011787	0.00019	0.011787	0.00019	0.357636	0.005765
10	G	2908	468057	432333	0.006726	0	597	468057	0	0	0	nan	0	0	0	0	0	0	nan	0	0	0	0.006726	0.000125	0.006726	0.000125	0.204077	0.003793
11	U	431	624338	578569	0.000745	0	847	624338	0	0	0	nan	0	0	0	0	0	0	nan	0	0	0	0.000745	3.6e-05	0.000745	3.6e-05	0.022604	0.001092
12	U	391	644604	594451	0.000658	0	886	644604	0	0	0	nan	0	0	0	0	0	0	nan	0	0	0	0.000658	3.3e-05	0.000658	3.3e-05	0.019965	0.001001
13	C	5460	671457	621960	0.008779	0	926	671457	0	0	0	nan	0	0	0	0	0	0	nan	0	0	0	0.008779	0.000119	0.008779	0.000119	0.266369	0.003611
14	G	5067	735432	683338	0.007415	0	978	735432	0	0	0	nan	0	0	0	0	0	0	nan	0	0	0	0.007415	0.000104	0.007415	0.000104	0.224983	0.003156
15	G	4122	846698	792037	0.005204	0	1043	846698	0	0	0	nan	0	0	0	0	0	0	nan	0	0	0	0.005204	8.1e-05	0.005204	8.1e-05	0.157897	0.002458
16	G	3399	870338	817797	0.004156	0	1081	870338	0	0	0	nan	0	0	0	0	0	0	nan	0	0	0	0.004156	7.1e-05	0.004156	7.1e-05	0.1261	0.002154
17	U	1347	894961	853688	0.001578	0	1123	894961	0	0	0	nan	0	0	0	0	0	0	nan	0	0	0	0.001578	4.3e-05	0.001578	4.3e-05	0.047879	0.001305
18	A	16962	910182	881455	0.019243	0	1144	910182	0	0	0	nan	0	0	0	0	0	0	nan	0	0	0	0.019243	0.000148	0.019243	0.000148	0.583863	0.004491
19	A	40206	931509	898076	0.044769	0	1207	931509	0	0	0	nan	0	0	0	0	0	0	nan	0	0	0	0.044769	0.000223	0.044769	0.000223	1.35836	0.006766
20	U	514	983139	928835	0.000553	0	1290	983139	0	0	0	nan	0	0	0	0	0	0	nan	0	0	0	0.000553	2.4e-05	0.000553	2.4e-05	0.016779	0.000728
21	C	4761	1026539	959410	0.004962	0	1333	1026539	0	0	0	nan	0	0	0	0	0	0	nan	0	0	0	0.004962	7.2e-05	0.004962	7.2e-05	0.150555	0.002185
22	G	5051	1154287	1083511	0.004662	0	1401	1154287	0	0	0	nan	0	0	0	0	0	0	nan	0	0	0	0.004662	6.6e-05	0.004662	6.6e-05	0.141452	0.002003
23	C	1928	1298108	1229962	0.001568	0	1515	1298108	0	0	0	nan	0	0	0	0	0	0	nan	0	0	0	0.001568	3.6e-05	0.001568	3.6e-05	0.047576	0.001092
24	U	1087	1311706	1244879	0.000873	0	1530	1311706	0	0	0	nan	0	0	0	0	0	0	nan	0	0	0	0.000873	2.6e-05	0.000873	2.6e-05	0.026488	0.000789
25	G	4243	1341208	1250642	0.003393	0	1554	1341208	0	0	0	nan	0	0	0	0	0	0	nan	0	0	0	0.003393	5.2e-05	0.003393	5.2e-05	0.102949	0.001578
26	C	2517	1361905	1280730	0.001965	0	1584	1361905	0	0	0	nan	0	0	0	0	0	0	nan	0	0	0	0.001965	3.9e-05	0.001965	3.9e-05	0.059621	0.001183
27	A	4189	1379053	1299296	0.003224	0	1626	1379053	0	0	0	nan	0	0	0	0	0	0	nan	0	0	0	0.003224	5e-05	0.003224	5e-05	0.097821	0.001517
28	G	4202	1405769	1281141	0.00328	0	1656	1405769	0	0	0	nan	0	0	0	0	0	0	nan	0	0	0	0.00328	5.1e-05	0.00328	5.1e-05	0.09952	0.001547
29	A	3353	1428825	1283304	0.002613	0	1681	1428825	0	0	0	nan	0	0	0	0	0	0	nan	0	0	0	0.002613	4.5e-05	0.002613	4.5e-05	0.079282	0.001365
30	U	845	1444559	1297130	0.000651	0	1708	1444559	0	0	0	nan	0	0	0	0	0	0	nan	0	0	0	0.000651	2.2e-05	0.000651	2.2e-05	0.019752	0.000668
31	C	12601	1453167	1364690	0.009234	0	1729	1453167	0	0	0	nan	0	0	0	0	0	0	nan	0	0	0	0.009234	8.2e-05	0.009234	8.2e-05	0.280174	0.002488
32	U	2311	1503721	1415802	0.001632	0	1786	1503721	0	0	0	nan	0	0	0	0	0	0	nan	0	0	0	0.001632	3.4e-05	0.001632	3.4e-05	0.049517	0.001032
33	U	1656	1539639	1448355	0.001143	0	1793	1539639	0	0	0	nan	0	0	0	0	0	0	nan	0	0	0	0.001143	2.8e-05	0.001143	2.8e-05	0.03468	0.00085
34	G	14929	1557844	1481541	0.010077	0	1806	1557844	0	0	0	nan	0	0	0	0	0	0	nan	0	0	0	0.010077	8.2e-05	0.010077	8.2e-05	0.305752	0.002488
35	A	55982	1602463	1462520	0.038278	0	1842	1602463	0	0	0	nan	0	0	0	0	0	0	nan	0	0	0	0.038278	0.000162	0.038278	0.000162	1.16141	0.004915
36	A	11179	1616549	1482853	0.007539	0	1890	1616549	0	0	0	nan	0	0	0	0	0	0	nan	0	0	0	0.007539	7.1e-05	0.007539	7.1e-05	0.228745	0.002154
37	U	788	1633379	1481864	0.000532	0	1927	1633379	0	0	0	nan	0	0	0	0	0	0	nan	0	0	0	0.000532	1.9e-05	0.000532	1.9e-05	0.016142	0.000576
38	C	2120	1678316	1592795	0.001331	0	1957	1678316	0	0	0	nan	0	0	0	0	0	0	nan	0	0	0	0.001331	2.9e-05	0.001331	2.9e-05	0.040385	0.00088
39	U	1841	1771875	1673241	0.0011	0	2110	1771875	0	0	0	nan	0	0	0	0	0	0	nan	0	0	0	0.0011	2.6e-05	0.0011	2.6e-05	0.033376	0.000789
40	G	5944	1824909	1726128	0.003444	0	2166	1824909	0	0	0	nan	0	0	0	0	0	0	nan	0	0	0	0.003444	4.5e-05	0.003444	4.5e-05	0.104496	0.001365
41	U	2740	1849685	1760056	0.001557	0	2214	1849685	0	0	0	nan	0	0	0	0	0	0	nan	0	0	0	0.001557	3e-05	0.001557	3e-05	0.047242	0.00091
42	A	12248	1874236	1776902	0.006893	0	2264	1874236	0	0	0	nan	0	0	0	0	0	0	nan	0	0	0	0.006893	6.2e-05	0.006893	6.2e-05	0.209144	0.001881
43	G	12025	1899671	1794145	0.006702	0	2338	1899671	0	0	0	nan	0	0	0	0	0	0	nan	0	0	0	0.006702	6.1e-05	0.006702	6.1e-05	0.203349	0.001851
44	A	65933	1960410	1835545	0.03592	0	2386	1960410	0	0	0	nan	0	0	0	0	0	0	nan	0	0	0	0.03592	0.00014	0.03592	0.00014	1.08987	0.004248
45	G	10266	2023604	1890064	0.005432	0	2446	2023604	0	0	0	nan	0	0	0	0	0	0	nan	0	0	0	0.005432	5.4e-05	0.005432	5.4e-05	0.164815	0.001638
46	G	11626	2052777	1943904	0.005981	0	2479	2052777	0	0	0	nan	0	0	0	0	0	0	nan	0	0	0	0.005981	5.5e-05	0.005981	5.5e-05	0.181473	0.001669
47	A	51849	2087512	2002685	0.02589	0	2535	2087512	0	0	0	nan	0	0	0	0	0	0	nan	0	0	0	0.02589	0.000114	0.02589	0.000114	0.785543	0.003459
48	A	44430	2102868	2024973	0.021941	0	2548	2102868	0	0	0	nan	0	0	0	0	0	0	nan	0	0	0	0.021941	0.000104	0.021941	0.000104	0.665724	0.003156
49	A	70069	2125793	2000820	0.03502	0	2525	2125793	0	0	0	nan	0	0	0	0	0	0	nan	0	0	0	0.03502	0.000132	0.03502	0.000132	1.06256	0.004005
50	G	13283	2179128	2016592	0.006587	0	2547	2179128	0	0	0	nan	0	0	0	0	0	0	nan	0	0	0	0.006587	5.7e-05	0.006587	5.7e-05	0.19986	0.001729
51	U	7421	2242429	2057232	0.003607	0	2561	2242429	0	0	0	nan	0	0	0	0	0	0	nan	0	0	0	0.003607	4.2e-05	0.003607	4.2e-05	0.109442	0.001274
52	C	36239	2261619	2065429	0.017546	0	2518	2261619	0	0	0	nan	0	0	0	0	0	0	nan	0	0	0	0.017546	9.2e-05	0.017546	9.2e-05	0.532373	0.002791
53	C	32795	2268998	2074793	0.015806	0	2471	2268998	0	0	0	nan	0	0	0	0	0	0	nan	0	0	0	0.015806	8.7e-05	0.015806	8.7e-05	0.479579	0.00264
54	A	62366	2308654	2144807	0.029078	0	2421	2308654	0	0	0	nan	0	0	0	0	0	0	nan	0	0	0	0.029078	0.000116	0.029078	0.000116	0.882272	0.00352
55	U	11684	2320928	2161676	0.005405	0	2392	2320928	0	0	0	nan	0	0	0	0	0	0	nan	0	0	0	0.005405	5e-05	0.005405	5e-05	0.163996	0.001517
56	G	18625	2335162	2149619	0.008664	0	2360	2335162	0	0	0	nan	0	0	0	0	0	0	nan	0	0	0	0.008664	6.3e-05	0.008664	6.3e-05	0.262879	0.001912
57	C	27417	2399096	2193376	0.0125	0	2446	2399096	0	0	0	nan	0	0	0	0	0	0	nan	0	0	0	0.0125	7.5e-05	0.0125	7.5e-05	0.379269	0.002276
58	U	11070	2386359	2192020	0.00505	0	2424	2386359	0	0	0	nan	0	0	0	0	0	0	nan	0	0	0	0.00505	4.8e-05	0.00505	4.8e-05	0.153225	0.001456
59	C	54165	2371935	2176422	0.024887	0	2388	2371935	0	0	0	nan	0	0	0	0	0	0	nan	0	0	0	0.024887	0.000107	0.024887	0.000107	0.75511	0.003247
60	G	29700	2362172	2162938	0.013731	0	2336	2362172	0	0	0	nan	0	0	0	0	0	0	nan	0	0	0	0.013731	8e-05	0.013731	8e-05	0.41662	0.002427
61	C	51361	2394798	2181701	0.023542	0	2385	2394798	0	0	0	nan	0	0	0	0	0	0	nan	0	0	0	0.023542	0.000104	0.023542	0.000104	0.714301	0.003156
62	A	39265	2372512	2169631	0.018098	0	2340	2372512	0	0	0	nan	0	0	0	0	0	0	nan	0	0	0	0.018098	9.1e-05	0.018098	9.1e-05	0.549121	0.002761
63	C	31138	2354992	2159679	0.014418	0	2304	2354992	0	0	0	nan	0	0	0	0	0	0	nan	0	0	0	0.014418	8.2e-05	0.014418	8.2e-05	0.437465	0.002488
64	G	22982	2348601	2154218	0.010668	0	2302	2348601	0	0	0	nan	0	0	0	0	0	0	nan	0	0	0	0.010668	7e-05	0.010668	7e-05	0.323684	0.002124
65	G	26020	2408490	2204188	0.011805	0	2296	2408490	0	0	0	nan	0	0	0	0	0	0	nan	0	0	0	0.011805	7.3e-05	0.011805	7.3e-05	0.358182	0.002215
66	U	24690	2370075	2197641	0.011235	0	2208	2370075	0	0	0	nan	0	0	0	0	0	0	nan	0	0	0	0.011235	7.1e-05	0.011235	7.1e-05	0.340887	0.002154
67	G	22305	2347316	2101456	0.010614	0	2188	2347316	0	0	0	nan	0	0	0	0	0	0	nan	0	0	0	0.010614	7.1e-05	0.010614	7.1e-05	0.322045	0.002154
68	C	27642	2306318	1849702	0.014944	0	2191	2306318	0	0	0	nan	0	0	0	0	0	0	nan	0	0	0	0.014944	9e-05	0.014944	9e-05	0.453424	0.002731
69	U	22360	2272192	1800975	0.012415	0	2188	2272192	0	0	0	nan	0	0	0	0	0	0	nan	0	0	0	0.012415	8.3e-05	0.012415	8.3e-05	0.37669	0.002518
70	G	25490	2234855	1799737	0.014163	0	2169	2234855	0	0	0	nan	0	0	0	0	0	0	nan	0	0	0	0.014163	8.9e-05	0.014163	8.9e-05	0.429727	0.0027
71	A	103177	2216042	2049901	0.050333	0	2173	2216042	0	0	0	nan	0	0	0	0	0	0	nan	0	0	0	0.050333	0.000157	0.050333	0.000157	1.52718	0.004764
72	G	21423	2189712	1629370	0.013148	0	2173	2189712	0	0	0	nan	0	0	0	0	0	0	nan	0	0	0	0.013148	9e-05	0.013148	9e-05	0.398931	0.002731
73	A	56974	2164357	1609052	0.035408	0	2158	2164357	0	0	0	nan	0	0	0	0	0	0	nan	0	0	0	0.035408	0.000148	0.035408	0.000148	1.07433	0.004491
74	U	19364	2144009	1593393	0.012153	0	2244	2144009	0	0	0	nan	0	0	0	0	0	0	nan	0	0	0	0.012153	8.7e-05	0.012153	8.7e-05	0.368741	0.00264
75	G	15544	2122873	1904146	0.008163	0	2221	2122873	0	0	0	nan	0	0	0	0	0	0	nan	0	0	0	0.008163	6.5e-05	0.008163	6.5e-05	0.247678	0.001972
76	C	20326	2110373	1931984	0.010521	0	2172	2110373	0	0	0	nan	0	0	0	0	0	0	nan	0	0	0	0.010521	7.4e-05	0.010521	7.4e-05	0.319223	0.002245
77	C	14917	2085429	1907370	0.007821	0	2172	2085429	0	0	0	nan	0	0	0	0	0	0	nan	0	0	0	0.007821	6.4e-05	0.007821	6.4e-05	0.237301	0.001942
78	C	18879	2060164	1894460	0.009965	0	2158	2060164	0	0	0	nan	0	0	0	0	0	0	nan	0	0	0	0.009965	7.3e-05	0.009965	7.3e-05	0.302354	0.002215
79	G	26295	2051116	1863121	0.014113	0	2143	2051116	0	0	0	nan	0	0	0	0	0	0	nan	0	0	0	0.014113	8.7e-05	0.014113	8.7e-05	0.42821	0.00264
80	U	27669	2037226	1881791	0.014704	0	2124	2037226	0	0	0	nan	0	0	0	0	0	0	nan	0	0	0	0.014704	8.8e-05	0.014704	8.8e-05	0.446142	0.00267
81	A	69710	2013305	1852679	0.037627	0	2102	2013305	0	0	0	nan	0	0	0	0	0	0	nan	0	0	0	0.037627	0.000143	0.037627	0.000143	1.14166	0.004339
82	G	19373	1987088	1831728	0.010576	0	2066	1987088	0	0	0	nan	0	0	0	0	0	0	nan	0	0	0	0.010576	7.6e-05	0.010576	7.6e-05	0.320892	0.002306
83	U	19978	1991797	1859075	0.010746	0	2029	1991797	0	0	0	nan	0	0	0	0	0	0	nan	0	0	0	0.010746	7.6e-05	0.010746	7.6e-05	0.32605	0.002306
84	G	16416	1997138	1818288	0.009028	0	2021	1997138	0	0	0	nan	0	0	0	0	0	0	nan	0	0	0	0.009028	7e-05	0.009028	7e-05	0.273924	0.002124
85	U	10890	1965848	1813183	0.006006	0	1985	1965848	0	0	0	nan	0	0	0	0	0	0	nan	0	0	0	0.006006	5.8e-05	0.006006	5.8e-05	0.182231	0.00176
86	U	17938	1950520	1792937	0.010005	0	1974	1950520	0	0	0	nan	0	0	0	0	0	0	nan	0	0	0	0.010005	7.5e-05	0.010005	7.5e-05	0.303567	0.002276
87	C	32842	1951997	1779521	0.018456	0	1937	1951997	0	0	0	nan	0	0	0	0	0	0	nan	0	0	0	0.018456	0.000102	0.018456	0.000102	0.559984	0.003095
88	G	30252	1962664	1773182	0.017061	0	1902	1962664	0	0	0	nan	0	0	0	0	0	0	nan	0	0	0	0.017061	9.8e-05	0.017061	9.8e-05	0.517657	0.002973
89	U	19403	1992504	1840521	0.010542	0	1842	1992504	0	0	0	nan	0	0	0	0	0	0	nan	0	0	0	0.010542	7.6e-05	0.010542	7.6e-05	0.319861	0.002306
90	G	24581	1987631	1793206	0.013708	0	1832	1987631	0	0	0	nan	0	0	0	0	0	0	nan	0	0	0	0.013708	8.7e-05	0.013708	8.7e-05	0.415922	0.00264
91	C	39914	1958157	1809250	0.022061	0	1787	1958157	0	0	0	nan	0	0	0	0	0	0	nan	0	0	0	0.022061	0.00011	0.022061	0.00011	0.669365	0.003338
92	C	13405	1936458	1782391	0.007521	0	1750	1936458	0	0	0	nan	0	0	0	0	0	0	nan	0	0	0	0.007521	6.5e-05	0.007521	6.5e-05	0.228199	0.001972
93	U	12521	1915678	1771924	0.007066	0	1704	1915678	0	0	0	nan	0	0	0	0	0	0	nan	0	0	0	0.007066	6.3e-05	0.007066	6.3e-05	0.214393	0.001912
94	A	36836	1894606	1764297	0.020879	0	1671	1894606	0	0	0	nan	0	0	0	0	0	0	nan	0	0	0	0.020879	0.000109	0.020879	0.000109	0.633501	0.003307
95	G	22130	1886661	1694296	0.013061	0	1671	1886661	0	0	0	nan	0	0	0	0	0	0	nan	0	0	0	0.013061	8.8e-05	0.013061	8.8e-05	0.396291	0.00267
96	C	18226	1847275	1683305	0.010828	0	1678	1847275	0	0	0	nan	0	0	0	0	0	0	nan	0	0	0	0.010828	8e-05	0.010828	8e-05	0.328538	0.002427
97	G	17859	1821559	1654685	0.010793	0	1646	1821559	0	0	0	nan	0	0	0	0	0	0	nan	0	0	0	0.010793	8.1e-05	0.010793	8.1e-05	0.327476	0.002458
98	A	60668	1796657	1530906	0.039629	0	1614	1796657	0	0	0	nan	0	0	0	0	0	0	nan	0	0	0	0.039629	0.000161	0.039629	0.000161	1.2024	0.004885
99	A	90189	1773817	1502029	0.060045	0	1613	1773817	0	0	0	nan	0	0	0	0	0	0	nan	0	0	0	0.060045	0.0002	0.060045	0.0002	1.82186	0.006068
100	G	14386	1752767	1467070	0.009806	0	1586	1752767	0	0	0	nan	0	0	0	0	0	0	nan	0	0	0	0.009806	8.2e-05	0.009806	8.2e-05	0.297529	0.002488
101	U	14568	1753583	1577667	0.009234	0	1604	1753583	0	0	0	nan	0	0	0	0	0	0	nan	0	0	0	0.009234	7.7e-05	0.009234	7.7e-05	0.280174	0.002336
102	C	43796	1730799	1556459	0.028138	0	1594	1730799	0	0	0	nan	0	0	0	0	0	0	nan	0	0	0	0.028138	0.000134	0.028138	0.000134	0.853751	0.004066
103	A	41939	1719542	1544816	0.027148	0	1584	1719542	0	0	0	nan	0	0	0	0	0	0	nan	0	0	0	0.027148	0.000133	0.027148	0.000133	0.823713	0.004035
104	U	18289	1740917	1548365	0.011812	0	1593	1740917	0	0	0	nan	0	0	0	0	0	0	nan	0	0	0	0.011812	8.7e-05	0.011812	8.7e-05	0.358394	0.00264
105	A	56891	1721089	1545736	0.036805	0	1576	1721089	0	0	0	nan	0	0	0	0	0	0	nan	0	0	0	0.036805	0.000154	0.036805	0.000154	1.11672	0.004673
106	A	144499	1758913	1605643	0.089994	0	1623	1758913	0	0	0	nan	0	0	0	0	0	0	nan	0	0	0	0.089994	0.000237	0.089994	0.000237	2.73056	0.007191
107	G	17897	1800470	1631817	0.010968	0	1697	1800470	0	0	0	nan	0	0	0	0	0	0	nan	0	0	0	0.010968	8.2e-05	0.010968	8.2e-05	0.332786	0.002488
108	C	10903	1819962	1655717	0.006585	0	1719	1819962	0	0	0	nan	0	0	0	0	0	0	nan	0	0	0	0.006585	6.3e-05	0.006585	6.3e-05	0.199799	0.001912
109	U	8916	1818893	1671103	0.005335	0	1695	1818893	0	0	0	nan	0	0	0	0	0	0	nan	0	0	0	0.005335	5.7e-05	0.005335	5.7e-05	0.161872	0.001729
110	A	44699	1824670	1701451	0.026271	0	1670	1824670	0	0	0	nan	0	0	0	0	0	0	nan	0	0	0	0.026271	0.000124	0.026271	0.000124	0.797103	0.003762
111	G	22249	1836899	1673229	0.013297	0	1757	1836899	0	0	0	nan	0	0	0	0	0	0	nan	0	0	0	0.013297	8.9e-05	0.013297	8.9e-05	0.403452	0.0027
112	G	18685	1851286	1681591	0.011112	0	1780	1851286	0	0	0	nan	0	0	0	0	0	0	nan	0	0	0	0.011112	8.1e-05	0.011112	8.1e-05	0.337155	0.002458
113	G	18263	1828508	1647831	0.011083	0	1777	1828508	0	0	0	nan	0	0	0	0	0	0	nan	0	0	0	0.011083	8.2e-05	0.011083	8.2e-05	0.336275	0.002488
114	C	18216	1807493	1637875	0.011122	0	1772	1807493	0	0	0	nan	0	0	0	0	0	0	nan	0	0	0	0.011122	8.2e-05	0.011122	8.2e-05	0.337459	0.002488
115	A	31598	1784761	1611271	0.019611	0	1753	1784761	0	0	0	nan	0	0	0	0	0	0	nan	0	0	0	0.019611	0.00011	0.019611	0.00011	0.595028	0.003338
116	G	13057	1763773	1615888	0.00808	0	1735	1763773	0	0	0	nan	0	0	0	0	0	0	nan	0	0	0	0.00808	7.1e-05	0.00808	7.1e-05	0.24516	0.002154
117	U	10933	1743421	1593169	0.006862	0	1706	1743421	0	0	0	nan	0	0	0	0	0	0	nan	0	0	0	0.006862	6.6e-05	0.006862	6.6e-05	0.208204	0.002003
118	C	9342	1729593	1562321	0.00598	0	1695	1729593	0	0	0	nan	0	0	0	0	0	0	nan	0	0	0	0.00598	6.2e-05	0.00598	6.2e-05	0.181442	0.001881
119	U	10490	1700181	1536282	0.006828	0	1657	1700181	0	0	0	nan	0	0	0	0	0	0	nan	0	0	0	0.006828	6.7e-05	0.006828	6.7e-05	0.207172	0.002033
120	U	12284	1713829	1555713	0.007896	0	1643	1713829	0	0	0	nan	0	0	0	0	0	0	nan	0	0	0	0.007896	7.1e-05	0.007896	7.1e-05	0.239577	0.002154
121	U	10980	1700718	1549549	0.007086	0	1622	1700718	0	0	0	nan	0	0	0	0	0	0	nan	0	0	0	0.007086	6.8e-05	0.007086	6.8e-05	0.215	0.002063
122	A	62320	1723200	1581607	0.039403	0	1619	1723200	0	0	0	nan	0	0	0	0	0	0	nan	0	0	0	0.039403	0.000158	0.039403	0.000158	1.19555	0.004794
123	G	22117	1749920	1533885	0.014419	0	1641	1749920	0	0	0	nan	0	0	0	0	0	0	nan	0	0	0	0.014419	9.7e-05	0.014419	9.7e-05	0.437495	0.002943
124	A	65968	1778751	1549756	0.042567	0	1638	1778751	0	0	0	nan	0	0	0	0	0	0	nan	0	0	0	0.042567	0.000166	0.042567	0.000166	1.29155	0.005037
125	G	21821	1795688	1562931	0.013962	0	1618	1795688	0	0	0	nan	0	0	0	0	0	0	nan	0	0	0	0.013962	9.5e-05	0.013962	9.5e-05	0.423629	0.002882
126	G	11997	1804768	1614314	0.007432	0	1606	1804768	0	0	0	nan	0	0	0	0	0	0	nan	0	0	0	0.007432	6.8e-05	0.007432	6.8e-05	0.225498	0.002063
127	C	13274	1798937	1537306	0.008635	0	1579	1798937	0	0	0	nan	0	0	0	0	0	0	nan	0	0	0	0.008635	7.5e-05	0.008635	7.5e-05	0.261999	0.002276
128	U	9936	1782283	1536206	0.006468	0	1556	1782283	0	0	0	nan	0	0	0	0	0	0	nan	0	0	0	0.006468	6.5e-05	0.006468	6.5e-05	0.196249	0.001972
129	G	11364	1784724	1487731	0.007638	0	1539	1784724	0	0	0	nan	0	0	0	0	0	0	nan	0	0	0	0.007638	7.2e-05	0.007638	7.2e-05	0.231749	0.002185
130	A	50631	1776406	1577798	0.03209	0	1507	1776406	0	0	0	nan	0	0	0	0	0	0	nan	0	0	0	0.03209	0.000143	0.03209	0.000143	0.97366	0.004339
131	C	24991	1774285	1566945	0.015949	0	1542	1774285	0	0	0	nan	0	0	0	0	0	0	nan	0	0	0	0.015949	0.000101	0.015949	0.000101	0.483917	0.003064
132	G	16153	1770246	1583475	0.010201	0	1559	1770246	0	0	0	nan	0	0	0	0	0	0	nan	0	0	0	0.010201	8e-05	0.010201	8e-05	0.309514	0.002427
133	G	12743	1824832	1624640	0.007844	0	1592	1824832	0	0	0	nan	0	0	0	0	0	0	nan	0	0	0	0.007844	6.9e-05	0.007844	6.9e-05	0.237999	0.002094
134	C	31555	1802056	1613633	0.019555	0	1597	1802056	0	0	0	nan	0	0	0	0	0	0	nan	0	0	0	0.019555	0.00011	0.019555	0.00011	0.593329	0.003338
135	A	36145	1805739	1615078	0.02238	0	1628	1805739	0	0	0	nan	0	0	0	0	0	0	nan	0	0	0	0.02238	0.000118	0.02238	0.000118	0.679044	0.00358
136	G	14008	1810730	1605809	0.008723	0	1665	1810730	0	0	0	nan	0	0	0	0	0	0	nan	0	0	0	0.008723	7.4e-05	0.008723	7.4e-05	0.264669	0.002245
137	G	168500	1802788	1560387	0.107986	0	1644	1802788	0	0	0	nan	0	0	0	0	0	0	nan	0	0	0	0.107986	0.000263	0.107986	0.000263	3.27646	0.00798
138	A	47444	1817458	1593899	0.029766	0	1682	1817458	0	0	0	nan	0	0	0	0	0	0	nan	0	0	0	0.029766	0.000137	0.029766	0.000137	0.903147	0.004157
139	A	15137	1798984	1605454	0.009428	0	1687	1798984	0	0	0	nan	0	0	0	0	0	0	nan	0	0	0	0.009428	7.7e-05	0.009428	7.7e-05	0.28606	0.002336
140	A	61922	1787587	1615120	0.038339	0	1700	1787587	0	0	0	nan	0	0	0	0	0	0	nan	0	0	0	0.038339	0.000154	0.038339	0.000154	1.16326	0.004673
141	A	63287	1783693	1562789	0.040496	0	1721	1783693	0	0	0	nan	0	0	0	0	0	0	nan	0	0	0	0.040496	0.000161	0.040496	0.000161	1.22871	0.004885
142	A	80982	1787207	1559439	0.05193	0	1740	1787207	0	0	0	nan	0	0	0	0	0	0	nan	0	0	0	0.05193	0.000182	0.05193	0.000182	1.57564	0.005522
143	A	36617	1809415	1576643	0.023225	0	1797	1809415	0	0	0	nan	0	0	0	0	0	0	nan	0	0	0	0.023225	0.000121	0.023225	0.000121	0.704683	0.003671
144	G	9549	1834764	1622798	0.005884	0	1821	1834764	0	0	0	nan	0	0	0	0	0	0	nan	0	0	0	0.005884	6e-05	0.005884	6e-05	0.17853	0.00182
145	C	9672	1862312	1652775	0.005852	0	1824	1862312	0	0	0	nan	0	0	0	0	0	0	nan	0	0	0	0.005852	6e-05	0.005852	6e-05	0.177559	0.00182
146	C	7955	1867317	1659621	0.004793	0	1837	1867317	0	0	0	nan	0	0	0	0	0	0	nan	0	0	0	0.004793	5.4e-05	0.004793	5.4e-05	0.145427	0.001638
147	U	58953	1853290	1699257	0.034693	0	1844	1853290	0	0	0	nan	0	0	0	0	0	0	nan	0	0	0	0.034693	0.000143	0.034693	0.000143	1.05264	0.004339
148	A	40718	1842774	1718788	0.02369	0	1810	1842774	0	0	0	nan	0	0	0	0	0	0	nan	0	0	0	0.02369	0.000117	0.02369	0.000117	0.718791	0.00355
149	C	80755	1833850	1694463	0.047658	0	1792	1833850	0	0	0	nan	0	0	0	0	0	0	nan	0	0	0	0.047658	0.000168	0.047658	0.000168	1.44602	0.005097
150	G	16711	1840690	1690791	0.009884	0	1779	1840690	0	0	0	nan	0	0	0	0	0	0	nan	0	0	0	0.009884	7.6e-05	0.009884	7.6e-05	0.299896	0.002306
151	U	10075	1885648	1741912	0.005784	0	1785	1885648	0	0	0	nan	0	0	0	0	0	0	nan	0	0	0	0.005784	5.8e-05	0.005784	5.8e-05	0.175496	0.00176
152	C	9889	1865119	1717051	0.005759	0	1759	1865119	0	0	0	nan	0	0	0	0	0	0	nan	0	0	0	0.005759	5.8e-05	0.005759	5.8e-05	0.174737	0.00176
153	U	10943	1844013	1636038	0.006689	0	1759	1844013	0	0	0	nan	0	0	0	0	0	0	nan	0	0	0	0.006689	6.4e-05	0.006689	6.4e-05	0.202955	0.001942
154	U	15409	1778421	1652473	0.009325	0	1769	1778421	0	0	0	nan	0	0	0	0	0	0	nan	0	0	0	0.009325	7.5e-05	0.009325	7.5e-05	0.282935	0.002276
155	C	62466	1769966	1623341	0.03848	0	1706	1769966	0	0	0	nan	0	0	0	0	0	0	nan	0	0	0	0.03848	0.000154	0.03848	0.000154	1.16754	0.004673
156	G	31639	1762842	1627218	0.019444	0	1680	1762842	0	0	0	nan	0	0	0	0	0	0	nan	0	0	0	0.019444	0.000109	0.019444	0.000109	0.589961	0.003307
157	G	12722	1785257	1645686	0.007731	0	1669	1785257	0	0	0	nan	0	0	0	0	0	0	nan	0	0	0	0.007731	6.9e-05	0.007731	6.9e-05	0.234571	0.002094
158	A	47496	1753039	1620832	0.029303	0	1669	1753039	0	0	0	nan	0	0	0	0	0	0	nan	0	0	0	0.029303	0.000134	0.029303	0.000134	0.889099	0.004066
159	U	9736	1729174	1505209	0.006468	0	1652	1729174	0	0	0	nan	0	0	0	0	0	0	nan	0	0	0	0.006468	6.6e-05	0.006468	6.6e-05	0.196249	0.002003
160	A	46553	1712400	1482476	0.031402	0	1648	1712400	0	0	0	nan	0	0	0	0	0	0	nan	0	0	0	0.031402	0.000146	0.031402	0.000146	0.952786	0.00443
161	U	16153	1715432	1489267	0.010846	0	1651	1715432	0	0	0	nan	0	0	0	0	0	0	nan	0	0	0	0.010846	8.5e-05	0.010846	8.5e-05	0.329085	0.002579
162	G	19249	1723169	1588218	0.01212	0	1625	1723169	0	0	0	nan	0	0	0	0	0	0	nan	0	0	0	0.01212	8.7e-05	0.01212	8.7e-05	0.36774	0.00264
163	G	17545	1739432	1589937	0.011035	0	1634	1739432	0	0	0	nan	0	0	0	0	0	0	nan	0	0	0	0.011035	8.3e-05	0.011035	8.3e-05	0.334819	0.002518
164	C	15028	1716246	1557693	0.009648	0	1623	1716246	0	0	0	nan	0	0	0	0	0	0	nan	0	0	0	0.009648	7.9e-05	0.009648	7.9e-05	0.292735	0.002397
165	U	9896	1689267	1536397	0.006441	0	1600	1689267	0	0	0	nan	0	0	0	0	0	0	nan	0	0	0	0.006441	6.5e-05	0.006441	6.5e-05	0.19543	0.001972
166	G	17304	1668059	1521118	0.011376	0	1589	1668059	0	0	0	nan	0	0	0	0	0	0	nan	0	0	0	0.011376	8.6e-05	0.011376	8.6e-05	0.345166	0.002609
167	A	40940	1646173	1527710	0.026798	0	1594	1646173	0	0	0	nan	0	0	0	0	0	0	nan	0	0	0	0.026798	0.000132	0.026798	0.000132	0.813093	0.004005
168	G	15783	1630572	1496237	0.010548	0	1571	1630572	0	0	0	nan	0	0	0	0	0	0	nan	0	0	0	0.010548	8.4e-05	0.010548	8.4e-05	0.320043	0.002549
169	U	10056	1606553	1450803	0.006931	0	1555	1606553	0	0	0	nan	0	0	0	0	0	0	nan	0	0	0	0.006931	6.9e-05	0.006931	6.9e-05	0.210297	0.002094
170	A	31590	1588067	1437581	0.021974	0	1531	1588067	0	0	0	nan	0	0	0	0	0	0	nan	0	0	0	0.021974	0.000124	0.021974	0.000124	0.666725	0.003762
171	U	10336	1571537	1428217	0.007237	0	1515	1571537	0	0	0	nan	0	0	0	0	0	0	nan	0	0	0	0.007237	7.1e-05	0.007237	7.1e-05	0.219582	0.002154
172	C	13148	1569915	1444724	0.009101	0	1511	1569915	0	0	0	nan	0	0	0	0	0	0	nan	0	0	0	0.009101	7.9e-05	0.009101	7.9e-05	0.276138	0.002397
173	C	9539	1583509	1425400	0.006692	0	1504	1583509	0	0	0	nan	0	0	0	0	0	0	nan	0	0	0	0.006692	6.9e-05	0.006692	6.9e-05	0.203046	0.002094
174	U	14279	1575743	1408186	0.01014	0	1492	1575743	0	0	0	nan	0	0	0	0	0	0	nan	0	0	0	0.01014	8.5e-05	0.01014	8.5e-05	0.307663	0.002579
175	U	31653	1544504	1411620	0.022423	0	1478	1544504	0	0	0	nan	0	0	0	0	0	0	nan	0	0	0	0.022423	0.000126	0.022423	0.000126	0.680349	0.003823
176	G	22951	1534072	1383925	0.016584	0	1479	1534072	0	0	0	nan	0	0	0	0	0	0	nan	0	0	0	0.016584	0.000109	0.016584	0.000109	0.503184	0.003307
177	A	48613	1510630	1319998	0.036828	0	1467	1510630	0	0	0	nan	0	0	0	0	0	0	nan	0	0	0	0.036828	0.000167	0.036828	0.000167	1.11742	0.005067
178	A	41233	1487180	1289146	0.031985	0	1446	1487180	0	0	0	nan	0	0	0	0	0	0	nan	0	0	0	0.031985	0.000158	0.031985	0.000158	0.970475	0.004794
179	A	47419	1459745	1272051	0.037278	0	1420	1459745	0	0	0	nan	0	0	0	0	0	0	nan	0	0	0	0.037278	0.000171	0.037278	0.000171	1.13107	0.005188
180	G	15088	1488208	1345463	0.011214	0	1417	1488208	0	0	0	nan	0	0	0	0	0	0	nan	0	0	0	0.011214	9.1e-05	0.011214	9.1e-05	0.34025	0.002761
181	U	11947	1493298	1376651	0.008678	0	1430	1493298	0	0	0	nan	0	0	0	0	0	0	nan	0	0	0	0.008678	7.9e-05	0.008678	7.9e-05	0.263304	0.002397
182	G	11681	1495830	1363286	0.008568	0	1410	1495830	0	0	0	nan	0	0	0	0	0	0	nan	0	0	0	0.008568	7.9e-05	0.008568	7.9e-05	0.259966	0.002397
183	C	18474	1485122	1360152	0.013582	0	1376	1485122	0	0	0	nan	0	0	0	0	0	0	nan	0	0	0	0.013582	0.0001	0.013582	0.0001	0.412099	0.003034
184	C	10719	1464558	1338130	0.00801	0	1382	1464558	0	0	0	nan	0	0	0	0	0	0	nan	0	0	0	0.00801	7.7e-05	0.00801	7.7e-05	0.243036	0.002336
185	A	45202	1435732	1329991	0.033987	0	1352	1435732	0	0	0	nan	0	0	0	0	0	0	nan	0	0	0	0.033987	0.00016	0.033987	0.00016	1.03122	0.004855
186	C	32483	1421219	1312897	0.024741	0	1327	1421219	0	0	0	nan	0	0	0	0	0	0	nan	0	0	0	0.024741	0.000137	0.024741	0.000137	0.75068	0.004157
187	A	62324	1403526	1288821	0.048357	0	1303	1403526	0	0	0	nan	0	0	0	0	0	0	nan	0	0	0	0.048357	0.000194	0.048357	0.000194	1.46723	0.005886
188	G	12956	1428430	1280182	0.01012	0	1338	1428430	0	0	0	nan	0	0	0	0	0	0	nan	0	0	0	0.01012	8.9e-05	0.01012	8.9e-05	0.307057	0.0027
189	U	12508	1402399	1278310	0.009785	0	1303	1402399	0	0	0	nan	0	0	0	0	0	0	nan	0	0	0	0.009785	8.7e-05	0.009785	8.7e-05	0.296892	0.00264
190	G	10687	1398049	1239283	0.008624	0	1296	1398049	0	0	0	nan	0	0	0	0	0	0	nan	0	0	0	0.008624	8.3e-05	0.008624	8.3e-05	0.261666	0.002518
191	A	42852	1368856	1243711	0.034455	0	1282	1368856	0	0	0	nan	0	0	0	0	0	0	nan	0	0	0	0.034455	0.000166	0.034455	0.000166	1.04542	0.005037
192	C	22963	1357618	1229836	0.018672	0	1283	1357618	0	0	0	nan	0	0	0	0	0	0	nan	0	0	0	0.018672	0.000123	0.018672	0.000123	0.566538	0.003732
193	G	14921	1346529	1207612	0.012356	0	1250	1346529	0	0	0	nan	0	0	0	0	0	0	nan	0	0	0	0.012356	0.000101	0.012356	0.000101	0.3749	0.003064
194	A	56602	1347364	1184621	0.047781	0	1252	1347364	0	0	0	nan	0	0	0	0	0	0	nan	0	0	0	0.047781	0.000201	0.047781	0.000201	1.44975	0.006099
195	A	59765	1337004	1182025	0.050562	0	1236	1337004	0	0	0	nan	0	0	0	0	0	0	nan	0	0	0	0.050562	0.000207	0.050562	0.000207	1.53413	0.006281
196	G	9173	1336030	1139210	0.008052	0	1193	1336030	0	0	0	nan	0	0	0	0	0	0	nan	0	0	0	0.008052	8.4e-05	0.008052	8.4e-05	0.24431	0.002549
197	U	11563	1331747	1180366	0.009796	0	1196	1331747	0	0	0	nan	0	0	0	0	0	0	nan	0	0	0	0.009796	9.1e-05	0.009796	9.1e-05	0.297226	0.002761
198	C	9962	1318962	1166091	0.008543	0	1180	1318962	0	0	0	nan	0	0	0	0	0	0	nan	0	0	0	0.008543	8.6e-05	0.008543	8.6e-05	0.259208	0.002609
199	U	10802	1300600	1163704	0.009282	0	1106	1300600	0	0	0	nan	0	0	0	0	0	0	nan	0	0	0	0.009282	8.9e-05	0.009282	8.9e-05	0.28163	0.0027
200	C	14976	1286358	1060088	0.014127	0	1078	1286358	0	0	0	nan	0	0	0	0	0	0	nan	0	0	0	0.014127	0.000115	0.014127	0.000115	0.428635	0.003489
201	A	45907	1266065	1076549	0.042643	0	1069	1266065	0	0	0	nan	0	0	0	0	0	0	nan	0	0	0	0.042643	0.000199	0.042643	0.000199	1.29385	0.006038
202	C	6861	1268495	1082385	0.006339	0	1071	1268495	0	0	0	nan	0	0	0	0	0	0	nan	0	0	0	0.006339	7.7e-05	0.006339	7.7e-05	0.192335	0.002336
203	U	7382	1253952	1152645	0.006404	0	1053	1253952	0	0	0	nan	0	0	0	0	0	0	nan	0	0	0	0.006404	7.5e-05	0.006404	7.5e-05	0.194307	0.002276
204	A	21212	1255296	1153638	0.018387	0	1057	1255296	0	0	0	nan	0	0	0	0	0	0	nan	0	0	0	0.018387	0.000126	0.018387	0.000126	0.55789	0.003823
205	G	7565	1246295	1031601	0.007333	0	1042	1246295	0	0	0	nan	0	0	0	0	0	0	nan	0	0	0	0.007333	8.4e-05	0.007333	8.4e-05	0.222495	0.002549
206	A	55295	1216881	1025855	0.053901	0	1037	1216881	0	0	0	nan	0	0	0	0	0	0	nan	0	0	0	0.053901	0.000229	0.053901	0.000229	1.63544	0.006948
207	A	27110	1197719	979507	0.027677	0	1027	1197719	0	0	0	nan	0	0	0	0	0	0	nan	0	0	0	0.027677	0.000168	0.027677	0.000168	0.839763	0.005097
208	A	33113	1180131	989197	0.033475	0	1028	1180131	0	0	0	nan	0	0	0	0	0	0	nan	0	0	0	0.033475	0.000184	0.033475	0.000184	1.01568	0.005583
209	U	10334	1187347	1002112	0.010312	0	1041	1187347	0	0	0	nan	0	0	0	0	0	0	nan	0	0	0	0.010312	0.000101	0.010312	0.000101	0.312882	0.003064
210	G	10522	1211376	1047360	0.010046	0	1060	1211376	0	0	0	nan	0	0	0	0	0	0	nan	0	0	0	0.010046	9.8e-05	0.010046	9.8e-05	0.304811	0.002973
211	G	8073	1238394	1058284	0.007628	0	1091	1238394	0	0	0	nan	0	0	0	0	0	0	nan	0	0	0	0.007628	8.5e-05	0.007628	8.5e-05	0.231445	0.002579
212	U	9330	1216605	1061971	0.008786	0	1096	1216605	0	0	0	nan	0	0	0	0	0	0	nan	0	0	0	0.008786	9.1e-05	0.008786	9.1e-05	0.266581	0.002761
213	G	65030	1210498	1108213	0.05868	0	1101	1210498	0	0	0	nan	0	0	0	0	0	0	nan	0	0	0	0.05868	0.00023	0.05868	0.00023	1.78044	0.006979
214	A	18969	1207853	1126249	0.016843	0	1106	1207853	0	0	0	nan	0	0	0	0	0	0	nan	0	0	0	0.016843	0.000122	0.016843	0.000122	0.511043	0.003702
215	G	9268	1205895	1001544	0.009254	0	1100	1205895	0	0	0	nan	0	0	0	0	0	0	nan	0	0	0	0.009254	9.6e-05	0.009254	9.6e-05	0.280781	0.002913
216	A	22896	1195796	990901	0.023106	0	1102	1195796	0	0	0	nan	0	0	0	0	0	0	nan	0	0	0	0.023106	0.000153	0.023106	0.000153	0.701072	0.004642
217	G	12337	1182173	926743	0.013312	0	1089	1182173	0	0	0	nan	0	0	0	0	0	0	nan	0	0	0	0.013312	0.00012	0.013312	0.00012	0.403907	0.003641
218	U	11390	1117086	1034979	0.011005	0	1094	1117086	0	0	0	nan	0	0	0	0	0	0	nan	0	0	0	0.011005	0.000103	0.011005	0.000103	0.333909	0.003125
219	G	14214	1118894	1027778	0.01383	0	1090	1118894	0	0	0	nan	0	0	0	0	0	0	nan	0	0	0	0.01383	0.000116	0.01383	0.000116	0.419624	0.00352
220	G	9620	1112139	1019520	0.009436	0	1080	1112139	0	0	0	nan	0	0	0	0	0	0	nan	0	0	0	0.009436	9.6e-05	0.009436	9.6e-05	0.286303	0.002913
221	A	34979	1095685	1012588	0.034544	0	1085	1095685	0	0	0	nan	0	0	0	0	0	0	nan	0	0	0	0.034544	0.000185	0.034544	0.000185	1.04812	0.005613
222	A	19666	1083452	1004593	0.019576	0	1053	1083452	0	0	0	nan	0	0	0	0	0	0	nan	0	0	0	0.019576	0.00014	0.019576	0.00014	0.593966	0.004248
223	C	20560	1074621	988078	0.020808	0	1040	1074621	0	0	0	nan	0	0	0	0	0	0	nan	0	0	0	0.020808	0.000145	0.020808	0.000145	0.631347	0.0044
224	G	12334	1085143	991578	0.012439	0	1033	1085143	0	0	0	nan	0	0	0	0	0	0	nan	0	0	0	0.012439	0.000112	0.012439	0.000112	0.377419	0.003398
225	C	29992	1123399	1037200	0.028916	0	1064	1123399	0	0	0	nan	0	0	0	0	0	0	nan	0	0	0	0.028916	0.000167	0.028916	0.000167	0.877356	0.005067
226	G	10614	1118820	1026847	0.010336	0	1064	1118820	0	0	0	nan	0	0	0	0	0	0	nan	0	0	0	0.010336	0.0001	0.010336	0.0001	0.31361	0.003034
227	G	9508	1119091	1019522	0.009326	0	1068	1119091	0	0	0	nan	0	0	0	0	0	0	nan	0	0	0	0.009326	9.6e-05	0.009326	9.6e-05	0.282965	0.002913
228	U	8658	1088005	997048	0.008684	0	1040	1088005	0	0	0	nan	0	0	0	0	0	0	nan	0	0	0	0.008684	9.3e-05	0.008684	9.3e-05	0.263486	0.002822
229	A	31605	1059386	981779	0.032192	0	1025	1059386	0	0	0	nan	0	0	0	0	0	0	nan	0	0	0	0.032192	0.000181	0.032192	0.000181	0.976755	0.005492
230	A	39156	1041892	568568	0.068868	0	1017	1041892	0	0	0	nan	0	0	0	0	0	0	nan	0	0	0	0.068868	0.000348	0.068868	0.000348	2.08956	0.010559
231	A	34295	1045232	559036	0.061347	0	1035	1045232	0	0	0	nan	0	0	0	0	0	0	nan	0	0	0	0.061347	0.000331	0.061347	0.000331	1.86136	0.010043
232	C	15104	1049103	562234	0.026864	0	1062	1049103	0	0	0	nan	0	0	0	0	0	0	nan	0	0	0	0.026864	0.000219	0.026864	0.000219	0.815096	0.006645
233	C	10380	1050395	919644	0.011287	0	1059	1050395	0	0	0	nan	0	0	0	0	0	0	nan	0	0	0	0.011287	0.000111	0.011287	0.000111	0.342465	0.003368
234	C	8301	1075781	939552	0.008835	0	1077	1075781	0	0	0	nan	0	0	0	0	0	0	nan	0	0	0	0.008835	9.7e-05	0.008835	9.7e-05	0.268068	0.002943
235	C	7607	1067431	937179	0.008117	0	1088	1067431	0	0	0	nan	0	0	0	0	0	0	nan	0	0	0	0.008117	9.3e-05	0.008117	9.3e-05	0.246282	0.002822
236	U	6916	1060855	973793	0.007102	0	1092	1060855	0	0	0	nan	0	0	0	0	0	0	nan	0	0	0	0.007102	8.5e-05	0.007102	8.5e-05	0.215486	0.002579
237	C	19621	1055454	971826	0.02019	0	1168	1055454	0	0	0	nan	0	0	0	0	0	0	nan	0	0	0	0.02019	0.000144	0.02019	0.000144	0.612596	0.004369
238	G	15025	1049941	966594	0.015544	0	1188	1049941	0	0	0	nan	0	0	0	0	0	0	nan	0	0	0	0.015544	0.000127	0.015544	0.000127	0.471629	0.003853
239	A	36620	1063724	975337	0.037546	0	1272	1063724	0	0	0	nan	0	0	0	0	0	0	nan	0	0	0	0.037546	0.000196	0.037546	0.000196	1.1392	0.005947
240	G	11067	1052047	962721	0.011496	0	1262	1052047	0	0	0	nan	0	0	0	0	0	0	nan	0	0	0	0.011496	0.000109	0.011496	0.000109	0.348807	0.003307
241	C	16356	1046541	955106	0.017125	0	1256	1046541	0	0	0	nan	0	0	0	0	0	0	nan	0	0	0	0.017125	0.000134	0.017125	0.000134	0.519599	0.004066
242	G	21329	1043803	955168	0.02233	0	1263	1043803	0	0	0	nan	0	0	0	0	0	0	nan	0	0	0	0.02233	0.000153	0.02233	0.000153	0.677527	0.004642
243	A	41371	1044826	970099	0.042646	0	1278	1044826	0	0	0	nan	0	0	0	0	0	0	nan	0	0	0	0.042646	0.00021	0.042646	0.00021	1.29395	0.006372
244	G	8478	1037654	719193	0.011788	0	1275	1037654	0	0	0	nan	0	0	0	0	0	0	nan	0	0	0	0.011788	0.000128	0.011788	0.000128	0.357666	0.003884
245	A	35414	1019923	710802	0.049823	0	1265	1019923	0	0	0	nan	0	0	0	0	0	0	nan	0	0	0	0.049823	0.000265	0.049823	0.000265	1.51171	0.008041
246	A	20028	1010994	698776	0.028662	0	1294	1010994	0	0	0	nan	0	0	0	0	0	0	nan	0	0	0	0.028662	0.000203	0.028662	0.000203	0.86965	0.006159
247	A	27693	993087	917375	0.030187	0	1398	993087	0	0	0	nan	0	0	0	0	0	0	nan	0	0	0	0.030187	0.000181	0.030187	0.000181	0.915921	0.005492
248	C	15529	997861	914302	0.016985	0	1398	997861	0	0	0	nan	0	0	0	0	0	0	nan	0	0	0	0.016985	0.000136	0.016985	0.000136	0.515351	0.004126
249	C	6364	1005576	905230	0.00703	0	1446	1005576	0	0	0	nan	0	0	0	0	0	0	nan	0	0	0	0.00703	8.8e-05	0.00703	8.8e-05	0.213301	0.00267
250	C	11946	1022854	906128	0.013184	0	1456	1022854	0	0	0	nan	0	0	0	0	0	0	nan	0	0	0	0.013184	0.000121	0.013184	0.000121	0.400023	0.003671
251	A	12601	1014802	888660	0.01418	0	1436	1014802	0	0	0	nan	0	0	0	0	0	0	nan	0	0	0	0.01418	0.000126	0.01418	0.000126	0.430243	0.003823
252	A	21504	1008278	811707	0.026492	0	1426	1008278	0	0	0	nan	0	0	0	0	0	0	nan	0	0	0	0.026492	0.000181	0.026492	0.000181	0.803808	0.005492
253	A	26541	999623	801780	0.033103	0	1417	999623	0	0	0	nan	0	0	0	0	0	0	nan	0	0	0	0.033103	0.000203	0.033103	0.000203	1.0044	0.006159
254	U	5726	998039	814349	0.007031	0	1427	998039	0	0	0	nan	0	0	0	0	0	0	nan	0	0	0	0.007031	9.3e-05	0.007031	9.3e-05	0.213331	0.002822
255	U	4348	1006907	901565	0.004823	0	1428	1006907	0	0	0	nan	0	0	0	0	0	0	nan	0	0	0	0.004823	7.3e-05	0.004823	7.3e-05	0.146337	0.002215
256	U	5306	1036779	939046	0.00565	0	1426	1036779	0	0	0	nan	0	0	0	0	0	0	nan	0	0	0	0.00565	7.8e-05	0.00565	7.8e-05	0.17143	0.002367
257	U	8517	1039593	946399	0.008999	0	1423	1039593	0	0	0	nan	0	0	0	0	0	0	nan	0	0	0	0.008999	9.8e-05	0.008999	9.8e-05	0.273044	0.002973
258	G	11684	1051390	959162	0.012181	0	1433	1051390	0	0	0	nan	0	0	0	0	0	0	nan	0	0	0	0.012181	0.000113	0.012181	0.000113	0.36959	0.003429
259	G	7767	1076644	973463	0.007979	0	1474	1076644	0	0	0	nan	0	0	0	0	0	0	nan	0	0	0	0.007979	9.1e-05	0.007979	9.1e-05	0.242095	0.002761
260	U	6757	1060747	972249	0.00695	0	1472	1060747	0	0	0	nan	0	0	0	0	0	0	nan	0	0	0	0.00695	8.5e-05	0.00695	8.5e-05	0.210874	0.002579
261	A	28391	1049864	966605	0.029372	0	1450	1049864	0	0	0	nan	0	0	0	0	0	0	nan	0	0	0	0.029372	0.000174	0.029372	0.000174	0.891192	0.005279
262	G	14903	1050618	961509	0.0155	0	1461	1050618	0	0	0	nan	0	0	0	0	0	0	nan	0	0	0	0.0155	0.000127	0.0155	0.000127	0.470294	0.003853
263	G	8074	1068380	975918	0.008273	0	1464	1068380	0	0	0	nan	0	0	0	0	0	0	nan	0	0	0	0.008273	9.2e-05	0.008273	9.2e-05	0.251016	0.002791
264	G	9168	1070866	977972	0.009375	0	1478	1070866	0	0	0	nan	0	0	0	0	0	0	nan	0	0	0	0.009375	9.8e-05	0.009375	9.8e-05	0.284452	0.002973
265	G	12393	1062536	965978	0.012829	0	1471	1062536	0	0	0	nan	0	0	0	0	0	0	nan	0	0	0	0.012829	0.000115	0.012829	0.000115	0.389252	0.003489
266	A	55401	1047651	967309	0.057273	0	1452	1047651	0	0	0	nan	0	0	0	0	0	0	nan	0	0	0	0.057273	0.000243	0.057273	0.000243	1.73775	0.007373
267	A	53209	1036289	956697	0.055617	0	1441	1036289	0	0	0	nan	0	0	0	0	0	0	nan	0	0	0	0.055617	0.000241	0.055617	0.000241	1.68751	0.007312
268	C	6708	1027775	940907	0.007129	0	1487	1027775	0	0	0	nan	0	0	0	0	0	0	nan	0	0	0	0.007129	8.7e-05	0.007129	8.7e-05	0.216305	0.00264
269	C	5890	1031866	932681	0.006315	0	1485	1031866	0	0	0	nan	0	0	0	0	0	0	nan	0	0	0	0.006315	8.2e-05	0.006315	8.2e-05	0.191607	0.002488
270	U	6174	1051766	956994	0.006451	0	1507	1051766	0	0	0	nan	0	0	0	0	0	0	nan	0	0	0	0.006451	8.2e-05	0.006451	8.2e-05	0.195733	0.002488
271	U	6939	1043880	955442	0.007263	0	1493	1043880	0	0	0	nan	0	0	0	0	0	0	nan	0	0	0	0.007263	8.7e-05	0.007263	8.7e-05	0.220371	0.00264
272	C	4348	1037022	938707	0.004632	0	1464	1037022	0	0	0	nan	0	0	0	0	0	0	nan	0	0	0	0.004632	7e-05	0.004632	7e-05	0.140542	0.002124
273	U	7556	1023933	931905	0.008108	0	1449	1023933	0	0	0	nan	0	0	0	0	0	0	nan	0	0	0	0.008108	9.3e-05	0.008108	9.3e-05	0.246009	0.002822
274	U	10057	1015978	926468	0.010855	0	1425	1015978	0	0	0	nan	0	0	0	0	0	0	nan	0	0	0	0.010855	0.000108	0.010855	0.000108	0.329358	0.003277
275	A	15552	995791	870725	0.017861	0	1377	995791	0	0	0	nan	0	0	0	0	0	0	nan	0	0	0	0.017861	0.000143	0.017861	0.000143	0.541931	0.004339
276	A	110569	1002526	865716	0.12772	0	1361	1002526	0	0	0	nan	0	0	0	0	0	0	nan	0	0	0	0.12772	0.000384	0.12772	0.000384	3.87522	0.011651
277	C	9028	1005443	859379	0.010505	0	1372	1005443	0	0	0	nan	0	0	0	0	0	0	nan	0	0	0	0.010505	0.000111	0.010505	0.000111	0.318738	0.003368
278	G	11234	1009491	900227	0.012479	0	1390	1009491	0	0	0	nan	0	0	0	0	0	0	nan	0	0	0	0.012479	0.000118	0.012479	0.000118	0.378632	0.00358
279	G	6434	1021749	913299	0.007045	0	1415	1021749	0	0	0	nan	0	0	0	0	0	0	nan	0	0	0	0.007045	8.8e-05	0.007045	8.8e-05	0.213756	0.00267
280	A	27308	994700	917699	0.029757	0	1407	994700	0	0	0	nan	0	0	0	0	0	0	nan	0	0	0	0.029757	0.00018	0.029757	0.00018	0.902874	0.005461
281	A	31517	978140	907579	0.034726	0	1410	978140	0	0	0	nan	0	0	0	0	0	0	nan	0	0	0	0.034726	0.000196	0.034726	0.000196	1.05364	0.005947
282	U	8273	961692	889809	0.009298	0	1390	961692	0	0	0	nan	0	0	0	0	0	0	nan	0	0	0	0.009298	0.000102	0.009298	0.000102	0.282116	0.003095
283	U	5776	957796	873635	0.006611	0	1397	957796	0	0	0	nan	0	0	0	0	0	0	nan	0	0	0	0.006611	8.7e-05	0.006611	8.7e-05	0.200588	0.00264
284	C	32580	969671	867218	0.037568	0	1390	969671	0	0	0	nan	0	0	0	0	0	0	nan	0	0	0	0.037568	0.000208	0.037568	0.000208	1.13987	0.006311
285	A	23794	973519	829780	0.028675	0	1365	973519	0	0	0	nan	0	0	0	0	0	0	nan	0	0	0	0.028675	0.000186	0.028675	0.000186	0.870044	0.005644
286	A	25803	982220	837642	0.030804	0	1361	982220	0	0	0	nan	0	0	0	0	0	0	nan	0	0	0	0.030804	0.000192	0.030804	0.000192	0.934641	0.005826
287	C	6987	981896	836321	0.008354	0	1345	981896	0	0	0	nan	0	0	0	0	0	0	nan	0	0	0	0.008354	0.0001	0.008354	0.0001	0.253473	0.003034
288	G	8300	1003634	885101	0.009377	0	1349	1003634	0	0	0	nan	0	0	0	0	0	0	nan	0	0	0	0.009377	0.000103	0.009377	0.000103	0.284513	0.003125
289	G	6396	1023486	914447	0.006994	0	1356	1023486	0	0	0	nan	0	0	0	0	0	0	nan	0	0	0	0.006994	8.7e-05	0.006994	8.7e-05	0.212209	0.00264
290	A	113649	1012435	923440	0.123071	0	1316	1012435	0	0	0	nan	0	0	0	0	0	0	nan	0	0	0	0.123071	0.000365	0.123071	0.000365	3.73417	0.011075
291	G	8881	1014591	828233	0.010723	0	1306	1014591	0	0	0	nan	0	0	0	0	0	0	nan	0	0	0	0.010723	0.000114	0.010723	0.000114	0.325352	0.003459
292	A	11574	1009535	823528	0.014054	0	1312	1009535	0	0	0	nan	0	0	0	0	0	0	nan	0	0	0	0.014054	0.000131	0.014054	0.000131	0.42642	0.003975
293	G	4866	1007420	553696	0.008788	0	1286	1007420	0	0	0	nan	0	0	0	0	0	0	nan	0	0	0	0.008788	0.000126	0.008788	0.000126	0.266642	0.003823
294	A	9851	1001284	623038	0.015811	0	1264	1001284	0	0	0	nan	0	0	0	0	0	0	nan	0	0	0	0.015811	0.000159	0.015811	0.000159	0.47973	0.004824
295	A	9441	1005687	630804	0.014967	0	1247	1005687	0	0	0	nan	0	0	0	0	0	0	nan	0	0	0	0.014967	0.000154	0.014967	0.000154	0.454122	0.004673
296	G	7073	1011686	926645	0.007633	0	1239	1011686	0	0	0	nan	0	0	0	0	0	0	nan	0	0	0	0.007633	9.1e-05	0.007633	9.1e-05	0.231597	0.002761
297	G	9432	1021289	917180	0.010284	0	1240	1021289	0	0	0	nan	0	0	0	0	0	0	nan	0	0	0	0.010284	0.000106	0.010284	0.000106	0.312033	0.003216
298	A	41851	1008342	916588	0.04566	0	1236	1008342	0	0	0	nan	0	0	0	0	0	0	nan	0	0	0	0.04566	0.000223	0.04566	0.000223	1.38539	0.006766
299	C	29185	996313	905996	0.032213	0	1229	996313	0	0	0	nan	0	0	0	0	0	0	nan	0	0	0	0.032213	0.000189	0.032213	0.000189	0.977393	0.005735
300	A	38470	987035	905308	0.042494	0	1218	987035	0	0	0	nan	0	0	0	0	0	0	nan	0	0	0	0.042494	0.000217	0.042494	0.000217	1.28933	0.006584
301	G	7879	1007596	925698	0.008511	0	1203	1007596	0	0	0	nan	0	0	0	0	0	0	nan	0	0	0	0.008511	9.6e-05	0.008511	9.6e-05	0.258237	0.002913
302	A	23120	1008528	923269	0.025041	0	1200	1008528	0	0	0	nan	0	0	0	0	0	0	nan	0	0	0	0.025041	0.000165	0.025041	0.000165	0.759783	0.005006
303	A	25446	1000906	906947	0.028057	0	1178	1000906	0	0	0	nan	0	0	0	0	0	0	nan	0	0	0	0.028057	0.000176	0.028057	0.000176	0.851293	0.00534
304	U	6135	975667	903192	0.006793	0	1151	975667	0	0	0	nan	0	0	0	0	0	0	nan	0	0	0	0.006793	8.7e-05	0.006793	8.7e-05	0.20611	0.00264
305	G	10180	986200	893339	0.011395	0	1161	986200	0	0	0	nan	0	0	0	0	0	0	nan	0	0	0	0.011395	0.000113	0.011395	0.000113	0.345742	0.003429
306	C	24727	995558	908296	0.027224	0	1170	995558	0	0	0	nan	0	0	0	0	0	0	nan	0	0	0	0.027224	0.000173	0.027224	0.000173	0.826018	0.005249
307	U	6488	988201	897263	0.007231	0	1173	988201	0	0	0	nan	0	0	0	0	0	0	nan	0	0	0	0.007231	9e-05	0.007231	9e-05	0.2194	0.002731
308	U	6256	977739	895890	0.006983	0	1141	977739	0	0	0	nan	0	0	0	0	0	0	nan	0	0	0	0.006983	8.8e-05	0.006983	8.8e-05	0.211875	0.00267
309	U	7198	973755	891733	0.008072	0	1157	973755	0	0	0	nan	0	0	0	0	0	0	nan	0	0	0	0.008072	9.5e-05	0.008072	9.5e-05	0.244917	0.002882
310	C	4326	980315	894256	0.004838	0	1165	980315	0	0	0	nan	0	0	0	0	0	0	nan	0	0	0	0.004838	7.4e-05	0.004838	7.4e-05	0.146792	0.002245
311	U	7358	980077	894774	0.008223	0	1189	980077	0	0	0	nan	0	0	0	0	0	0	nan	0	0	0	0.008223	9.6e-05	0.008223	9.6e-05	0.249499	0.002913
312	G	7564	1001271	904632	0.008361	0	1209	1001271	0	0	0	nan	0	0	0	0	0	0	nan	0	0	0	0.008361	9.6e-05	0.008361	9.6e-05	0.253686	0.002913
313	U	6439	996924	901654	0.007141	0	1220	996924	0	0	0	nan	0	0	0	0	0	0	nan	0	0	0	0.007141	8.9e-05	0.007141	8.9e-05	0.216669	0.0027
314	A	22574	994870	897719	0.025146	0	1237	994870	0	0	0	nan	0	0	0	0	0	0	nan	0	0	0	0.025146	0.000167	0.025146	0.000167	0.762969	0.005067
315	G	7801	985997	879406	0.008871	0	1241	985997	0	0	0	nan	0	0	0	0	0	0	nan	0	0	0	0.008871	0.0001	0.008871	0.0001	0.26916	0.003034
316	A	25953	1001013	884422	0.029345	0	1244	1001013	0	0	0	nan	0	0	0	0	0	0	nan	0	0	0	0.029345	0.000182	0.029345	0.000182	0.890373	0.005522
317	U	10152	999194	861068	0.01179	0	1262	999194	0	0	0	nan	0	0	0	0	0	0	nan	0	0	0	0.01179	0.000117	0.01179	0.000117	0.357727	0.00355
318	A	30624	993974	874887	0.035003	0	1233	993974	0	0	0	nan	0	0	0	0	0	0	nan	0	0	0	0.035003	0.0002	0.035003	0.0002	1.06204	0.006068
319	G	7512	1017953	853056	0.008806	0	1246	1017953	0	0	0	nan	0	0	0	0	0	0	nan	0	0	0	0.008806	0.000102	0.008806	0.000102	0.267188	0.003095
320	A	22258	1037494	898619	0.024769	0	1244	1037494	0	0	0	nan	0	0	0	0	0	0	nan	0	0	0	0.024769	0.000166	0.024769	0.000166	0.75153	0.005037
321	U	9506	1041644	895489	0.010615	0	1249	1041644	0	0	0	nan	0	0	0	0	0	0	nan	0	0	0	0.010615	0.000109	0.010615	0.000109	0.322076	0.003307
322	G	7469	1032096	922485	0.008097	0	1227	1032096	0	0	0	nan	0	0	0	0	0	0	nan	0	0	0	0.008097	9.4e-05	0.008097	9.4e-05	0.245676	0.002852
323	A	35155	1061404	957173	0.036728	0	1272	1061404	0	0	0	nan	0	0	0	0	0	0	nan	0	0	0	0.036728	0.000196	0.036728	0.000196	1.11438	0.005947
324	U	8574	1063270	945360	0.00907	0	1284	1063270	0	0	0	nan	0	0	0	0	0	0	nan	0	0	0	0.00907	9.8e-05	0.00907	9.8e-05	0.275198	0.002973
325	U	26116	1058343	962494	0.027134	0	1330	1058343	0	0	0	nan	0	0	0	0	0	0	nan	0	0	0	0.027134	0.000168	0.027134	0.000168	0.823288	0.005097
326	G	9690	1101771	954548	0.010151	0	1415	1101771	0	0	0	nan	0	0	0	0	0	0	nan	0	0	0	0.010151	0.000103	0.010151	0.000103	0.307997	0.003125
327	C	18142	1097016	986697	0.018387	0	1437	1097016	0	0	0	nan	0	0	0	0	0	0	nan	0	0	0	0.018387	0.000137	0.018387	0.000137	0.55789	0.004157
328	C	21742	1088222	982413	0.022131	0	1416	1088222	0	0	0	nan	0	0	0	0	0	0	nan	0	0	0	0.022131	0.00015	0.022131	0.00015	0.671489	0.004551
329	G	10271	1086854	997151	0.0103	0	1418	1086854	0	0	0	nan	0	0	0	0	0	0	nan	0	0	0	0.0103	0.000102	0.0103	0.000102	0.312518	0.003095
330	C	8402	1088223	1005223	0.008358	0	1423	1088223	0	0	0	nan	0	0	0	0	0	0	nan	0	0	0	0.008358	9.1e-05	0.008358	9.1e-05	0.253595	0.002761
331	C	7558	1083026	965759	0.007826	0	1429	1083026	0	0	0	nan	0	0	0	0	0	0	nan	0	0	0	0.007826	9e-05	0.007826	9e-05	0.237453	0.002731
332	U	7249	1080937	961459	0.00754	0	1433	1080937	0	0	0	nan	0	0	0	0	0	0	nan	0	0	0	0.00754	8.9e-05	0.00754	8.9e-05	0.228775	0.0027
333	G	7485	1077233	958902	0.007806	0	1425	1077233	0	0	0	nan	0	0	0	0	0	0	nan	0	0	0	0.007806	9e-05	0.007806	9e-05	0.236846	0.002731
334	A	112457	1071894	987775	0.113849	0	1425	1071894	0	0	0	nan	0	0	0	0	0	0	nan	0	0	0	0.113849	0.000339	0.113849	0.000339	3.45436	0.010286
335	G	8988	1066748	976739	0.009202	0	1414	1066748	0	0	0	nan	0	0	0	0	0	0	nan	0	0	0	0.009202	9.7e-05	0.009202	9.7e-05	0.279203	0.002943
336	U	4615	1058922	965497	0.00478	0	1417	1058922	0	0	0	nan	0	0	0	0	0	0	nan	0	0	0	0.00478	7e-05	0.00478	7e-05	0.145033	0.002124
337	A	15758	1049482	964740	0.016334	0	1429	1049482	0	0	0	nan	0	0	0	0	0	0	nan	0	0	0	0.016334	0.00013	0.016334	0.00013	0.495599	0.003944
338	C	13412	1047401	964124	0.013911	0	1424	1047401	0	0	0	nan	0	0	0	0	0	0	nan	0	0	0	0.013911	0.00012	0.013911	0.00012	0.422081	0.003641
339	G	9137	1054022	965150	0.009467	0	1431	1054022	0	0	0	nan	0	0	0	0	0	0	nan	0	0	0	0.009467	9.9e-05	0.009467	9.9e-05	0.287244	0.003004
340	A	21113	1076301	1001219	0.021087	0	1480	1076301	0	0	0	nan	0	0	0	0	0	0	nan	0	0	0	0.021087	0.000145	0.021087	0.000145	0.639812	0.0044
341	G	9121	1073646	989532	0.009217	0	1485	1073646	0	0	0	nan	0	0	0	0	0	0	nan	0	0	0	0.009217	9.7e-05	0.009217	9.7e-05	0.279658	0.002943
342	G	7663	1068603	973846	0.007869	0	1492	1068603	0	0	0	nan	0	0	0	0	0	0	nan	0	0	0	0.007869	9e-05	0.007869	9e-05	0.238758	0.002731
343	U	14319	1058214	980040	0.014611	0	1474	1058214	0	0	0	nan	0	0	0	0	0	0	nan	0	0	0	0.014611	0.000122	0.014611	0.000122	0.44332	0.003702
344	G	6605	1052774	956473	0.006906	0	1451	1052774	0	0	0	nan	0	0	0	0	0	0	nan	0	0	0	0.006906	8.5e-05	0.006906	8.5e-05	0.209539	0.002579
345	A	40832	1036130	955455	0.042736	0	1435	1036130	0	0	0	nan	0	0	0	0	0	0	nan	0	0	0	0.042736	0.000211	0.042736	0.000211	1.29668	0.006402
346	U	6596	1027284	936613	0.007042	0	1408	1027284	0	0	0	nan	0	0	0	0	0	0	nan	0	0	0	0.007042	8.7e-05	0.007042	8.7e-05	0.213665	0.00264
347	G	10820	1014928	906046	0.011942	0	1399	1014928	0	0	0	nan	0	0	0	0	0	0	nan	0	0	0	0.011942	0.000115	0.011942	0.000115	0.362339	0.003489
348	A	63287	1025145	912874	0.069327	0	1400	1025145	0	0	0	nan	0	0	0	0	0	0	nan	0	0	0	0.069327	0.000276	0.069327	0.000276	2.10349	0.008374
349	G	6669	1022809	905967	0.007361	0	1410	1022809	0	0	0	nan	0	0	0	0	0	0	nan	0	0	0	0.007361	9e-05	0.007361	9e-05	0.223344	0.002731
350	C	6816	1016716	928297	0.007342	0	1393	1016716	0	0	0	nan	0	0	0	0	0	0	nan	0	0	0	0.007342	8.9e-05	0.007342	8.9e-05	0.222768	0.0027
351	C	8205	1005296	927825	0.008843	0	1359	1005296	0	0	0	nan	0	0	0	0	0	0	nan	0	0	0	0.008843	9.8e-05	0.008843	9.8e-05	0.26831	0.002973
352	G	8667	999483	905232	0.009574	0	1364	999483	0	0	0	nan	0	0	0	0	0	0	nan	0	0	0	0.009574	0.000103	0.009574	0.000103	0.29049	0.003125
353	U	5212	995992	878769	0.005931	0	1356	995992	0	0	0	nan	0	0	0	0	0	0	nan	0	0	0	0.005931	8.2e-05	0.005931	8.2e-05	0.179956	0.002488
354	U	6942	984957	861230	0.008061	0	1346	984957	0	0	0	nan	0	0	0	0	0	0	nan	0	0	0	0.008061	9.7e-05	0.008061	9.7e-05	0.244583	0.002943
355	U	8230	975690	792342	0.010387	0	1381	975690	0	0	0	nan	0	0	0	0	0	0	nan	0	0	0	0.010387	0.000114	0.010387	0.000114	0.315158	0.003459
356	G	6737	983940	795686	0.008467	0	1396	983940	0	0	0	nan	0	0	0	0	0	0	nan	0	0	0	0.008467	0.000103	0.008467	0.000103	0.256902	0.003125
357	C	20376	980334	784375	0.025977	0	1428	980334	0	0	0	nan	0	0	0	0	0	0	nan	0	0	0	0.025977	0.000182	0.025977	0.000182	0.788183	0.005522
358	A	16720	972085	781961	0.021382	0	1419	972085	0	0	0	nan	0	0	0	0	0	0	nan	0	0	0	0.021382	0.000165	0.021382	0.000165	0.648763	0.005006
359	G	5198	971642	776709	0.006692	0	1428	971642	0	0	0	nan	0	0	0	0	0	0	nan	0	0	0	0.006692	9.3e-05	0.006692	9.3e-05	0.203046	0.002822
360	U	7767	960392	760402	0.010214	0	1426	960392	0	0	0	nan	0	0	0	0	0	0	nan	0	0	0	0.010214	0.000116	0.010214	0.000116	0.309909	0.00352
361	A	14168	951539	769692	0.018407	0	1406	951539	0	0	0	nan	0	0	0	0	0	0	nan	0	0	0	0.018407	0.000155	0.018407	0.000155	0.558497	0.004703
362	C	12225	937907	721872	0.016935	0	1388	937907	0	0	0	nan	0	0	0	0	0	0	nan	0	0	0	0.016935	0.000153	0.016935	0.000153	0.513834	0.004642
363	G	7213	922216	716422	0.010068	0	1376	922216	0	0	0	nan	0	0	0	0	0	0	nan	0	0	0	0.010068	0.000119	0.010068	0.000119	0.305479	0.003611
364	A	44791	908370	734947	0.060945	0	1357	908370	0	0	0	nan	0	0	0	0	0	0	nan	0	0	0	0.060945	0.000288	0.060945	0.000288	1.84917	0.008738
365	U	10254	897829	734205	0.013966	0	1347	897829	0	0	0	nan	0	0	0	0	0	0	nan	0	0	0	0.013966	0.000138	0.013966	0.000138	0.42375	0.004187
366	G	6781	888153	730391	0.009284	0	1318	888153	0	0	0	nan	0	0	0	0	0	0	nan	0	0	0	0.009284	0.000113	0.009284	0.000113	0.281691	0.003429
367	G	6356	875043	714019	0.008902	0	1317	875043	0	0	0	nan	0	0	0	0	0	0	nan	0	0	0	0.008902	0.000112	0.008902	0.000112	0.270101	0.003398
368	A	40439	842872	726971	0.055627	0	1302	842872	0	0	0	nan	0	0	0	0	0	0	nan	0	0	0	0.055627	0.000277	0.055627	0.000277	1.68781	0.008405
369	A	25846	821534	675658	0.038253	0	1281	821534	0	0	0	nan	0	0	0	0	0	0	nan	0	0	0	0.038253	0.000238	0.038253	0.000238	1.16065	0.007221
370	C	16974	805597	661744	0.02565	0	1270	805597	0	0	0	nan	0	0	0	0	0	0	nan	0	0	0	0.02565	0.000197	0.02565	0.000197	0.778261	0.005977
371	A	20778	784681	640812	0.032424	0	1223	784681	0	0	0	nan	0	0	0	0	0	0	nan	0	0	0	0.032424	0.000225	0.032424	0.000225	0.983795	0.006827
372	A	12429	764507	581342	0.02138	0	1199	764507	0	0	0	nan	0	0	0	0	0	0	nan	0	0	0	0.02138	0.000192	0.02138	0.000192	0.648702	0.005826
373	A	15499	739997	556123	0.02787	0	1154	739997	0	0	0	nan	0	0	0	0	0	0	nan	0	0	0	0.02787	0.000224	0.02787	0.000224	0.845619	0.006797
374	A	17593	726179	500013	0.035185	0	1123	726179	0	0	0	nan	0	0	0	0	0	0	nan	0	0	0	0.035185	0.000265	0.035185	0.000265	1.06757	0.008041
375	C	8093	707640	541186	0.014954	0	1106	707640	0	0	0	nan	0	0	0	0	0	0	nan	0	0	0	0.014954	0.000166	0.014954	0.000166	0.453728	0.005037
376	A	11460	687087	495077	0.023148	0	1070	687087	0	0	0	nan	0	0	0	0	0	0	nan	0	0	0	0.023148	0.000216	0.023148	0.000216	0.702346	0.006554
377	U	7797	668136	484842	0.016082	0	1036	668136	0	0	0	nan	0	0	0	0	0	0	nan	0	0	0	0.016082	0.000182	0.016082	0.000182	0.487953	0.005522
378	G	8027	647603	473676	0.016946	0	995	647603	0	0	0	nan	0	0	0	0	0	0	nan	0	0	0	0.016946	0.000189	0.016946	0.000189	0.514168	0.005735
379	G	4572	631954	485407	0.009419	0	964	631954	0	0	0	nan	0	0	0	0	0	0	nan	0	0	0	0.009419	0.000139	0.009419	0.000139	0.285787	0.004217
380	C	5900	610367	481519	0.012253	0	937	610367	0	0	0	nan	0	0	0	0	0	0	nan	0	0	0	0.012253	0.00016	0.012253	0.00016	0.371775	0.004855
381	U	6148	586428	465049	0.01322	0	917	586428	0	0	0	nan	0	0	0	0	0	0	nan	0	0	0	0.01322	0.000169	0.01322	0.000169	0.401115	0.005128
382	U	16317	567587	463232	0.035224	0	880	567587	0	0	0	nan	0	0	0	0	0	0	nan	0	0	0	0.035224	0.000276	0.035224	0.000276	1.06875	0.008374
383	A	10464	550337	419962	0.024917	0	861	550337	0	0	0	nan	0	0	0	0	0	0	nan	0	0	0	0.024917	0.000244	0.024917	0.000244	0.756021	0.007403
384	C	6360	518534	403434	0.015765	0	827	518534	0	0	0	nan	0	0	0	0	0	0	nan	0	0	0	0.015765	0.000198	0.015765	0.000198	0.478335	0.006008
385	A	16692	501279	372089	0.04486	0	799	501279	0	0	0	nan	0	0	0	0	0	0	nan	0	0	0	0.04486	0.000347	0.04486	0.000347	1.36112	0.010529
386	G	4558	488533	365392	0.012474	0	780	488533	0	0	0	nan	0	0	0	0	0	0	nan	0	0	0	0.012474	0.000185	0.012474	0.000185	0.378481	0.005613
387	A	6613	469549	349861	0.018902	0	762	469549	0	0	0	nan	0	0	0	0	0	0	nan	0	0	0	0.018902	0.000232	0.018902	0.000232	0.573516	0.007039
388	A	6772	451250	341641	0.019822	0	717	451250	0	0	0	nan	0	0	0	0	0	0	nan	0	0	0	0.019822	0.000241	0.019822	0.000241	0.60143	0.007312
389	C	6221	440542	326995	0.019025	0	692	440542	0	0	0	nan	0	0	0	0	0	0	nan	0	0	0	0.019025	0.000241	0.019025	0.000241	0.577248	0.007312
390	G	4396	429251	309723	0.014193	0	682	429251	0	0	0	nan	0	0	0	0	0	0	nan	0	0	0	0.014193	0.000214	0.014193	0.000214	0.430638	0.006493
391	U	8295	413965	304736	0.02722	0	645	413965	0	0	0	nan	0	0	0	0	0	0	nan	0	0	0	0.02722	0.000299	0.02722	0.000299	0.825897	0.009072
392	U	4309	392416	283512	0.015199	0	623	392416	0	0	0	nan	0	0	0	0	0	0	nan	0	0	0	0.015199	0.000232	0.015199	0.000232	0.461161	0.007039
393	A	10217	377925	270868	0.037719	0	591	377925	0	0	0	nan	0	0	0	0	0	0	nan	0	0	0	0.037719	0.000373	0.037719	0.000373	1.14445	0.011317
394	G	3574	369137	236980	0.015081	0	576	369137	0	0	0	nan	0	0	0	0	0	0	nan	0	0	0	0.015081	0.000252	0.015081	0.000252	0.457581	0.007646
395	A	14969	352549	234549	0.06382	0	555	352549	0	0	0	nan	0	0	0	0	0	0	nan	0	0	0	0.06382	0.000522	0.06382	0.000522	1.9364	0.015838
396	C	19347	337622	241318	0.080172	0	521	337622	0	0	0	nan	0	0	0	0	0	0	nan	0	0	0	0.080172	0.000576	0.080172	0.000576	2.43254	0.017477
397	C	3119	323278	277059	0.011258	0	503	323278	0	0	0	nan	0	0	0	0	0	0	nan	0	0	0	0.011258	0.000202	0.011258	0.000202	0.341585	0.006129
398	A	7533	309928	271810	0.027714	0	477	309928	0	0	0	nan	0	0	0	0	0	0	nan	0	0	0	0.027714	0.000319	0.027714	0.000319	0.840886	0.009679
399	C	7599	297846	218141	0.034835	0	447	297846	0	0	0	nan	0	0	0	0	0	0	nan	0	0	0	0.034835	0.0004	0.034835	0.0004	1.05695	0.012137
400	U	4998	244059	206444	0.02421	0	429	244059	0	0	0	nan	0	0	0	0	0	0	nan	0	0	0	0.02421	0.000342	0.02421	0.000342	0.734569	0.010377
401	U	0	227100	0	nan	0	391	227100	0	0	0	nan	0	0	0	0	0	0	nan	0	0	0	nan	nan	nan	nan	nan	nan

## Sheet: WT 1 -
Nucleotide	Sequence	Modified_mutations	Modified_read_depth	Modified_effective_depth	Modified_rate	Modified_off_target_mapped_depth	Modified_low_mapq_mapped_depth	Modified_mapped_depth	Untreated_mutations	Untreated_read_depth	Untreated_effective_depth	Untreated_rate	Untreated_off_target_mapped_depth	Untreated_low_mapq_mapped_depth	Untreated_mapped_depth	Denatured_mutations	Denatured_read_depth	Denatured_effective_depth	Denatured_rate	Denatured_off_target_mapped_depth	Denatured_low_mapq_mapped_depth	Denatured_mapped_depth	Reactivity_profile	Std_err	HQ_profile	HQ_stderr	Norm_profile	Norm_stderr
1	G	0	1061	576	0	0	13	1061	0	0	0	nan	0	0	0	0	0	0	nan	0	0	0	0	0	0	0	0	0
2	U	0	3035	2413	0	0	85	3035	0	0	0	nan	0	0	0	0	0	0	nan	0	0	0	0	0	0	0	0	0
3	U	4	174074	166181	2.4e-05	0	604	174074	0	0	0	nan	0	0	0	0	0	0	nan	0	0	0	2.4e-05	1.2e-05	2.4e-05	1.2e-05	0.002111	0.001056
4	C	49	174928	163277	0.0003	0	606	174928	0	0	0	nan	0	0	0	0	0	0	nan	0	0	0	0.0003	4.3e-05	0.0003	4.3e-05	0.026393	0.003783
5	U	159346	176066	163207	0.976343	0	620	176066	0	0	0	nan	0	0	0	0	0	0	nan	0	0	0	0.976343	0.002446	0.976343	0.002446	85.8948	0.21519
6	U	377	373695	355971	0.001059	0	935	373695	0	0	0	nan	0	0	0	0	0	0	nan	0	0	0	0.001059	5.5e-05	0.001059	5.5e-05	0.093167	0.004839
7	A	1318	410743	349467	0.003771	0	1064	410743	0	0	0	nan	0	0	0	0	0	0	nan	0	0	0	0.003771	0.000104	0.003771	0.000104	0.331758	0.00915
8	A	269	442287	374069	0.000719	0	1208	442287	0	0	0	nan	0	0	0	0	0	0	nan	0	0	0	0.000719	4.4e-05	0.000719	4.4e-05	0.063255	0.003871
9	C	853	518667	439876	0.001939	0	1315	518667	0	0	0	nan	0	0	0	0	0	0	nan	0	0	0	0.001939	6.6e-05	0.001939	6.6e-05	0.170586	0.005806
10	G	1397	627844	580348	0.002407	0	1503	627844	0	0	0	nan	0	0	0	0	0	0	nan	0	0	0	0.002407	6.4e-05	0.002407	6.4e-05	0.211758	0.00563
11	U	609	829067	767556	0.000793	0	2211	829067	0	0	0	nan	0	0	0	0	0	0	nan	0	0	0	0.000793	3.2e-05	0.000793	3.2e-05	0.069765	0.002815
12	U	524	855744	788962	0.000664	0	2346	855744	0	0	0	nan	0	0	0	0	0	0	nan	0	0	0	0.000664	2.9e-05	0.000664	2.9e-05	0.058416	0.002551
13	C	2558	885464	821718	0.003113	0	2463	885464	0	0	0	nan	0	0	0	0	0	0	nan	0	0	0	0.003113	6.2e-05	0.003113	6.2e-05	0.27387	0.005455
14	G	2758	970632	904036	0.003051	0	2645	970632	0	0	0	nan	0	0	0	0	0	0	nan	0	0	0	0.003051	5.8e-05	0.003051	5.8e-05	0.268415	0.005103
15	G	2364	1126314	1055422	0.00224	0	2888	1126314	0	0	0	nan	0	0	0	0	0	0	nan	0	0	0	0.00224	4.6e-05	0.00224	4.6e-05	0.197066	0.004047
16	G	2025	1154740	1086149	0.001864	0	3024	1154740	0	0	0	nan	0	0	0	0	0	0	nan	0	0	0	0.001864	4.1e-05	0.001864	4.1e-05	0.163987	0.003607
17	U	1383	1185137	1132027	0.001222	0	3128	1185137	0	0	0	nan	0	0	0	0	0	0	nan	0	0	0	0.001222	3.3e-05	0.001222	3.3e-05	0.107507	0.002903
18	A	850	1204542	1168469	0.000727	0	3244	1204542	0	0	0	nan	0	0	0	0	0	0	nan	0	0	0	0.000727	2.5e-05	0.000727	2.5e-05	0.063959	0.002199
19	A	1016	1227386	1186401	0.000856	0	3373	1227386	0	0	0	nan	0	0	0	0	0	0	nan	0	0	0	0.000856	2.7e-05	0.000856	2.7e-05	0.075308	0.002375
20	U	548	1288148	1219044	0.00045	0	3544	1288148	0	0	0	nan	0	0	0	0	0	0	nan	0	0	0	0.00045	1.9e-05	0.00045	1.9e-05	0.039589	0.001672
21	C	2398	1345564	1258722	0.001905	0	3667	1345564	0	0	0	nan	0	0	0	0	0	0	nan	0	0	0	0.001905	3.9e-05	0.001905	3.9e-05	0.167594	0.003431
22	G	2975	1460394	1369921	0.002172	0	3889	1460394	0	0	0	nan	0	0	0	0	0	0	nan	0	0	0	0.002172	4e-05	0.002172	4e-05	0.191084	0.003519
23	C	1872	1577644	1493882	0.001253	0	4080	1577644	0	0	0	nan	0	0	0	0	0	0	nan	0	0	0	0.001253	2.9e-05	0.001253	2.9e-05	0.110234	0.002551
24	U	1324	1593381	1511952	0.000876	0	4134	1593381	0	0	0	nan	0	0	0	0	0	0	nan	0	0	0	0.000876	2.4e-05	0.000876	2.4e-05	0.077067	0.002111
25	G	2934	1621906	1534970	0.001911	0	4189	1621906	0	0	0	nan	0	0	0	0	0	0	nan	0	0	0	0.001911	3.5e-05	0.001911	3.5e-05	0.168122	0.003079
26	C	3025	1645866	1572601	0.001924	0	4254	1645866	0	0	0	nan	0	0	0	0	0	0	nan	0	0	0	0.001924	3.5e-05	0.001924	3.5e-05	0.169266	0.003079
27	A	1564	1667345	1596996	0.000979	0	4344	1667345	0	0	0	nan	0	0	0	0	0	0	nan	0	0	0	0.000979	2.5e-05	0.000979	2.5e-05	0.086129	0.002199
28	G	1018	1702662	1548975	0.000657	0	4399	1702662	0	0	0	nan	0	0	0	0	0	0	nan	0	0	0	0.000657	2.1e-05	0.000657	2.1e-05	0.0578	0.001847
29	A	464	1732723	1549297	0.000299	0	4457	1732723	0	0	0	nan	0	0	0	0	0	0	nan	0	0	0	0.000299	1.4e-05	0.000299	1.4e-05	0.026305	0.001232
30	U	1442	1762152	1575683	0.000915	0	4523	1762152	0	0	0	nan	0	0	0	0	0	0	nan	0	0	0	0.000915	2.4e-05	0.000915	2.4e-05	0.080498	0.002111
31	C	2352	1773465	1665554	0.001412	0	4571	1773465	0	0	0	nan	0	0	0	0	0	0	nan	0	0	0	0.001412	2.9e-05	0.001412	2.9e-05	0.124222	0.002551
32	U	1778	1844900	1740599	0.001021	0	4694	1844900	0	0	0	nan	0	0	0	0	0	0	nan	0	0	0	0.001021	2.4e-05	0.001021	2.4e-05	0.089824	0.002111
33	U	1521	1900180	1790335	0.00085	0	4733	1900180	0	0	0	nan	0	0	0	0	0	0	nan	0	0	0	0.00085	2.2e-05	0.00085	2.2e-05	0.07478	0.001935
34	G	4121	1930075	1839221	0.002241	0	4772	1930075	0	0	0	nan	0	0	0	0	0	0	nan	0	0	0	0.002241	3.5e-05	0.002241	3.5e-05	0.197154	0.003079
35	A	1761	1998486	1825427	0.000965	0	4842	1998486	0	0	0	nan	0	0	0	0	0	0	nan	0	0	0	0.000965	2.3e-05	0.000965	2.3e-05	0.084897	0.002023
36	A	1443	2017700	1852802	0.000779	0	4912	2017700	0	0	0	nan	0	0	0	0	0	0	nan	0	0	0	0.000779	2.1e-05	0.000779	2.1e-05	0.068533	0.001847
37	U	1100	2038977	1849228	0.000595	0	5257	2038977	0	0	0	nan	0	0	0	0	0	0	nan	0	0	0	0.000595	1.8e-05	0.000595	1.8e-05	0.052346	0.001584
38	C	3511	2100449	1991838	0.001763	0	5339	2100449	0	0	0	nan	0	0	0	0	0	0	nan	0	0	0	0.001763	3e-05	0.001763	3e-05	0.155102	0.002639
39	U	2312	2227711	2101631	0.0011	0	5869	2227711	0	0	0	nan	0	0	0	0	0	0	nan	0	0	0	0.0011	2.3e-05	0.0011	2.3e-05	0.096774	0.002023
40	G	4014	2300900	2173453	0.001847	0	6124	2300900	0	0	0	nan	0	0	0	0	0	0	nan	0	0	0	0.001847	2.9e-05	0.001847	2.9e-05	0.162492	0.002551
41	U	4804	2337566	2220400	0.002164	0	6313	2337566	0	0	0	nan	0	0	0	0	0	0	nan	0	0	0	0.002164	3.1e-05	0.002164	3.1e-05	0.19038	0.002727
42	A	3245	2376845	2248221	0.001443	0	6650	2376845	0	0	0	nan	0	0	0	0	0	0	nan	0	0	0	0.001443	2.5e-05	0.001443	2.5e-05	0.126949	0.002199
43	G	5908	2415039	2275526	0.002596	0	7115	2415039	0	0	0	nan	0	0	0	0	0	0	nan	0	0	0	0.002596	3.4e-05	0.002596	3.4e-05	0.228386	0.002991
44	A	69988	2505547	2347319	0.029816	0	7347	2505547	0	0	0	nan	0	0	0	0	0	0	nan	0	0	0	0.029816	0.000113	0.029816	0.000113	2.6231	0.009941
45	G	6481	2627828	2456116	0.002639	0	7754	2627828	0	0	0	nan	0	0	0	0	0	0	nan	0	0	0	0.002639	3.3e-05	0.002639	3.3e-05	0.232169	0.002903
46	G	7795	2668583	2535840	0.003074	0	7891	2668583	0	0	0	nan	0	0	0	0	0	0	nan	0	0	0	0.003074	3.5e-05	0.003074	3.5e-05	0.270438	0.003079
47	A	3073	2722935	2623130	0.001172	0	8029	2722935	0	0	0	nan	0	0	0	0	0	0	nan	0	0	0	0.001172	2.1e-05	0.001172	2.1e-05	0.103108	0.001847
48	A	2377	2741464	2657982	0.000894	0	8043	2741464	0	0	0	nan	0	0	0	0	0	0	nan	0	0	0	0.000894	1.8e-05	0.000894	1.8e-05	0.078651	0.001584
49	A	3139	2769877	2621001	0.001198	0	7954	2769877	0	0	0	nan	0	0	0	0	0	0	nan	0	0	0	0.001198	2.1e-05	0.001198	2.1e-05	0.105395	0.001847
50	G	7403	2847972	2645968	0.002798	0	7983	2847972	0	0	0	nan	0	0	0	0	0	0	nan	0	0	0	0.002798	3.3e-05	0.002798	3.3e-05	0.246157	0.002903
51	U	7174	2925352	2684187	0.002673	0	7936	2925352	0	0	0	nan	0	0	0	0	0	0	nan	0	0	0	0.002673	3.2e-05	0.002673	3.2e-05	0.23516	0.002815
52	C	9946	2949695	2699271	0.003685	0	7782	2949695	0	0	0	nan	0	0	0	0	0	0	nan	0	0	0	0.003685	3.7e-05	0.003685	3.7e-05	0.324192	0.003255
53	C	8725	2955547	2714561	0.003214	0	7619	2955547	0	0	0	nan	0	0	0	0	0	0	nan	0	0	0	0.003214	3.4e-05	0.003214	3.4e-05	0.282755	0.002991
54	A	7613	3017777	2817657	0.002702	0	7541	3017777	0	0	0	nan	0	0	0	0	0	0	nan	0	0	0	0.002702	3.1e-05	0.002702	3.1e-05	0.237711	0.002727
55	U	11003	3044348	2845557	0.003867	0	7458	3044348	0	0	0	nan	0	0	0	0	0	0	nan	0	0	0	0.003867	3.7e-05	0.003867	3.7e-05	0.340204	0.003255
56	G	11856	3066582	2838172	0.004177	0	7414	3066582	0	0	0	nan	0	0	0	0	0	0	nan	0	0	0	0.004177	3.8e-05	0.004177	3.8e-05	0.367476	0.003343
57	C	14689	3183305	2932184	0.00501	0	7552	3183305	0	0	0	nan	0	0	0	0	0	0	nan	0	0	0	0.00501	4.1e-05	0.00501	4.1e-05	0.44076	0.003607
58	U	9402	3179937	2933332	0.003205	0	7514	3179937	0	0	0	nan	0	0	0	0	0	0	nan	0	0	0	0.003205	3.3e-05	0.003205	3.3e-05	0.281963	0.002903
59	C	23404	3165880	2924618	0.008002	0	7370	3165880	0	0	0	nan	0	0	0	0	0	0	nan	0	0	0	0.008002	5.2e-05	0.008002	5.2e-05	0.703985	0.004575
60	G	17036	3166224	2925435	0.005823	0	7365	3166224	0	0	0	nan	0	0	0	0	0	0	nan	0	0	0	0.005823	4.5e-05	0.005823	4.5e-05	0.512285	0.003959
61	C	24052	3248555	2984595	0.008059	0	7447	3248555	0	0	0	nan	0	0	0	0	0	0	nan	0	0	0	0.008059	5.2e-05	0.008059	5.2e-05	0.708999	0.004575
62	A	14895	3232430	2972139	0.005012	0	7363	3232430	0	0	0	nan	0	0	0	0	0	0	nan	0	0	0	0.005012	4.1e-05	0.005012	4.1e-05	0.440936	0.003607
63	C	23172	3217658	2959046	0.007831	0	7298	3217658	0	0	0	nan	0	0	0	0	0	0	nan	0	0	0	0.007831	5.1e-05	0.007831	5.1e-05	0.688941	0.004487
64	G	20066	3217714	2974179	0.006747	0	7322	3217714	0	0	0	nan	0	0	0	0	0	0	nan	0	0	0	0.006747	4.8e-05	0.006747	4.8e-05	0.593575	0.004223
65	G	21369	3322529	3065583	0.006971	0	7327	3322529	0	0	0	nan	0	0	0	0	0	0	nan	0	0	0	0.006971	4.8e-05	0.006971	4.8e-05	0.613281	0.004223
66	U	25133	3287629	3063313	0.008205	0	7237	3287629	0	0	0	nan	0	0	0	0	0	0	nan	0	0	0	0.008205	5.2e-05	0.008205	5.2e-05	0.721844	0.004575
67	G	15246	3262839	2925973	0.005211	0	7238	3262839	0	0	0	nan	0	0	0	0	0	0	nan	0	0	0	0.005211	4.2e-05	0.005211	4.2e-05	0.458443	0.003695
68	C	17335	3220978	2137526	0.00811	0	7225	3220978	0	0	0	nan	0	0	0	0	0	0	nan	0	0	0	0.00811	6.2e-05	0.00811	6.2e-05	0.713486	0.005455
69	U	32497	3194976	2094298	0.015517	0	7221	3194976	0	0	0	nan	0	0	0	0	0	0	nan	0	0	0	0.015517	8.6e-05	0.015517	8.6e-05	1.36512	0.007566
70	G	24178	3161852	2111386	0.011451	0	7223	3161852	0	0	0	nan	0	0	0	0	0	0	nan	0	0	0	0.011451	7.4e-05	0.011451	7.4e-05	1.00741	0.00651
71	A	34649	3155558	2946005	0.011761	0	7211	3155558	0	0	0	nan	0	0	0	0	0	0	nan	0	0	0	0.011761	6.3e-05	0.011761	6.3e-05	1.03469	0.005542
72	G	20108	3140335	2211796	0.009091	0	7138	3140335	0	0	0	nan	0	0	0	0	0	0	nan	0	0	0	0.009091	6.4e-05	0.009091	6.4e-05	0.799791	0.00563
73	A	22922	3113063	2175439	0.010537	0	7032	3113063	0	0	0	nan	0	0	0	0	0	0	nan	0	0	0	0.010537	7e-05	0.010537	7e-05	0.927004	0.006158
74	U	27650	3093451	2162595	0.012786	0	7139	3093451	0	0	0	nan	0	0	0	0	0	0	nan	0	0	0	0.012786	7.7e-05	0.012786	7.7e-05	1.12486	0.006774
75	G	14312	3068085	2756962	0.005191	0	7058	3068085	0	0	0	nan	0	0	0	0	0	0	nan	0	0	0	0.005191	4.3e-05	0.005191	4.3e-05	0.456684	0.003783
76	C	20989	3069777	2817955	0.007448	0	6810	3069777	0	0	0	nan	0	0	0	0	0	0	nan	0	0	0	0.007448	5.1e-05	0.007448	5.1e-05	0.655246	0.004487
77	C	18737	3039648	2790353	0.006715	0	6718	3039648	0	0	0	nan	0	0	0	0	0	0	nan	0	0	0	0.006715	4.9e-05	0.006715	4.9e-05	0.590759	0.004311
78	C	21977	3010336	2777764	0.007912	0	6634	3010336	0	0	0	nan	0	0	0	0	0	0	nan	0	0	0	0.007912	5.3e-05	0.007912	5.3e-05	0.696067	0.004663
79	G	21606	3005795	2743870	0.007874	0	6517	3005795	0	0	0	nan	0	0	0	0	0	0	nan	0	0	0	0.007874	5.4e-05	0.007874	5.4e-05	0.692724	0.004751
80	U	40262	3003359	2788483	0.014439	0	6360	3003359	0	0	0	nan	0	0	0	0	0	0	nan	0	0	0	0.014439	7.2e-05	0.014439	7.2e-05	1.27029	0.006334
81	A	21637	2985569	2754668	0.007855	0	6412	2985569	0	0	0	nan	0	0	0	0	0	0	nan	0	0	0	0.007855	5.3e-05	0.007855	5.3e-05	0.691052	0.004663
82	G	14647	2948800	2734530	0.005356	0	6343	2948800	0	0	0	nan	0	0	0	0	0	0	nan	0	0	0	0.005356	4.4e-05	0.005356	4.4e-05	0.4712	0.003871
83	U	26535	2970652	2772484	0.009571	0	6211	2970652	0	0	0	nan	0	0	0	0	0	0	nan	0	0	0	0.009571	5.9e-05	0.009571	5.9e-05	0.842019	0.005191
84	G	14138	2986552	2730533	0.005178	0	6215	2986552	0	0	0	nan	0	0	0	0	0	0	nan	0	0	0	0.005178	4.4e-05	0.005178	4.4e-05	0.45554	0.003871
85	U	12532	2949334	2721914	0.004604	0	6016	2949334	0	0	0	nan	0	0	0	0	0	0	nan	0	0	0	0.004604	4.1e-05	0.004604	4.1e-05	0.405042	0.003607
86	U	23098	2931037	2693764	0.008575	0	5862	2931037	0	0	0	nan	0	0	0	0	0	0	nan	0	0	0	0.008575	5.6e-05	0.008575	5.6e-05	0.754395	0.004927
87	C	20302	2935475	2684308	0.007563	0	5794	2935475	0	0	0	nan	0	0	0	0	0	0	nan	0	0	0	0.007563	5.3e-05	0.007563	5.3e-05	0.665363	0.004663
88	G	21043	2969903	2699178	0.007796	0	5763	2969903	0	0	0	nan	0	0	0	0	0	0	nan	0	0	0	0.007796	5.4e-05	0.007796	5.4e-05	0.685862	0.004751
89	U	25804	3051752	2828467	0.009123	0	5616	3051752	0	0	0	nan	0	0	0	0	0	0	nan	0	0	0	0.009123	5.7e-05	0.009123	5.7e-05	0.802606	0.005015
90	G	22163	3046175	2773993	0.00799	0	5573	3046175	0	0	0	nan	0	0	0	0	0	0	nan	0	0	0	0.00799	5.4e-05	0.00799	5.4e-05	0.702929	0.004751
91	C	38184	3016232	2802805	0.013623	0	5440	3016232	0	0	0	nan	0	0	0	0	0	0	nan	0	0	0	0.013623	7e-05	0.013623	7e-05	1.1985	0.006158
92	C	13931	2985334	2774341	0.005021	0	5345	2985334	0	0	0	nan	0	0	0	0	0	0	nan	0	0	0	0.005021	4.3e-05	0.005021	4.3e-05	0.441728	0.003783
93	U	20010	2959822	2760012	0.00725	0	5300	2959822	0	0	0	nan	0	0	0	0	0	0	nan	0	0	0	0.00725	5.1e-05	0.00725	5.1e-05	0.637827	0.004487
94	A	23749	2947534	2755990	0.008617	0	5231	2947534	0	0	0	nan	0	0	0	0	0	0	nan	0	0	0	0.008617	5.6e-05	0.008617	5.6e-05	0.75809	0.004927
95	G	22646	2944750	2671308	0.008477	0	5204	2944750	0	0	0	nan	0	0	0	0	0	0	nan	0	0	0	0.008477	5.6e-05	0.008477	5.6e-05	0.745773	0.004927
96	C	25152	2916276	2681874	0.009379	0	5307	2916276	0	0	0	nan	0	0	0	0	0	0	nan	0	0	0	0.009379	5.9e-05	0.009379	5.9e-05	0.825128	0.005191
97	G	21489	2899731	2663765	0.008067	0	5260	2899731	0	0	0	nan	0	0	0	0	0	0	nan	0	0	0	0.008067	5.5e-05	0.008067	5.5e-05	0.709703	0.004839
98	A	19376	2877043	2469642	0.007846	0	5205	2877043	0	0	0	nan	0	0	0	0	0	0	nan	0	0	0	0.007846	5.6e-05	0.007846	5.6e-05	0.69026	0.004927
99	A	23041	2854038	2437198	0.009454	0	5236	2854038	0	0	0	nan	0	0	0	0	0	0	nan	0	0	0	0.009454	6.2e-05	0.009454	6.2e-05	0.831726	0.005455
100	G	10852	2820309	2383700	0.004553	0	5154	2820309	0	0	0	nan	0	0	0	0	0	0	nan	0	0	0	0.004553	4.4e-05	0.004553	4.4e-05	0.400555	0.003871
101	U	19526	2824805	2581983	0.007562	0	5165	2824805	0	0	0	nan	0	0	0	0	0	0	nan	0	0	0	0.007562	5.4e-05	0.007562	5.4e-05	0.665275	0.004751
102	C	14439	2795368	2565882	0.005627	0	5146	2795368	0	0	0	nan	0	0	0	0	0	0	nan	0	0	0	0.005627	4.7e-05	0.005627	4.7e-05	0.495041	0.004135
103	A	15400	2774992	2546067	0.006049	0	5060	2774992	0	0	0	nan	0	0	0	0	0	0	nan	0	0	0	0.006049	4.9e-05	0.006049	4.9e-05	0.532167	0.004311
104	U	27040	2820345	2575584	0.010499	0	5120	2820345	0	0	0	nan	0	0	0	0	0	0	nan	0	0	0	0.010499	6.4e-05	0.010499	6.4e-05	0.923661	0.00563
105	A	21811	2806209	2587148	0.008431	0	5093	2806209	0	0	0	nan	0	0	0	0	0	0	nan	0	0	0	0.008431	5.7e-05	0.008431	5.7e-05	0.741726	0.005015
106	A	41310	2891801	2685485	0.015383	0	5382	2891801	0	0	0	nan	0	0	0	0	0	0	nan	0	0	0	0.015383	7.6e-05	0.015383	7.6e-05	1.35334	0.006686
107	G	23492	2932685	2698502	0.008706	0	5486	2932685	0	0	0	nan	0	0	0	0	0	0	nan	0	0	0	0.008706	5.7e-05	0.008706	5.7e-05	0.76592	0.005015
108	C	13750	2960610	2720760	0.005054	0	5629	2960610	0	0	0	nan	0	0	0	0	0	0	nan	0	0	0	0.005054	4.3e-05	0.005054	4.3e-05	0.444631	0.003783
109	U	15534	2956728	2740835	0.005668	0	5651	2956728	0	0	0	nan	0	0	0	0	0	0	nan	0	0	0	0.005668	4.5e-05	0.005668	4.5e-05	0.498648	0.003959
110	A	38319	2964384	2770020	0.013833	0	5694	2964384	0	0	0	nan	0	0	0	0	0	0	nan	0	0	0	0.013833	7.1e-05	0.013833	7.1e-05	1.21697	0.006246
111	G	25934	2984605	2732057	0.009492	0	5908	2984605	0	0	0	nan	0	0	0	0	0	0	nan	0	0	0	0.009492	5.9e-05	0.009492	5.9e-05	0.835069	0.005191
112	G	22720	3012486	2750849	0.008259	0	5989	3012486	0	0	0	nan	0	0	0	0	0	0	nan	0	0	0	0.008259	5.5e-05	0.008259	5.5e-05	0.726595	0.004839
113	G	19053	2990690	2707850	0.007036	0	6009	2990690	0	0	0	nan	0	0	0	0	0	0	nan	0	0	0	0.007036	5.1e-05	0.007036	5.1e-05	0.619	0.004487
114	C	25444	2948153	2690781	0.009456	0	5967	2948153	0	0	0	nan	0	0	0	0	0	0	nan	0	0	0	0.009456	5.9e-05	0.009456	5.9e-05	0.831902	0.005191
115	A	24949	2909231	2646062	0.009429	0	5969	2909231	0	0	0	nan	0	0	0	0	0	0	nan	0	0	0	0.009429	6e-05	0.009429	6e-05	0.829527	0.005279
116	G	12107	2866413	2628611	0.004606	0	5906	2866413	0	0	0	nan	0	0	0	0	0	0	nan	0	0	0	0.004606	4.2e-05	0.004606	4.2e-05	0.405218	0.003695
117	U	17532	2827701	2580362	0.006794	0	5839	2827701	0	0	0	nan	0	0	0	0	0	0	nan	0	0	0	0.006794	5.1e-05	0.006794	5.1e-05	0.59771	0.004487
118	C	14058	2803588	2531479	0.005553	0	5803	2803588	0	0	0	nan	0	0	0	0	0	0	nan	0	0	0	0.005553	4.7e-05	0.005553	4.7e-05	0.488531	0.004135
119	U	16075	2750098	2489529	0.006457	0	5674	2750098	0	0	0	nan	0	0	0	0	0	0	nan	0	0	0	0.006457	5.1e-05	0.006457	5.1e-05	0.568062	0.004487
120	U	15903	2769372	2519778	0.006311	0	5644	2769372	0	0	0	nan	0	0	0	0	0	0	nan	0	0	0	0.006311	5e-05	0.006311	5e-05	0.555217	0.004399
121	U	17452	2760629	2528656	0.006902	0	5598	2760629	0	0	0	nan	0	0	0	0	0	0	nan	0	0	0	0.006902	5.2e-05	0.006902	5.2e-05	0.607211	0.004575
122	A	19993	2816934	2600564	0.007688	0	5675	2816934	0	0	0	nan	0	0	0	0	0	0	nan	0	0	0	0.007688	5.4e-05	0.007688	5.4e-05	0.67636	0.004751
123	G	17015	2870955	2530071	0.006725	0	5701	2870955	0	0	0	nan	0	0	0	0	0	0	nan	0	0	0	0.006725	5.2e-05	0.006725	5.2e-05	0.591639	0.004575
124	A	19465	2929752	2566379	0.007585	0	5697	2929752	0	0	0	nan	0	0	0	0	0	0	nan	0	0	0	0.007585	5.4e-05	0.007585	5.4e-05	0.667299	0.004751
125	G	22260	2973941	2595186	0.008577	0	5623	2973941	0	0	0	nan	0	0	0	0	0	0	nan	0	0	0	0.008577	5.7e-05	0.008577	5.7e-05	0.754571	0.005015
126	G	14361	2974197	2674304	0.00537	0	5578	2974197	0	0	0	nan	0	0	0	0	0	0	nan	0	0	0	0.00537	4.5e-05	0.00537	4.5e-05	0.472432	0.003959
127	C	20215	2964993	2583091	0.007826	0	5513	2964993	0	0	0	nan	0	0	0	0	0	0	nan	0	0	0	0.007826	5.5e-05	0.007826	5.5e-05	0.688501	0.004839
128	U	17217	2942771	2582645	0.006666	0	5426	2942771	0	0	0	nan	0	0	0	0	0	0	nan	0	0	0	0.006666	5.1e-05	0.006666	5.1e-05	0.586449	0.004487
129	G	13619	2943324	2444286	0.005572	0	5387	2943324	0	0	0	nan	0	0	0	0	0	0	nan	0	0	0	0.005572	4.8e-05	0.005572	4.8e-05	0.490203	0.004223
130	A	15555	2932007	2555642	0.006087	0	5362	2932007	0	0	0	nan	0	0	0	0	0	0	nan	0	0	0	0.006087	4.9e-05	0.006087	4.9e-05	0.53551	0.004311
131	C	20818	2925568	2540138	0.008196	0	5411	2925568	0	0	0	nan	0	0	0	0	0	0	nan	0	0	0	0.008196	5.7e-05	0.008196	5.7e-05	0.721052	0.005015
132	G	17923	2918945	2634474	0.006803	0	5476	2918945	0	0	0	nan	0	0	0	0	0	0	nan	0	0	0	0.006803	5.1e-05	0.006803	5.1e-05	0.598501	0.004487
133	G	10288	3019487	2715179	0.003789	0	5595	3019487	0	0	0	nan	0	0	0	0	0	0	nan	0	0	0	0.003789	3.7e-05	0.003789	3.7e-05	0.333341	0.003255
134	C	17677	2986105	2702620	0.006541	0	5597	2986105	0	0	0	nan	0	0	0	0	0	0	nan	0	0	0	0.006541	4.9e-05	0.006541	4.9e-05	0.575452	0.004311
135	A	19001	2998281	2709655	0.007012	0	5799	2998281	0	0	0	nan	0	0	0	0	0	0	nan	0	0	0	0.007012	5.1e-05	0.007012	5.1e-05	0.616888	0.004487
136	G	21191	2993159	2687389	0.007885	0	5938	2993159	0	0	0	nan	0	0	0	0	0	0	nan	0	0	0	0.007885	5.4e-05	0.007885	5.4e-05	0.693691	0.004751
137	G	273502	2979022	2609573	0.104807	0	5970	2979022	0	0	0	nan	0	0	0	0	0	0	nan	0	0	0	0.104807	0.0002	0.104807	0.0002	9.22051	0.017595
138	A	66353	3010766	2673697	0.024817	0	6129	3010766	0	0	0	nan	0	0	0	0	0	0	nan	0	0	0	0.024817	9.6e-05	0.024817	9.6e-05	2.1833	0.008446
139	A	15044	2985155	2699173	0.005574	0	6145	2985155	0	0	0	nan	0	0	0	0	0	0	nan	0	0	0	0.005574	4.5e-05	0.005574	4.5e-05	0.490379	0.003959
140	A	17445	2979381	2731351	0.006387	0	6210	2979381	0	0	0	nan	0	0	0	0	0	0	nan	0	0	0	0.006387	4.8e-05	0.006387	4.8e-05	0.561903	0.004223
141	A	14672	2988781	2650408	0.005536	0	6242	2988781	0	0	0	nan	0	0	0	0	0	0	nan	0	0	0	0.005536	4.6e-05	0.005536	4.6e-05	0.487036	0.004047
142	A	15048	2986655	2645609	0.005688	0	6242	2986655	0	0	0	nan	0	0	0	0	0	0	nan	0	0	0	0.005688	4.6e-05	0.005688	4.6e-05	0.500408	0.004047
143	A	18229	3029275	2661746	0.006849	0	6343	3029275	0	0	0	nan	0	0	0	0	0	0	nan	0	0	0	0.006849	5.1e-05	0.006849	5.1e-05	0.602548	0.004487
144	G	12499	3046606	2718039	0.004599	0	6329	3046606	0	0	0	nan	0	0	0	0	0	0	nan	0	0	0	0.004599	4.1e-05	0.004599	4.1e-05	0.404602	0.003607
145	C	17130	3064174	2729361	0.006276	0	6331	3064174	0	0	0	nan	0	0	0	0	0	0	nan	0	0	0	0.006276	4.8e-05	0.006276	4.8e-05	0.552138	0.004223
146	C	13599	3053931	2724330	0.004992	0	6326	3053931	0	0	0	nan	0	0	0	0	0	0	nan	0	0	0	0.004992	4.3e-05	0.004992	4.3e-05	0.439177	0.003783
147	U	93099	3021020	2782443	0.033459	0	6281	3021020	0	0	0	nan	0	0	0	0	0	0	nan	0	0	0	0.033459	0.00011	0.033459	0.00011	2.94359	0.009677
148	A	21117	3000013	2806031	0.007526	0	6167	3000013	0	0	0	nan	0	0	0	0	0	0	nan	0	0	0	0.007526	5.2e-05	0.007526	5.2e-05	0.662108	0.004575
149	C	22342	2978809	2770737	0.008064	0	6105	2978809	0	0	0	nan	0	0	0	0	0	0	nan	0	0	0	0.008064	5.4e-05	0.008064	5.4e-05	0.709439	0.004751
150	G	12470	2982867	2739115	0.004553	0	6096	2982867	0	0	0	nan	0	0	0	0	0	0	nan	0	0	0	0.004553	4.1e-05	0.004553	4.1e-05	0.400555	0.003607
151	U	15320	3044577	2818683	0.005435	0	6234	3044577	0	0	0	nan	0	0	0	0	0	0	nan	0	0	0	0.005435	4.4e-05	0.005435	4.4e-05	0.47815	0.003871
152	C	10627	3009115	2781654	0.00382	0	6144	3009115	0	0	0	nan	0	0	0	0	0	0	nan	0	0	0	0.00382	3.7e-05	0.00382	3.7e-05	0.336069	0.003255
153	U	14090	2975469	2662206	0.005293	0	5985	2975469	0	0	0	nan	0	0	0	0	0	0	nan	0	0	0	0.005293	4.5e-05	0.005293	4.5e-05	0.465657	0.003959
154	U	17269	2878044	2684762	0.006432	0	5928	2878044	0	0	0	nan	0	0	0	0	0	0	nan	0	0	0	0.006432	4.9e-05	0.006432	4.9e-05	0.565862	0.004311
155	C	16421	2869085	2654675	0.006186	0	5760	2869085	0	0	0	nan	0	0	0	0	0	0	nan	0	0	0	0.006186	4.8e-05	0.006186	4.8e-05	0.54422	0.004223
156	G	27590	2871752	2672155	0.010325	0	5648	2871752	0	0	0	nan	0	0	0	0	0	0	nan	0	0	0	0.010325	6.2e-05	0.010325	6.2e-05	0.908353	0.005455
157	G	12641	2918651	2715001	0.004656	0	5631	2918651	0	0	0	nan	0	0	0	0	0	0	nan	0	0	0	0.004656	4.1e-05	0.004656	4.1e-05	0.409617	0.003607
158	A	15716	2877651	2669163	0.005888	0	5494	2877651	0	0	0	nan	0	0	0	0	0	0	nan	0	0	0	0.005888	4.7e-05	0.005888	4.7e-05	0.518003	0.004135
159	U	16819	2836224	2449271	0.006867	0	5355	2836224	0	0	0	nan	0	0	0	0	0	0	nan	0	0	0	0.006867	5.3e-05	0.006867	5.3e-05	0.604132	0.004663
160	A	24232	2811294	2410030	0.010055	0	5335	2811294	0	0	0	nan	0	0	0	0	0	0	nan	0	0	0	0.010055	6.5e-05	0.010055	6.5e-05	0.8846	0.005718
161	U	30208	2820427	2430515	0.012429	0	5324	2820427	0	0	0	nan	0	0	0	0	0	0	nan	0	0	0	0.012429	7.2e-05	0.012429	7.2e-05	1.09346	0.006334
162	G	25252	2831307	2612045	0.009668	0	5262	2831307	0	0	0	nan	0	0	0	0	0	0	nan	0	0	0	0.009668	6.1e-05	0.009668	6.1e-05	0.850553	0.005367
163	G	18309	2866058	2611946	0.00701	0	5338	2866058	0	0	0	nan	0	0	0	0	0	0	nan	0	0	0	0.00701	5.2e-05	0.00701	5.2e-05	0.616712	0.004575
164	C	18659	2820152	2592394	0.007198	0	5289	2820152	0	0	0	nan	0	0	0	0	0	0	nan	0	0	0	0.007198	5.3e-05	0.007198	5.3e-05	0.633252	0.004663
165	U	17319	2788429	2562380	0.006759	0	5264	2788429	0	0	0	nan	0	0	0	0	0	0	nan	0	0	0	0.006759	5.1e-05	0.006759	5.1e-05	0.59463	0.004487
166	G	19104	2756300	2539048	0.007524	0	5283	2756300	0	0	0	nan	0	0	0	0	0	0	nan	0	0	0	0.007524	5.4e-05	0.007524	5.4e-05	0.661932	0.004751
167	A	19261	2720598	2518011	0.007649	0	5312	2720598	0	0	0	nan	0	0	0	0	0	0	nan	0	0	0	0.007649	5.5e-05	0.007649	5.5e-05	0.672929	0.004839
168	G	17347	2684369	2457076	0.00706	0	5196	2684369	0	0	0	nan	0	0	0	0	0	0	nan	0	0	0	0.00706	5.4e-05	0.00706	5.4e-05	0.621111	0.004751
169	U	19733	2632813	2365248	0.008343	0	5065	2632813	0	0	0	nan	0	0	0	0	0	0	nan	0	0	0	0.008343	5.9e-05	0.008343	5.9e-05	0.733985	0.005191
170	A	18342	2591683	2338528	0.007843	0	4971	2591683	0	0	0	nan	0	0	0	0	0	0	nan	0	0	0	0.007843	5.8e-05	0.007843	5.8e-05	0.689996	0.005103
171	U	18805	2557663	2318774	0.00811	0	4911	2557663	0	0	0	nan	0	0	0	0	0	0	nan	0	0	0	0.00811	5.9e-05	0.00811	5.9e-05	0.713486	0.005191
172	C	18345	2553289	2342323	0.007832	0	4886	2553289	0	0	0	nan	0	0	0	0	0	0	nan	0	0	0	0.007832	5.8e-05	0.007832	5.8e-05	0.689029	0.005103
173	C	9730	2581544	2325621	0.004184	0	4863	2581544	0	0	0	nan	0	0	0	0	0	0	nan	0	0	0	0.004184	4.2e-05	0.004184	4.2e-05	0.368092	0.003695
174	U	20403	2578701	2311799	0.008826	0	4877	2578701	0	0	0	nan	0	0	0	0	0	0	nan	0	0	0	0.008826	6.2e-05	0.008826	6.2e-05	0.776477	0.005455
175	U	48478	2549623	2332821	0.020781	0	4896	2549623	0	0	0	nan	0	0	0	0	0	0	nan	0	0	0	0.020781	9.4e-05	0.020781	9.4e-05	1.82823	0.00827
176	G	17386	2546897	2311816	0.00752	0	4967	2546897	0	0	0	nan	0	0	0	0	0	0	nan	0	0	0	0.00752	5.7e-05	0.00752	5.7e-05	0.66158	0.005015
177	A	12117	2535973	2218924	0.005461	0	4969	2535973	0	0	0	nan	0	0	0	0	0	0	nan	0	0	0	0.005461	5e-05	0.005461	5e-05	0.480437	0.004399
178	A	13321	2508989	2189723	0.006083	0	4955	2508989	0	0	0	nan	0	0	0	0	0	0	nan	0	0	0	0.006083	5.3e-05	0.006083	5.3e-05	0.535159	0.004663
179	A	11132	2470306	2166918	0.005137	0	4939	2470306	0	0	0	nan	0	0	0	0	0	0	nan	0	0	0	0.005137	4.9e-05	0.005137	4.9e-05	0.451933	0.004311
180	G	12897	2512986	2303259	0.005599	0	5011	2512986	0	0	0	nan	0	0	0	0	0	0	nan	0	0	0	0.005599	4.9e-05	0.005599	4.9e-05	0.492578	0.004311
181	U	17508	2520902	2332303	0.007507	0	5025	2520902	0	0	0	nan	0	0	0	0	0	0	nan	0	0	0	0.007507	5.7e-05	0.007507	5.7e-05	0.660436	0.005015
182	G	13869	2518753	2304562	0.006018	0	4981	2518753	0	0	0	nan	0	0	0	0	0	0	nan	0	0	0	0.006018	5.1e-05	0.006018	5.1e-05	0.52944	0.004487
183	C	23956	2493446	2293060	0.010447	0	4891	2493446	0	0	0	nan	0	0	0	0	0	0	nan	0	0	0	0.010447	6.7e-05	0.010447	6.7e-05	0.919086	0.005894
184	C	13658	2462244	2260175	0.006043	0	4924	2462244	0	0	0	nan	0	0	0	0	0	0	nan	0	0	0	0.006043	5.2e-05	0.006043	5.2e-05	0.53164	0.004575
185	A	20105	2415514	2246375	0.00895	0	4935	2415514	0	0	0	nan	0	0	0	0	0	0	nan	0	0	0	0.00895	6.3e-05	0.00895	6.3e-05	0.787386	0.005542
186	C	23238	2392817	2225910	0.01044	0	4856	2392817	0	0	0	nan	0	0	0	0	0	0	nan	0	0	0	0.01044	6.8e-05	0.01044	6.8e-05	0.91847	0.005982
187	A	23548	2367186	2189155	0.010757	0	4915	2367186	0	0	0	nan	0	0	0	0	0	0	nan	0	0	0	0.010757	7e-05	0.010757	7e-05	0.946359	0.006158
188	G	12148	2416029	2181690	0.005568	0	5191	2416029	0	0	0	nan	0	0	0	0	0	0	nan	0	0	0	0.005568	5.1e-05	0.005568	5.1e-05	0.489851	0.004487
189	U	22450	2367820	2172191	0.010335	0	5168	2367820	0	0	0	nan	0	0	0	0	0	0	nan	0	0	0	0.010335	6.9e-05	0.010335	6.9e-05	0.909233	0.00607
190	G	15878	2359057	2129027	0.007458	0	5231	2359057	0	0	0	nan	0	0	0	0	0	0	nan	0	0	0	0.007458	5.9e-05	0.007458	5.9e-05	0.656126	0.005191
191	A	18607	2320443	2131890	0.008728	0	5245	2320443	0	0	0	nan	0	0	0	0	0	0	nan	0	0	0	0.008728	6.4e-05	0.008728	6.4e-05	0.767855	0.00563
192	C	22646	2300190	2107386	0.010746	0	5297	2300190	0	0	0	nan	0	0	0	0	0	0	nan	0	0	0	0.010746	7.1e-05	0.010746	7.1e-05	0.945391	0.006246
193	G	16646	2281474	2074527	0.008024	0	5282	2281474	0	0	0	nan	0	0	0	0	0	0	nan	0	0	0	0.008024	6.2e-05	0.008024	6.2e-05	0.70592	0.005455
194	A	16267	2301535	2036649	0.007987	0	5352	2301535	0	0	0	nan	0	0	0	0	0	0	nan	0	0	0	0.007987	6.3e-05	0.007987	6.3e-05	0.702665	0.005542
195	A	25905	2279569	2022178	0.01281	0	5314	2279569	0	0	0	nan	0	0	0	0	0	0	nan	0	0	0	0.01281	8e-05	0.01281	8e-05	1.12697	0.007038
196	G	8959	2270237	1939083	0.00462	0	5299	2270237	0	0	0	nan	0	0	0	0	0	0	nan	0	0	0	0.00462	4.9e-05	0.00462	4.9e-05	0.40645	0.004311
197	U	17061	2255268	2004640	0.008511	0	5291	2255268	0	0	0	nan	0	0	0	0	0	0	nan	0	0	0	0.008511	6.5e-05	0.008511	6.5e-05	0.748764	0.005718
198	C	16028	2224817	1975712	0.008113	0	5170	2224817	0	0	0	nan	0	0	0	0	0	0	nan	0	0	0	0.008113	6.4e-05	0.008113	6.4e-05	0.71375	0.00563
199	U	15065	2189016	1967964	0.007655	0	4872	2189016	0	0	0	nan	0	0	0	0	0	0	nan	0	0	0	0.007655	6.2e-05	0.007655	6.2e-05	0.673457	0.005455
200	C	26387	2163550	1781641	0.014811	0	4802	2163550	0	0	0	nan	0	0	0	0	0	0	nan	0	0	0	0.014811	9.1e-05	0.014811	9.1e-05	1.30301	0.008006
201	A	66341	2132143	1802052	0.036814	0	4804	2132143	0	0	0	nan	0	0	0	0	0	0	nan	0	0	0	0.036814	0.000143	0.036814	0.000143	3.23875	0.012581
202	C	11691	2134020	1809980	0.006459	0	4791	2134020	0	0	0	nan	0	0	0	0	0	0	nan	0	0	0	0.006459	6e-05	0.006459	6e-05	0.568238	0.005279
203	U	15526	2114431	1938085	0.008011	0	4756	2114431	0	0	0	nan	0	0	0	0	0	0	nan	0	0	0	0.008011	6.4e-05	0.008011	6.4e-05	0.704776	0.00563
204	A	24581	2127830	1949192	0.012611	0	4781	2127830	0	0	0	nan	0	0	0	0	0	0	nan	0	0	0	0.012611	8e-05	0.012611	8e-05	1.10947	0.007038
205	G	10912	2116195	1795650	0.006077	0	4756	2116195	0	0	0	nan	0	0	0	0	0	0	nan	0	0	0	0.006077	5.8e-05	0.006077	5.8e-05	0.534631	0.005103
206	A	15796	2091853	1800392	0.008774	0	4665	2091853	0	0	0	nan	0	0	0	0	0	0	nan	0	0	0	0.008774	7e-05	0.008774	7e-05	0.771902	0.006158
207	A	9989	2061711	1720426	0.005806	0	4624	2061711	0	0	0	nan	0	0	0	0	0	0	nan	0	0	0	0.005806	5.8e-05	0.005806	5.8e-05	0.510789	0.005103
208	A	9061	2031430	1723487	0.005257	0	4541	2031430	0	0	0	nan	0	0	0	0	0	0	nan	0	0	0	0.005257	5.5e-05	0.005257	5.5e-05	0.46249	0.004839
209	U	16920	2039231	1734600	0.009754	0	4524	2039231	0	0	0	nan	0	0	0	0	0	0	nan	0	0	0	0.009754	7.5e-05	0.009754	7.5e-05	0.858119	0.006598
210	G	12423	2061936	1797735	0.00691	0	4547	2061936	0	0	0	nan	0	0	0	0	0	0	nan	0	0	0	0.00691	6.2e-05	0.00691	6.2e-05	0.607915	0.005455
211	G	9472	2100063	1816569	0.005214	0	4626	2100063	0	0	0	nan	0	0	0	0	0	0	nan	0	0	0	0.005214	5.4e-05	0.005214	5.4e-05	0.458707	0.004751
212	U	17012	2067073	1816932	0.009363	0	4573	2067073	0	0	0	nan	0	0	0	0	0	0	nan	0	0	0	0.009363	7.2e-05	0.009363	7.2e-05	0.82372	0.006334
213	G	93744	2057178	1886665	0.049688	0	4581	2057178	0	0	0	nan	0	0	0	0	0	0	nan	0	0	0	0.049688	0.000162	0.049688	0.000162	4.37136	0.014252
214	A	19208	2052519	1910443	0.010054	0	4637	2052519	0	0	0	nan	0	0	0	0	0	0	nan	0	0	0	0.010054	7.3e-05	0.010054	7.3e-05	0.884512	0.006422
215	G	11155	2050203	1710483	0.006522	0	4640	2050203	0	0	0	nan	0	0	0	0	0	0	nan	0	0	0	0.006522	6.2e-05	0.006522	6.2e-05	0.57378	0.005455
216	A	16680	2036070	1689592	0.009872	0	4687	2036070	0	0	0	nan	0	0	0	0	0	0	nan	0	0	0	0.009872	7.6e-05	0.009872	7.6e-05	0.8685	0.006686
217	G	14621	2014271	1597811	0.009151	0	4716	2014271	0	0	0	nan	0	0	0	0	0	0	nan	0	0	0	0.009151	7.6e-05	0.009151	7.6e-05	0.805069	0.006686
218	U	21186	1917749	1772386	0.011953	0	4689	1917749	0	0	0	nan	0	0	0	0	0	0	nan	0	0	0	0.011953	8.2e-05	0.011953	8.2e-05	1.05158	0.007214
219	G	22069	1923709	1766472	0.012493	0	4646	1923709	0	0	0	nan	0	0	0	0	0	0	nan	0	0	0	0.012493	8.4e-05	0.012493	8.4e-05	1.09909	0.00739
220	G	12447	1908427	1752215	0.007104	0	4492	1908427	0	0	0	nan	0	0	0	0	0	0	nan	0	0	0	0.007104	6.4e-05	0.007104	6.4e-05	0.624982	0.00563
221	A	17224	1882117	1738582	0.009907	0	4477	1882117	0	0	0	nan	0	0	0	0	0	0	nan	0	0	0	0.009907	7.5e-05	0.009907	7.5e-05	0.871579	0.006598
222	A	11926	1855604	1715167	0.006953	0	4369	1855604	0	0	0	nan	0	0	0	0	0	0	nan	0	0	0	0.006953	6.4e-05	0.006953	6.4e-05	0.611698	0.00563
223	C	17694	1831577	1683157	0.010512	0	4258	1831577	0	0	0	nan	0	0	0	0	0	0	nan	0	0	0	0.010512	7.9e-05	0.010512	7.9e-05	0.924805	0.00695
224	G	12430	1842377	1684654	0.007378	0	4140	1842377	0	0	0	nan	0	0	0	0	0	0	nan	0	0	0	0.007378	6.6e-05	0.007378	6.6e-05	0.649088	0.005806
225	C	31710	1895488	1754670	0.018072	0	4110	1895488	0	0	0	nan	0	0	0	0	0	0	nan	0	0	0	0.018072	0.000101	0.018072	0.000101	1.5899	0.008886
226	G	16175	1882934	1731938	0.009339	0	4076	1882934	0	0	0	nan	0	0	0	0	0	0	nan	0	0	0	0.009339	7.3e-05	0.009339	7.3e-05	0.821609	0.006422
227	G	10993	1869197	1706629	0.006441	0	4006	1869197	0	0	0	nan	0	0	0	0	0	0	nan	0	0	0	0.006441	6.1e-05	0.006441	6.1e-05	0.566654	0.005367
228	U	15405	1815830	1673456	0.009206	0	3930	1815830	0	0	0	nan	0	0	0	0	0	0	nan	0	0	0	0.009206	7.4e-05	0.009206	7.4e-05	0.809908	0.00651
229	A	12383	1770559	1651445	0.007498	0	3822	1770559	0	0	0	nan	0	0	0	0	0	0	nan	0	0	0	0.007498	6.7e-05	0.007498	6.7e-05	0.659645	0.005894
230	A	15941	1739153	893516	0.017841	0	3746	1739153	0	0	0	nan	0	0	0	0	0	0	nan	0	0	0	0.017841	0.000141	0.017841	0.000141	1.56958	0.012405
231	A	9018	1741877	872283	0.010338	0	3762	1741877	0	0	0	nan	0	0	0	0	0	0	nan	0	0	0	0.010338	0.000109	0.010338	0.000109	0.909497	0.009589
232	C	8840	1745354	875484	0.010097	0	3766	1745354	0	0	0	nan	0	0	0	0	0	0	nan	0	0	0	0.010097	0.000107	0.010097	0.000107	0.888295	0.009413
233	C	8587	1738619	1575476	0.00545	0	3757	1738619	0	0	0	nan	0	0	0	0	0	0	nan	0	0	0	0.00545	5.9e-05	0.00545	5.9e-05	0.47947	0.005191
234	C	10256	1755473	1588542	0.006456	0	3809	1755473	0	0	0	nan	0	0	0	0	0	0	nan	0	0	0	0.006456	6.4e-05	0.006456	6.4e-05	0.567974	0.00563
235	C	8279	1735223	1581420	0.005235	0	3790	1735223	0	0	0	nan	0	0	0	0	0	0	nan	0	0	0	0.005235	5.8e-05	0.005235	5.8e-05	0.460555	0.005103
236	U	11005	1721833	1590125	0.006921	0	3804	1721833	0	0	0	nan	0	0	0	0	0	0	nan	0	0	0	0.006921	6.6e-05	0.006921	6.6e-05	0.608883	0.005806
237	C	19890	1715265	1588402	0.012522	0	3912	1715265	0	0	0	nan	0	0	0	0	0	0	nan	0	0	0	0.012522	8.9e-05	0.012522	8.9e-05	1.10164	0.00783
238	G	15813	1709902	1585261	0.009975	0	3891	1709902	0	0	0	nan	0	0	0	0	0	0	nan	0	0	0	0.009975	7.9e-05	0.009975	7.9e-05	0.877561	0.00695
239	A	12491	1743689	1607733	0.007769	0	4105	1743689	0	0	0	nan	0	0	0	0	0	0	nan	0	0	0	0.007769	7e-05	0.007769	7e-05	0.683486	0.006158
240	G	10181	1723089	1588555	0.006409	0	4102	1723089	0	0	0	nan	0	0	0	0	0	0	nan	0	0	0	0.006409	6.4e-05	0.006409	6.4e-05	0.563839	0.00563
241	C	18157	1715454	1577150	0.011513	0	4102	1715454	0	0	0	nan	0	0	0	0	0	0	nan	0	0	0	0.011513	8.5e-05	0.011513	8.5e-05	1.01287	0.007478
242	G	29739	1713517	1583176	0.018784	0	4144	1713517	0	0	0	nan	0	0	0	0	0	0	nan	0	0	0	0.018784	0.000109	0.018784	0.000109	1.65254	0.009589
243	A	21539	1712509	1597274	0.013485	0	4114	1712509	0	0	0	nan	0	0	0	0	0	0	nan	0	0	0	0.013485	9.2e-05	0.013485	9.2e-05	1.18636	0.008094
244	G	9373	1700645	1163161	0.008058	0	4107	1700645	0	0	0	nan	0	0	0	0	0	0	nan	0	0	0	0.008058	8.3e-05	0.008058	8.3e-05	0.708911	0.007302
245	A	10706	1674058	1149464	0.009314	0	4058	1674058	0	0	0	nan	0	0	0	0	0	0	nan	0	0	0	0.009314	9e-05	0.009314	9e-05	0.819409	0.007918
246	A	7172	1655519	1129875	0.006348	0	4031	1655519	0	0	0	nan	0	0	0	0	0	0	nan	0	0	0	0.006348	7.5e-05	0.006348	7.5e-05	0.558472	0.006598
247	A	6061	1618138	1515614	0.003999	0	4160	1618138	0	0	0	nan	0	0	0	0	0	0	nan	0	0	0	0.003999	5.1e-05	0.003999	5.1e-05	0.351816	0.004487
248	C	7262	1620155	1495622	0.004856	0	4062	1620155	0	0	0	nan	0	0	0	0	0	0	nan	0	0	0	0.004856	5.7e-05	0.004856	5.7e-05	0.427212	0.005015
249	C	7049	1618112	1459747	0.004829	0	4058	1618112	0	0	0	nan	0	0	0	0	0	0	nan	0	0	0	0.004829	5.8e-05	0.004829	5.8e-05	0.424837	0.005103
250	C	11844	1629197	1447121	0.008185	0	3990	1629197	0	0	0	nan	0	0	0	0	0	0	nan	0	0	0	0.008185	7.5e-05	0.008185	7.5e-05	0.720084	0.006598
251	A	10301	1615942	1415405	0.007278	0	3911	1615942	0	0	0	nan	0	0	0	0	0	0	nan	0	0	0	0.007278	7.2e-05	0.007278	7.2e-05	0.64029	0.006334
252	A	10044	1605224	1277684	0.007861	0	3845	1605224	0	0	0	nan	0	0	0	0	0	0	nan	0	0	0	0.007861	7.8e-05	0.007861	7.8e-05	0.69158	0.006862
253	A	6159	1589809	1256771	0.004901	0	3798	1589809	0	0	0	nan	0	0	0	0	0	0	nan	0	0	0	0.004901	6.2e-05	0.004901	6.2e-05	0.431171	0.005455
254	U	8725	1580519	1273556	0.006851	0	3726	1580519	0	0	0	nan	0	0	0	0	0	0	nan	0	0	0	0.006851	7.3e-05	0.006851	7.3e-05	0.602724	0.006422
255	U	5318	1577885	1410814	0.003769	0	3680	1577885	0	0	0	nan	0	0	0	0	0	0	nan	0	0	0	0.003769	5.2e-05	0.003769	5.2e-05	0.331582	0.004575
256	U	6430	1602747	1458332	0.004409	0	3642	1602747	0	0	0	nan	0	0	0	0	0	0	nan	0	0	0	0.004409	5.5e-05	0.004409	5.5e-05	0.387887	0.004839
257	U	13304	1612208	1474344	0.009024	0	3621	1612208	0	0	0	nan	0	0	0	0	0	0	nan	0	0	0	0.009024	7.8e-05	0.009024	7.8e-05	0.793896	0.006862
258	G	10884	1638354	1495688	0.007277	0	3651	1638354	0	0	0	nan	0	0	0	0	0	0	nan	0	0	0	0.007277	7e-05	0.007277	7e-05	0.640202	0.006158
259	G	6478	1683961	1524368	0.00425	0	3820	1683961	0	0	0	nan	0	0	0	0	0	0	nan	0	0	0	0.00425	5.3e-05	0.00425	5.3e-05	0.373898	0.004663
260	U	12089	1662522	1527058	0.007917	0	3830	1662522	0	0	0	nan	0	0	0	0	0	0	nan	0	0	0	0.007917	7.2e-05	0.007917	7.2e-05	0.696507	0.006334
261	A	14004	1651312	1525748	0.009178	0	3854	1651312	0	0	0	nan	0	0	0	0	0	0	nan	0	0	0	0.009178	7.8e-05	0.009178	7.8e-05	0.807445	0.006862
262	G	17847	1651493	1517690	0.011759	0	3885	1651493	0	0	0	nan	0	0	0	0	0	0	nan	0	0	0	0.011759	8.8e-05	0.011759	8.8e-05	1.03451	0.007742
263	G	10173	1683745	1542458	0.006595	0	3935	1683745	0	0	0	nan	0	0	0	0	0	0	nan	0	0	0	0.006595	6.5e-05	0.006595	6.5e-05	0.580202	0.005718
264	G	10680	1688739	1544549	0.006915	0	3959	1688739	0	0	0	nan	0	0	0	0	0	0	nan	0	0	0	0.006915	6.7e-05	0.006915	6.7e-05	0.608355	0.005894
265	G	17478	1673182	1530878	0.011417	0	3941	1673182	0	0	0	nan	0	0	0	0	0	0	nan	0	0	0	0.011417	8.6e-05	0.011417	8.6e-05	1.00442	0.007566
266	A	11152	1647068	1525387	0.007311	0	3895	1647068	0	0	0	nan	0	0	0	0	0	0	nan	0	0	0	0.007311	6.9e-05	0.007311	6.9e-05	0.643193	0.00607
267	A	10080	1621279	1492895	0.006752	0	3839	1621279	0	0	0	nan	0	0	0	0	0	0	nan	0	0	0	0.006752	6.7e-05	0.006752	6.7e-05	0.594015	0.005894
268	C	10756	1596042	1452080	0.007407	0	3867	1596042	0	0	0	nan	0	0	0	0	0	0	nan	0	0	0	0.007407	7.1e-05	0.007407	7.1e-05	0.651639	0.006246
269	C	9149	1582917	1417505	0.006454	0	3863	1582917	0	0	0	nan	0	0	0	0	0	0	nan	0	0	0	0.006454	6.7e-05	0.006454	6.7e-05	0.567798	0.005894
270	U	9598	1578909	1427402	0.006724	0	3888	1578909	0	0	0	nan	0	0	0	0	0	0	nan	0	0	0	0.006724	6.9e-05	0.006724	6.9e-05	0.591551	0.00607
271	U	10208	1559942	1418306	0.007197	0	3833	1559942	0	0	0	nan	0	0	0	0	0	0	nan	0	0	0	0.007197	7.1e-05	0.007197	7.1e-05	0.633164	0.006246
272	C	5904	1546305	1389599	0.004249	0	3758	1546305	0	0	0	nan	0	0	0	0	0	0	nan	0	0	0	0.004249	5.5e-05	0.004249	5.5e-05	0.37381	0.004839
273	U	9851	1528648	1384447	0.007115	0	3751	1528648	0	0	0	nan	0	0	0	0	0	0	nan	0	0	0	0.007115	7.2e-05	0.007115	7.2e-05	0.62595	0.006334
274	U	21824	1525946	1398466	0.015606	0	3735	1525946	0	0	0	nan	0	0	0	0	0	0	nan	0	0	0	0.015606	0.000106	0.015606	0.000106	1.37295	0.009325
275	A	9903	1508151	1300259	0.007616	0	3676	1508151	0	0	0	nan	0	0	0	0	0	0	nan	0	0	0	0.007616	7.7e-05	0.007616	7.7e-05	0.670026	0.006774
276	A	11013	1537876	1322063	0.00833	0	3758	1537876	0	0	0	nan	0	0	0	0	0	0	nan	0	0	0	0.00833	7.9e-05	0.00833	7.9e-05	0.732841	0.00695
277	C	10716	1545026	1305148	0.008211	0	3782	1545026	0	0	0	nan	0	0	0	0	0	0	nan	0	0	0	0.008211	7.9e-05	0.008211	7.9e-05	0.722372	0.00695
278	G	12886	1546476	1397278	0.009222	0	3866	1546476	0	0	0	nan	0	0	0	0	0	0	nan	0	0	0	0.009222	8.1e-05	0.009222	8.1e-05	0.811315	0.007126
279	G	9320	1577192	1432177	0.006508	0	4009	1577192	0	0	0	nan	0	0	0	0	0	0	nan	0	0	0	0.006508	6.7e-05	0.006508	6.7e-05	0.572548	0.005894
280	A	7378	1543985	1438089	0.00513	0	3910	1543985	0	0	0	nan	0	0	0	0	0	0	nan	0	0	0	0.00513	6e-05	0.00513	6e-05	0.451317	0.005279
281	A	7968	1516348	1414885	0.005632	0	3912	1516348	0	0	0	nan	0	0	0	0	0	0	nan	0	0	0	0.005632	6.3e-05	0.005632	6.3e-05	0.495481	0.005542
282	U	8637	1488499	1384815	0.006237	0	3937	1488499	0	0	0	nan	0	0	0	0	0	0	nan	0	0	0	0.006237	6.7e-05	0.006237	6.7e-05	0.548707	0.005894
283	U	8260	1482228	1355822	0.006092	0	3980	1482228	0	0	0	nan	0	0	0	0	0	0	nan	0	0	0	0.006092	6.7e-05	0.006092	6.7e-05	0.53595	0.005894
284	C	8482	1502106	1352492	0.006271	0	4150	1502106	0	0	0	nan	0	0	0	0	0	0	nan	0	0	0	0.006271	6.8e-05	0.006271	6.8e-05	0.551698	0.005982
285	A	9065	1506925	1305702	0.006943	0	4206	1506925	0	0	0	nan	0	0	0	0	0	0	nan	0	0	0	0.006943	7.3e-05	0.006943	7.3e-05	0.610818	0.006422
286	A	9171	1534726	1327416	0.006909	0	4282	1534726	0	0	0	nan	0	0	0	0	0	0	nan	0	0	0	0.006909	7.2e-05	0.006909	7.2e-05	0.607827	0.006334
287	C	11320	1533445	1327394	0.008528	0	4261	1533445	0	0	0	nan	0	0	0	0	0	0	nan	0	0	0	0.008528	8e-05	0.008528	8e-05	0.75026	0.007038
288	G	9693	1569809	1404056	0.006904	0	4339	1569809	0	0	0	nan	0	0	0	0	0	0	nan	0	0	0	0.006904	7e-05	0.006904	7e-05	0.607387	0.006158
289	G	10275	1613580	1460718	0.007034	0	4482	1613580	0	0	0	nan	0	0	0	0	0	0	nan	0	0	0	0.007034	6.9e-05	0.007034	6.9e-05	0.618824	0.00607
290	A	14120	1604163	1466446	0.009629	0	4458	1604163	0	0	0	nan	0	0	0	0	0	0	nan	0	0	0	0.009629	8.1e-05	0.009629	8.1e-05	0.847122	0.007126
291	G	12174	1593810	1279300	0.009516	0	4459	1593810	0	0	0	nan	0	0	0	0	0	0	nan	0	0	0	0.009516	8.6e-05	0.009516	8.6e-05	0.83718	0.007566
292	A	14149	1591493	1269322	0.011147	0	4490	1591493	0	0	0	nan	0	0	0	0	0	0	nan	0	0	0	0.011147	9.4e-05	0.011147	9.4e-05	0.980669	0.00827
293	G	6070	1590799	835478	0.007265	0	4460	1590799	0	0	0	nan	0	0	0	0	0	0	nan	0	0	0	0.007265	9.3e-05	0.007265	9.3e-05	0.639146	0.008182
294	A	9317	1581877	958839	0.009717	0	4430	1581877	0	0	0	nan	0	0	0	0	0	0	nan	0	0	0	0.009717	0.000101	0.009717	0.000101	0.854864	0.008886
295	A	11344	1592541	974248	0.011644	0	4423	1592541	0	0	0	nan	0	0	0	0	0	0	nan	0	0	0	0.011644	0.000109	0.011644	0.000109	1.02439	0.009589
296	G	9023	1602710	1469455	0.00614	0	4427	1602710	0	0	0	nan	0	0	0	0	0	0	nan	0	0	0	0.00614	6.5e-05	0.00614	6.5e-05	0.540173	0.005718
297	G	11109	1624518	1467198	0.007572	0	4444	1624518	0	0	0	nan	0	0	0	0	0	0	nan	0	0	0	0.007572	7.2e-05	0.007572	7.2e-05	0.666155	0.006334
298	A	7390	1614237	1477128	0.005003	0	4405	1614237	0	0	0	nan	0	0	0	0	0	0	nan	0	0	0	0.005003	5.8e-05	0.005003	5.8e-05	0.440144	0.005103
299	C	16965	1595437	1470099	0.01154	0	4341	1595437	0	0	0	nan	0	0	0	0	0	0	nan	0	0	0	0.01154	8.9e-05	0.01154	8.9e-05	1.01524	0.00783
300	A	26137	1589614	1472225	0.017753	0	4275	1589614	0	0	0	nan	0	0	0	0	0	0	nan	0	0	0	0.017753	0.00011	0.017753	0.00011	1.56184	0.009677
301	G	6819	1634232	1520130	0.004486	0	4317	1634232	0	0	0	nan	0	0	0	0	0	0	nan	0	0	0	0.004486	5.4e-05	0.004486	5.4e-05	0.394661	0.004751
302	A	5239	1638625	1515582	0.003457	0	4299	1638625	0	0	0	nan	0	0	0	0	0	0	nan	0	0	0	0.003457	4.8e-05	0.003457	4.8e-05	0.304133	0.004223
303	A	8488	1629593	1493143	0.005685	0	4256	1629593	0	0	0	nan	0	0	0	0	0	0	nan	0	0	0	0.005685	6.2e-05	0.005685	6.2e-05	0.500144	0.005455
304	U	9443	1591379	1475022	0.006402	0	4213	1591379	0	0	0	nan	0	0	0	0	0	0	nan	0	0	0	0.006402	6.6e-05	0.006402	6.6e-05	0.563223	0.005806
305	G	10839	1601431	1452162	0.007464	0	4205	1601431	0	0	0	nan	0	0	0	0	0	0	nan	0	0	0	0.007464	7.2e-05	0.007464	7.2e-05	0.656654	0.006334
306	C	7413	1610552	1467955	0.00505	0	4147	1610552	0	0	0	nan	0	0	0	0	0	0	nan	0	0	0	0.00505	5.9e-05	0.00505	5.9e-05	0.444279	0.005191
307	U	8089	1593903	1450105	0.005578	0	4092	1593903	0	0	0	nan	0	0	0	0	0	0	nan	0	0	0	0.005578	6.2e-05	0.005578	6.2e-05	0.490731	0.005455
308	U	6949	1577332	1445338	0.004808	0	4037	1577332	0	0	0	nan	0	0	0	0	0	0	nan	0	0	0	0.004808	5.8e-05	0.004808	5.8e-05	0.422989	0.005103
309	U	8086	1570747	1436409	0.005629	0	4149	1570747	0	0	0	nan	0	0	0	0	0	0	nan	0	0	0	0.005629	6.3e-05	0.005629	6.3e-05	0.495217	0.005542
310	C	6005	1577099	1440889	0.004168	0	4172	1577099	0	0	0	nan	0	0	0	0	0	0	nan	0	0	0	0.004168	5.4e-05	0.004168	5.4e-05	0.366684	0.004751
311	U	11185	1582179	1444489	0.007743	0	4180	1582179	0	0	0	nan	0	0	0	0	0	0	nan	0	0	0	0.007743	7.3e-05	0.007743	7.3e-05	0.681199	0.006422
312	G	7885	1615995	1463449	0.005388	0	4266	1615995	0	0	0	nan	0	0	0	0	0	0	nan	0	0	0	0.005388	6.1e-05	0.005388	6.1e-05	0.474015	0.005367
313	U	11928	1615924	1466940	0.008131	0	4272	1615924	0	0	0	nan	0	0	0	0	0	0	nan	0	0	0	0.008131	7.4e-05	0.008131	7.4e-05	0.715334	0.00651
314	A	10942	1623852	1475685	0.007415	0	4455	1623852	0	0	0	nan	0	0	0	0	0	0	nan	0	0	0	0.007415	7.1e-05	0.007415	7.1e-05	0.652343	0.006246
315	G	8122	1616192	1451399	0.005596	0	4491	1616192	0	0	0	nan	0	0	0	0	0	0	nan	0	0	0	0.005596	6.2e-05	0.005596	6.2e-05	0.492314	0.005455
316	A	6168	1638979	1456713	0.004234	0	4441	1638979	0	0	0	nan	0	0	0	0	0	0	nan	0	0	0	0.004234	5.4e-05	0.004234	5.4e-05	0.372491	0.004751
317	U	18362	1642421	1428836	0.012851	0	4394	1642421	0	0	0	nan	0	0	0	0	0	0	nan	0	0	0	0.012851	9.5e-05	0.012851	9.5e-05	1.13058	0.008358
318	A	15217	1638052	1448335	0.010507	0	4327	1638052	0	0	0	nan	0	0	0	0	0	0	nan	0	0	0	0.010507	8.5e-05	0.010507	8.5e-05	0.924365	0.007478
319	G	8836	1680838	1420394	0.006221	0	4395	1680838	0	0	0	nan	0	0	0	0	0	0	nan	0	0	0	0.006221	6.6e-05	0.006221	6.6e-05	0.547299	0.005806
320	A	8216	1706702	1486840	0.005526	0	4369	1706702	0	0	0	nan	0	0	0	0	0	0	nan	0	0	0	0.005526	6.1e-05	0.005526	6.1e-05	0.486156	0.005367
321	U	15639	1715478	1484224	0.010537	0	4324	1715478	0	0	0	nan	0	0	0	0	0	0	nan	0	0	0	0.010537	8.4e-05	0.010537	8.4e-05	0.927004	0.00739
322	G	9174	1695932	1527679	0.006005	0	4318	1695932	0	0	0	nan	0	0	0	0	0	0	nan	0	0	0	0.006005	6.3e-05	0.006005	6.3e-05	0.528296	0.005542
323	A	8193	1740552	1580347	0.005184	0	4347	1740552	0	0	0	nan	0	0	0	0	0	0	nan	0	0	0	0.005184	5.7e-05	0.005184	5.7e-05	0.456068	0.005015
324	U	11537	1733445	1556877	0.00741	0	4286	1733445	0	0	0	nan	0	0	0	0	0	0	nan	0	0	0	0.00741	6.9e-05	0.00741	6.9e-05	0.651903	0.00607
325	U	34151	1723815	1570358	0.021747	0	4400	1723815	0	0	0	nan	0	0	0	0	0	0	nan	0	0	0	0.021747	0.000118	0.021747	0.000118	1.91322	0.010381
326	G	10567	1771459	1552409	0.006807	0	4626	1771459	0	0	0	nan	0	0	0	0	0	0	nan	0	0	0	0.006807	6.6e-05	0.006807	6.6e-05	0.598853	0.005806
327	C	8995	1761963	1598326	0.005628	0	4702	1761963	0	0	0	nan	0	0	0	0	0	0	nan	0	0	0	0.005628	5.9e-05	0.005628	5.9e-05	0.495129	0.005191
328	C	10418	1751219	1595050	0.006531	0	4623	1751219	0	0	0	nan	0	0	0	0	0	0	nan	0	0	0	0.006531	6.4e-05	0.006531	6.4e-05	0.574572	0.00563
329	G	8590	1743353	1609297	0.005338	0	4620	1743353	0	0	0	nan	0	0	0	0	0	0	nan	0	0	0	0.005338	5.8e-05	0.005338	5.8e-05	0.469616	0.005103
330	C	7403	1739231	1613184	0.004589	0	4687	1739231	0	0	0	nan	0	0	0	0	0	0	nan	0	0	0	0.004589	5.3e-05	0.004589	5.3e-05	0.403722	0.004663
331	C	8180	1727156	1605111	0.005096	0	4728	1727156	0	0	0	nan	0	0	0	0	0	0	nan	0	0	0	0.005096	5.6e-05	0.005096	5.6e-05	0.448326	0.004927
332	U	12888	1719744	1595753	0.008076	0	4774	1719744	0	0	0	nan	0	0	0	0	0	0	nan	0	0	0	0.008076	7.1e-05	0.008076	7.1e-05	0.710495	0.006246
333	G	10338	1715716	1601761	0.006454	0	4890	1715716	0	0	0	nan	0	0	0	0	0	0	nan	0	0	0	0.006454	6.3e-05	0.006454	6.3e-05	0.567798	0.005542
334	A	11397	1712578	1594584	0.007147	0	5013	1712578	0	0	0	nan	0	0	0	0	0	0	nan	0	0	0	0.007147	6.7e-05	0.007147	6.7e-05	0.628765	0.005894
335	G	8083	1697903	1574675	0.005133	0	4999	1697903	0	0	0	nan	0	0	0	0	0	0	nan	0	0	0	0.005133	5.7e-05	0.005133	5.7e-05	0.451581	0.005015
336	U	8613	1682176	1547419	0.005566	0	5034	1682176	0	0	0	nan	0	0	0	0	0	0	nan	0	0	0	0.005566	6e-05	0.005566	6e-05	0.489675	0.005279
337	A	11496	1664148	1538675	0.007471	0	5068	1664148	0	0	0	nan	0	0	0	0	0	0	nan	0	0	0	0.007471	7e-05	0.007471	7e-05	0.657269	0.006158
338	C	15591	1655799	1533115	0.010169	0	5079	1655799	0	0	0	nan	0	0	0	0	0	0	nan	0	0	0	0.010169	8.1e-05	0.010169	8.1e-05	0.894629	0.007126
339	G	12991	1661899	1531683	0.008482	0	5082	1661899	0	0	0	nan	0	0	0	0	0	0	nan	0	0	0	0.008482	7.4e-05	0.008482	7.4e-05	0.746213	0.00651
340	A	19971	1702076	1584637	0.012603	0	5246	1702076	0	0	0	nan	0	0	0	0	0	0	nan	0	0	0	0.012603	8.9e-05	0.012603	8.9e-05	1.10876	0.00783
341	G	11876	1692745	1561531	0.007605	0	5264	1692745	0	0	0	nan	0	0	0	0	0	0	nan	0	0	0	0.007605	7e-05	0.007605	7e-05	0.669058	0.006158
342	G	8288	1677283	1530976	0.005414	0	5246	1677283	0	0	0	nan	0	0	0	0	0	0	nan	0	0	0	0.005414	5.9e-05	0.005414	5.9e-05	0.476303	0.005191
343	U	22782	1655596	1535326	0.014839	0	5163	1655596	0	0	0	nan	0	0	0	0	0	0	nan	0	0	0	0.014839	9.8e-05	0.014839	9.8e-05	1.30548	0.008622
344	G	9135	1641624	1492422	0.006121	0	5048	1641624	0	0	0	nan	0	0	0	0	0	0	nan	0	0	0	0.006121	6.4e-05	0.006121	6.4e-05	0.538502	0.00563
345	A	9555	1610379	1483124	0.006442	0	4992	1610379	0	0	0	nan	0	0	0	0	0	0	nan	0	0	0	0.006442	6.6e-05	0.006442	6.6e-05	0.566742	0.005806
346	U	11950	1591928	1455867	0.008208	0	4958	1591928	0	0	0	nan	0	0	0	0	0	0	nan	0	0	0	0.008208	7.5e-05	0.008208	7.5e-05	0.722108	0.006598
347	G	16036	1571189	1396479	0.011483	0	4890	1571189	0	0	0	nan	0	0	0	0	0	0	nan	0	0	0	0.011483	9.1e-05	0.011483	9.1e-05	1.01023	0.008006
348	A	13590	1580256	1398098	0.00972	0	4910	1580256	0	0	0	nan	0	0	0	0	0	0	nan	0	0	0	0.00972	8.3e-05	0.00972	8.3e-05	0.855128	0.007302
349	G	9615	1565028	1370468	0.007016	0	4842	1565028	0	0	0	nan	0	0	0	0	0	0	nan	0	0	0	0.007016	7.2e-05	0.007016	7.2e-05	0.61724	0.006334
350	C	10835	1544359	1406372	0.007704	0	4718	1544359	0	0	0	nan	0	0	0	0	0	0	nan	0	0	0	0.007704	7.4e-05	0.007704	7.4e-05	0.677768	0.00651
351	C	14555	1520027	1399255	0.010402	0	4526	1520027	0	0	0	nan	0	0	0	0	0	0	nan	0	0	0	0.010402	8.6e-05	0.010402	8.6e-05	0.915127	0.007566
352	G	8033	1500727	1349117	0.005954	0	4418	1500727	0	0	0	nan	0	0	0	0	0	0	nan	0	0	0	0.005954	6.6e-05	0.005954	6.6e-05	0.52381	0.005806
353	U	7465	1482015	1280984	0.005828	0	4332	1482015	0	0	0	nan	0	0	0	0	0	0	nan	0	0	0	0.005828	6.7e-05	0.005828	6.7e-05	0.512725	0.005894
354	U	9556	1458700	1253746	0.007622	0	4260	1458700	0	0	0	nan	0	0	0	0	0	0	nan	0	0	0	0.007622	7.8e-05	0.007622	7.8e-05	0.670554	0.006862
355	U	13253	1438272	1166273	0.011364	0	4282	1438272	0	0	0	nan	0	0	0	0	0	0	nan	0	0	0	0.011364	9.9e-05	0.011364	9.9e-05	0.99976	0.00871
356	G	8392	1440659	1175825	0.007137	0	4301	1440659	0	0	0	nan	0	0	0	0	0	0	nan	0	0	0	0.007137	7.8e-05	0.007137	7.8e-05	0.627885	0.006862
357	C	12957	1429663	1151819	0.011249	0	4327	1429663	0	0	0	nan	0	0	0	0	0	0	nan	0	0	0	0.011249	9.9e-05	0.011249	9.9e-05	0.989643	0.00871
358	A	10110	1414002	1130300	0.008945	0	4337	1414002	0	0	0	nan	0	0	0	0	0	0	nan	0	0	0	0.008945	8.9e-05	0.008945	8.9e-05	0.786946	0.00783
359	G	5696	1402451	1113684	0.005115	0	4336	1402451	0	0	0	nan	0	0	0	0	0	0	nan	0	0	0	0.005115	6.8e-05	0.005115	6.8e-05	0.449998	0.005982
360	U	12613	1377871	1082560	0.011651	0	4374	1377871	0	0	0	nan	0	0	0	0	0	0	nan	0	0	0	0.011651	0.000104	0.011651	0.000104	1.02501	0.00915
361	A	14110	1362181	1094513	0.012892	0	4389	1362181	0	0	0	nan	0	0	0	0	0	0	nan	0	0	0	0.012892	0.000109	0.012892	0.000109	1.13419	0.009589
362	C	13909	1340415	1024442	0.013577	0	4340	1340415	0	0	0	nan	0	0	0	0	0	0	nan	0	0	0	0.013577	0.000115	0.013577	0.000115	1.19445	0.010117
363	G	8610	1315294	1018828	0.008451	0	4355	1315294	0	0	0	nan	0	0	0	0	0	0	nan	0	0	0	0.008451	9.1e-05	0.008451	9.1e-05	0.743486	0.008006
364	A	8227	1294939	1048015	0.00785	0	4455	1294939	0	0	0	nan	0	0	0	0	0	0	nan	0	0	0	0.00785	8.7e-05	0.00785	8.7e-05	0.690612	0.007654
365	U	16150	1276766	1045034	0.015454	0	4408	1276766	0	0	0	nan	0	0	0	0	0	0	nan	0	0	0	0.015454	0.000122	0.015454	0.000122	1.35958	0.010733
366	G	8152	1264280	1041188	0.00783	0	4379	1264280	0	0	0	nan	0	0	0	0	0	0	nan	0	0	0	0.00783	8.7e-05	0.00783	8.7e-05	0.688853	0.007654
367	G	6857	1247037	1017822	0.006737	0	4302	1247037	0	0	0	nan	0	0	0	0	0	0	nan	0	0	0	0.006737	8.1e-05	0.006737	8.1e-05	0.592695	0.007126
368	A	7632	1206263	1038466	0.007349	0	4133	1206263	0	0	0	nan	0	0	0	0	0	0	nan	0	0	0	0.007349	8.4e-05	0.007349	8.4e-05	0.646536	0.00739
369	A	6123	1171977	969313	0.006317	0	4008	1171977	0	0	0	nan	0	0	0	0	0	0	nan	0	0	0	0.006317	8.1e-05	0.006317	8.1e-05	0.555745	0.007126
370	C	12902	1149364	962919	0.013399	0	3920	1149364	0	0	0	nan	0	0	0	0	0	0	nan	0	0	0	0.013399	0.000118	0.013399	0.000118	1.17879	0.010381
371	A	9129	1118234	932457	0.00979	0	3688	1118234	0	0	0	nan	0	0	0	0	0	0	nan	0	0	0	0.00979	0.000102	0.00979	0.000102	0.861286	0.008974
372	A	7996	1086547	834111	0.009586	0	3533	1086547	0	0	0	nan	0	0	0	0	0	0	nan	0	0	0	0.009586	0.000107	0.009586	0.000107	0.843339	0.009413
373	A	5788	1046357	797874	0.007254	0	3430	1046357	0	0	0	nan	0	0	0	0	0	0	nan	0	0	0	0.007254	9.5e-05	0.007254	9.5e-05	0.638179	0.008358
374	A	13777	1027332	712097	0.019347	0	3307	1027332	0	0	0	nan	0	0	0	0	0	0	nan	0	0	0	0.019347	0.000165	0.019347	0.000165	1.70207	0.014516
375	C	5272	998780	768402	0.006861	0	3220	998780	0	0	0	nan	0	0	0	0	0	0	nan	0	0	0	0.006861	9.4e-05	0.006861	9.4e-05	0.603604	0.00827
376	A	6170	968809	696104	0.008864	0	3099	968809	0	0	0	nan	0	0	0	0	0	0	nan	0	0	0	0.008864	0.000113	0.008864	0.000113	0.77982	0.009941
377	U	11715	940295	676357	0.017321	0	3008	940295	0	0	0	nan	0	0	0	0	0	0	nan	0	0	0	0.017321	0.00016	0.017321	0.00016	1.52383	0.014076
378	G	10607	903737	658883	0.016098	0	2926	903737	0	0	0	nan	0	0	0	0	0	0	nan	0	0	0	0.016098	0.000156	0.016098	0.000156	1.41624	0.013724
379	G	5394	880995	670925	0.00804	0	2802	880995	0	0	0	nan	0	0	0	0	0	0	nan	0	0	0	0.00804	0.000109	0.00804	0.000109	0.707328	0.009589
380	C	4851	849847	658462	0.007367	0	2718	849847	0	0	0	nan	0	0	0	0	0	0	nan	0	0	0	0.007367	0.000106	0.007367	0.000106	0.64812	0.009325
381	U	7702	813118	636647	0.012098	0	2660	813118	0	0	0	nan	0	0	0	0	0	0	nan	0	0	0	0.012098	0.000138	0.012098	0.000138	1.06434	0.012141
382	U	26654	788097	638430	0.041749	0	2583	788097	0	0	0	nan	0	0	0	0	0	0	nan	0	0	0	0.041749	0.000256	0.041749	0.000256	3.67291	0.022522
383	A	10040	764620	582985	0.017222	0	2523	764620	0	0	0	nan	0	0	0	0	0	0	nan	0	0	0	0.017222	0.000172	0.017222	0.000172	1.51512	0.015132
384	C	7422	716258	564103	0.013157	0	2446	716258	0	0	0	nan	0	0	0	0	0	0	nan	0	0	0	0.013157	0.000153	0.013157	0.000153	1.1575	0.01346
385	A	8216	695324	519628	0.015811	0	2353	695324	0	0	0	nan	0	0	0	0	0	0	nan	0	0	0	0.015811	0.000174	0.015811	0.000174	1.39099	0.015308
386	G	4657	676905	505318	0.009216	0	2275	676905	0	0	0	nan	0	0	0	0	0	0	nan	0	0	0	0.009216	0.000135	0.009216	0.000135	0.810788	0.011877
387	A	6788	649107	476504	0.014245	0	2217	649107	0	0	0	nan	0	0	0	0	0	0	nan	0	0	0	0.014245	0.000173	0.014245	0.000173	1.25322	0.01522
388	A	5538	617327	460513	0.012026	0	2123	617327	0	0	0	nan	0	0	0	0	0	0	nan	0	0	0	0.012026	0.000162	0.012026	0.000162	1.058	0.014252
389	C	9291	599103	438438	0.021191	0	2047	599103	0	0	0	nan	0	0	0	0	0	0	nan	0	0	0	0.021191	0.00022	0.021191	0.00022	1.8643	0.019355
390	G	3777	581996	408383	0.009249	0	1992	581996	0	0	0	nan	0	0	0	0	0	0	nan	0	0	0	0.009249	0.00015	0.009249	0.00015	0.813691	0.013196
391	U	13332	554342	406682	0.032782	0	1910	554342	0	0	0	nan	0	0	0	0	0	0	nan	0	0	0	0.032782	0.000284	0.032782	0.000284	2.88403	0.024985
392	U	6739	526420	379343	0.017765	0	1831	526420	0	0	0	nan	0	0	0	0	0	0	nan	0	0	0	0.017765	0.000216	0.017765	0.000216	1.56289	0.019003
393	A	7396	509829	362952	0.020377	0	1751	509829	0	0	0	nan	0	0	0	0	0	0	nan	0	0	0	0.020377	0.000237	0.020377	0.000237	1.79269	0.02085
394	G	3302	497801	312562	0.010564	0	1713	497801	0	0	0	nan	0	0	0	0	0	0	nan	0	0	0	0.010564	0.000184	0.010564	0.000184	0.929379	0.016188
395	A	4247	474526	305544	0.0139	0	1612	474526	0	0	0	nan	0	0	0	0	0	0	nan	0	0	0	0.0139	0.000213	0.0139	0.000213	1.22287	0.018739
396	C	23940	448429	316617	0.075612	0	1512	448429	0	0	0	nan	0	0	0	0	0	0	nan	0	0	0	0.075612	0.000489	0.075612	0.000489	6.65205	0.04302
397	C	4108	431259	369395	0.011121	0	1430	431259	0	0	0	nan	0	0	0	0	0	0	nan	0	0	0	0.011121	0.000174	0.011121	0.000174	0.978382	0.015308
398	A	3747	413088	361472	0.010366	0	1328	413088	0	0	0	nan	0	0	0	0	0	0	nan	0	0	0	0.010366	0.000169	0.010366	0.000169	0.91196	0.014868
399	C	3169	395201	286143	0.011075	0	1212	395201	0	0	0	nan	0	0	0	0	0	0	nan	0	0	0	0.011075	0.000197	0.011075	0.000197	0.974335	0.017331
400	U	5511	323328	268487	0.020526	0	1169	323328	0	0	0	nan	0	0	0	0	0	0	nan	0	0	0	0.020526	0.000276	0.020526	0.000276	1.8058	0.024281
401	U	0	298992	0	nan	0	1016	298992	0	0	0	nan	0	0	0	0	0	0	nan	0	0	0	nan	nan	nan	nan	nan	nan

## Sheet: WT 2 +
Nucleotide	Sequence	Modified_mutations	Modified_read_depth	Modified_effective_depth	Modified_rate	Modified_off_target_mapped_depth	Modified_low_mapq_mapped_depth	Modified_mapped_depth	Untreated_mutations	Untreated_read_depth	Untreated_effective_depth	Untreated_rate	Untreated_off_target_mapped_depth	Untreated_low_mapq_mapped_depth	Untreated_mapped_depth	Denatured_mutations	Denatured_read_depth	Denatured_effective_depth	Denatured_rate	Denatured_off_target_mapped_depth	Denatured_low_mapq_mapped_depth	Denatured_mapped_depth	Reactivity_profile	Std_err	HQ_profile	HQ_stderr	Norm_profile	Norm_stderr
1	G	0	1402	892	0	0	20	1402	0	0	0	nan	0	0	0	0	0	0	nan	0	0	0	0	0	0	0	0	0
2	U	0	3359	2748	0	0	68	3359	0	0	0	nan	0	0	0	0	0	0	nan	0	0	0	0	0	0	0	0	0
3	U	7	149670	143012	4.9e-05	0	362	149670	0	0	0	nan	0	0	0	0	0	0	nan	0	0	0	4.9e-05	1.9e-05	4.9e-05	1.9e-05	0.001795	0.000696
4	C	18	150561	140784	0.000128	0	370	150561	0	0	0	nan	0	0	0	0	0	0	nan	0	0	0	0.000128	3e-05	0.000128	3e-05	0.004688	0.001099
5	U	132536	151532	135866	0.975491	0	389	151532	0	0	0	nan	0	0	0	0	0	0	nan	0	0	0	0.975491	0.00268	0.975491	0.00268	35.7279	0.098157
6	U	265	331128	311282	0.000851	0	592	331128	0	0	0	nan	0	0	0	0	0	0	nan	0	0	0	0.000851	5.2e-05	0.000851	5.2e-05	0.031168	0.001905
7	A	2826	358062	301441	0.009375	0	686	358062	0	0	0	nan	0	0	0	0	0	0	nan	0	0	0	0.009375	0.000176	0.009375	0.000176	0.343365	0.006446
8	A	3481	385340	324847	0.010716	0	803	385340	0	0	0	nan	0	0	0	0	0	0	nan	0	0	0	0.010716	0.000182	0.010716	0.000182	0.39248	0.006666
9	C	3449	449021	380626	0.009061	0	893	449021	0	0	0	nan	0	0	0	0	0	0	nan	0	0	0	0.009061	0.000154	0.009061	0.000154	0.331864	0.00564
10	G	2584	523137	485856	0.005318	0	1018	523137	0	0	0	nan	0	0	0	0	0	0	nan	0	0	0	0.005318	0.000105	0.005318	0.000105	0.194775	0.003846
11	U	365	705816	657142	0.000555	0	1444	705816	0	0	0	nan	0	0	0	0	0	0	nan	0	0	0	0.000555	2.9e-05	0.000555	2.9e-05	0.020327	0.001062
12	U	502	724658	671202	0.000748	0	1523	724658	0	0	0	nan	0	0	0	0	0	0	nan	0	0	0	0.000748	3.3e-05	0.000748	3.3e-05	0.027396	0.001209
13	C	5225	750347	697557	0.00749	0	1613	750347	0	0	0	nan	0	0	0	0	0	0	nan	0	0	0	0.00749	0.000104	0.00749	0.000104	0.274326	0.003809
14	G	5063	810876	756125	0.006696	0	1779	810876	0	0	0	nan	0	0	0	0	0	0	nan	0	0	0	0.006696	9.4e-05	0.006696	9.4e-05	0.245245	0.003443
15	G	5078	919859	863002	0.005884	0	1948	919859	0	0	0	nan	0	0	0	0	0	0	nan	0	0	0	0.005884	8.3e-05	0.005884	8.3e-05	0.215505	0.00304
16	G	3946	938748	884529	0.004461	0	2022	938748	0	0	0	nan	0	0	0	0	0	0	nan	0	0	0	0.004461	7.1e-05	0.004461	7.1e-05	0.163387	0.0026
17	U	1190	966589	924119	0.001288	0	2086	966589	0	0	0	nan	0	0	0	0	0	0	nan	0	0	0	0.001288	3.7e-05	0.001288	3.7e-05	0.047174	0.001355
18	A	10775	980000	950288	0.011339	0	2188	980000	0	0	0	nan	0	0	0	0	0	0	nan	0	0	0	0.011339	0.000109	0.011339	0.000109	0.415297	0.003992
19	A	31115	1000593	966793	0.032184	0	2345	1000593	0	0	0	nan	0	0	0	0	0	0	nan	0	0	0	0.032184	0.000182	0.032184	0.000182	1.17876	0.006666
20	U	535	1048344	992955	0.000539	0	2457	1048344	0	0	0	nan	0	0	0	0	0	0	nan	0	0	0	0.000539	2.3e-05	0.000539	2.3e-05	0.019741	0.000842
21	C	4680	1091702	1023445	0.004573	0	2570	1091702	0	0	0	nan	0	0	0	0	0	0	nan	0	0	0	0.004573	6.7e-05	0.004573	6.7e-05	0.167489	0.002454
22	G	4540	1229586	1156735	0.003925	0	2805	1229586	0	0	0	nan	0	0	0	0	0	0	nan	0	0	0	0.003925	5.8e-05	0.003925	5.8e-05	0.143755	0.002124
23	C	1782	1391506	1321475	0.001348	0	3007	1391506	0	0	0	nan	0	0	0	0	0	0	nan	0	0	0	0.001348	3.2e-05	0.001348	3.2e-05	0.049371	0.001172
24	U	1102	1403384	1334802	0.000826	0	3033	1403384	0	0	0	nan	0	0	0	0	0	0	nan	0	0	0	0.000826	2.5e-05	0.000826	2.5e-05	0.030253	0.000916
25	G	4251	1430639	1356925	0.003133	0	3086	1430639	0	0	0	nan	0	0	0	0	0	0	nan	0	0	0	0.003133	4.8e-05	0.003133	4.8e-05	0.114748	0.001758
26	C	2291	1450314	1386553	0.001652	0	3121	1450314	0	0	0	nan	0	0	0	0	0	0	nan	0	0	0	0.001652	3.5e-05	0.001652	3.5e-05	0.060505	0.001282
27	A	3551	1466095	1404139	0.002529	0	3148	1466095	0	0	0	nan	0	0	0	0	0	0	nan	0	0	0	0.002529	4.2e-05	0.002529	4.2e-05	0.092626	0.001538
28	G	3833	1496061	1362497	0.002813	0	3180	1496061	0	0	0	nan	0	0	0	0	0	0	nan	0	0	0	0.002813	4.5e-05	0.002813	4.5e-05	0.103028	0.001648
29	A	2549	1519948	1365726	0.001866	0	3206	1519948	0	0	0	nan	0	0	0	0	0	0	nan	0	0	0	0.001866	3.7e-05	0.001866	3.7e-05	0.068343	0.001355
30	U	1170	1541172	1384945	0.000845	0	3239	1541172	0	0	0	nan	0	0	0	0	0	0	nan	0	0	0	0.000845	2.5e-05	0.000845	2.5e-05	0.030949	0.000916
31	C	11764	1549993	1460694	0.008054	0	3265	1549993	0	0	0	nan	0	0	0	0	0	0	nan	0	0	0	0.008054	7.4e-05	0.008054	7.4e-05	0.294982	0.00271
32	U	2394	1609742	1520342	0.001575	0	3341	1609742	0	0	0	nan	0	0	0	0	0	0	nan	0	0	0	0.001575	3.2e-05	0.001575	3.2e-05	0.057685	0.001172
33	U	1808	1649506	1556402	0.001162	0	3386	1649506	0	0	0	nan	0	0	0	0	0	0	nan	0	0	0	0.001162	2.7e-05	0.001162	2.7e-05	0.042559	0.000989
34	G	12106	1669146	1591198	0.007608	0	3397	1669146	0	0	0	nan	0	0	0	0	0	0	nan	0	0	0	0.007608	6.9e-05	0.007608	6.9e-05	0.278647	0.002527
35	A	38182	1719836	1570886	0.024306	0	3435	1719836	0	0	0	nan	0	0	0	0	0	0	nan	0	0	0	0.024306	0.000124	0.024306	0.000124	0.890221	0.004542
36	A	8511	1734766	1592212	0.005345	0	3472	1734766	0	0	0	nan	0	0	0	0	0	0	nan	0	0	0	0.005345	5.8e-05	0.005345	5.8e-05	0.195764	0.002124
37	U	951	1754191	1592152	0.000597	0	3683	1754191	0	0	0	nan	0	0	0	0	0	0	nan	0	0	0	0.000597	1.9e-05	0.000597	1.9e-05	0.021865	0.000696
38	C	2013	1811895	1721511	0.001169	0	3762	1811895	0	0	0	nan	0	0	0	0	0	0	nan	0	0	0	0.001169	2.6e-05	0.001169	2.6e-05	0.042815	0.000952
39	U	2059	1945768	1839910	0.001119	0	3983	1945768	0	0	0	nan	0	0	0	0	0	0	nan	0	0	0	0.001119	2.5e-05	0.001119	2.5e-05	0.040984	0.000916
40	G	5227	2007199	1899828	0.002751	0	4160	2007199	0	0	0	nan	0	0	0	0	0	0	nan	0	0	0	0.002751	3.8e-05	0.002751	3.8e-05	0.100757	0.001392
41	U	3772	2033889	1935508	0.001949	0	4243	2033889	0	0	0	nan	0	0	0	0	0	0	nan	0	0	0	0.001949	3.2e-05	0.001949	3.2e-05	0.071383	0.001172
42	A	11528	2062942	1953106	0.005902	0	4443	2062942	0	0	0	nan	0	0	0	0	0	0	nan	0	0	0	0.005902	5.5e-05	0.005902	5.5e-05	0.216164	0.002014
43	G	12353	2091576	1972610	0.006262	0	4744	2091576	0	0	0	nan	0	0	0	0	0	0	nan	0	0	0	0.006262	5.6e-05	0.006262	5.6e-05	0.229349	0.002051
44	A	75226	2155289	2017597	0.037285	0	4906	2155289	0	0	0	nan	0	0	0	0	0	0	nan	0	0	0	0.037285	0.000136	0.037285	0.000136	1.36559	0.004981
45	G	10525	2249041	2100820	0.00501	0	5094	2249041	0	0	0	nan	0	0	0	0	0	0	nan	0	0	0	0.00501	4.9e-05	0.00501	4.9e-05	0.183494	0.001795
46	G	13856	2281853	2163319	0.006405	0	5121	2281853	0	0	0	nan	0	0	0	0	0	0	nan	0	0	0	0.006405	5.4e-05	0.006405	5.4e-05	0.234587	0.001978
47	A	45047	2322777	2228416	0.020215	0	5156	2322777	0	0	0	nan	0	0	0	0	0	0	nan	0	0	0	0.020215	9.5e-05	0.020215	9.5e-05	0.740386	0.003479
48	A	29235	2334722	2247488	0.013008	0	5142	2334722	0	0	0	nan	0	0	0	0	0	0	nan	0	0	0	0.013008	7.6e-05	0.013008	7.6e-05	0.476425	0.002784
49	A	64468	2353503	2212370	0.02914	0	5080	2353503	0	0	0	nan	0	0	0	0	0	0	nan	0	0	0	0.02914	0.000115	0.02914	0.000115	1.06727	0.004212
50	G	14381	2411486	2228061	0.006454	0	5078	2411486	0	0	0	nan	0	0	0	0	0	0	nan	0	0	0	0.006454	5.4e-05	0.006454	5.4e-05	0.236381	0.001978
51	U	8370	2486161	2276956	0.003676	0	5040	2486161	0	0	0	nan	0	0	0	0	0	0	nan	0	0	0	0.003676	4e-05	0.003676	4e-05	0.134636	0.001465
52	C	36002	2509042	2292504	0.015704	0	4938	2509042	0	0	0	nan	0	0	0	0	0	0	nan	0	0	0	0.015704	8.3e-05	0.015704	8.3e-05	0.575168	0.00304
53	C	32235	2515942	2295111	0.014045	0	4841	2515942	0	0	0	nan	0	0	0	0	0	0	nan	0	0	0	0.014045	7.8e-05	0.014045	7.8e-05	0.514406	0.002857
54	A	48745	2559014	2373968	0.020533	0	4783	2559014	0	0	0	nan	0	0	0	0	0	0	nan	0	0	0	0.020533	9.3e-05	0.020533	9.3e-05	0.752033	0.003406
55	U	11472	2573118	2389548	0.004801	0	4718	2573118	0	0	0	nan	0	0	0	0	0	0	nan	0	0	0	0.004801	4.5e-05	0.004801	4.5e-05	0.175839	0.001648
56	G	16609	2589316	2386186	0.00696	0	4684	2589316	0	0	0	nan	0	0	0	0	0	0	nan	0	0	0	0.00696	5.4e-05	0.00696	5.4e-05	0.254914	0.001978
57	C	27171	2676897	2459588	0.011047	0	4751	2676897	0	0	0	nan	0	0	0	0	0	0	nan	0	0	0	0.011047	6.7e-05	0.011047	6.7e-05	0.404603	0.002454
58	U	9938	2670972	2457776	0.004043	0	4729	2670972	0	0	0	nan	0	0	0	0	0	0	nan	0	0	0	0.004043	4.1e-05	0.004043	4.1e-05	0.148077	0.001502
59	C	57966	2655763	2444219	0.023716	0	4689	2655763	0	0	0	nan	0	0	0	0	0	0	nan	0	0	0	0.023716	9.9e-05	0.023716	9.9e-05	0.868612	0.003626
60	G	27299	2650915	2436348	0.011205	0	4666	2650915	0	0	0	nan	0	0	0	0	0	0	nan	0	0	0	0.011205	6.8e-05	0.011205	6.8e-05	0.41039	0.002491
61	C	49257	2714321	2486093	0.019813	0	4723	2714321	0	0	0	nan	0	0	0	0	0	0	nan	0	0	0	0.019813	8.9e-05	0.019813	8.9e-05	0.725663	0.00326
62	A	34031	2694733	2468808	0.013784	0	4708	2694733	0	0	0	nan	0	0	0	0	0	0	nan	0	0	0	0.013784	7.5e-05	0.013784	7.5e-05	0.504847	0.002747
63	C	29959	2678553	2455061	0.012203	0	4647	2678553	0	0	0	nan	0	0	0	0	0	0	nan	0	0	0	0.012203	7.1e-05	0.012203	7.1e-05	0.446942	0.0026
64	G	24813	2673274	2460217	0.010086	0	4666	2673274	0	0	0	nan	0	0	0	0	0	0	nan	0	0	0	0.010086	6.4e-05	0.010086	6.4e-05	0.369406	0.002344
65	G	23794	2767451	2540551	0.009366	0	4724	2767451	0	0	0	nan	0	0	0	0	0	0	nan	0	0	0	0.009366	6.1e-05	0.009366	6.1e-05	0.343035	0.002234
66	U	23507	2735702	2538123	0.009262	0	4655	2735702	0	0	0	nan	0	0	0	0	0	0	nan	0	0	0	0.009262	6e-05	0.009262	6e-05	0.339226	0.002198
67	G	21356	2713003	2477889	0.008619	0	4649	2713003	0	0	0	nan	0	0	0	0	0	0	nan	0	0	0	0.008619	5.9e-05	0.008619	5.9e-05	0.315676	0.002161
68	C	32123	2672844	2450223	0.01311	0	4626	2672844	0	0	0	nan	0	0	0	0	0	0	nan	0	0	0	0.01311	7.3e-05	0.01311	7.3e-05	0.480161	0.002674
69	U	27642	2645401	2412152	0.011459	0	4616	2645401	0	0	0	nan	0	0	0	0	0	0	nan	0	0	0	0.011459	6.9e-05	0.011459	6.9e-05	0.419692	0.002527
70	G	26034	2615877	2416585	0.010773	0	4610	2615877	0	0	0	nan	0	0	0	0	0	0	nan	0	0	0	0.010773	6.7e-05	0.010773	6.7e-05	0.394567	0.002454
71	A	93793	2598681	2417892	0.038791	0	4615	2598681	0	0	0	nan	0	0	0	0	0	0	nan	0	0	0	0.038791	0.000127	0.038791	0.000127	1.42074	0.004651
72	G	23252	2587002	1970140	0.011802	0	4551	2587002	0	0	0	nan	0	0	0	0	0	0	nan	0	0	0	0.011802	7.7e-05	0.011802	7.7e-05	0.432255	0.00282
73	A	50750	2554746	1938195	0.026184	0	4480	2554746	0	0	0	nan	0	0	0	0	0	0	nan	0	0	0	0.026184	0.000116	0.026184	0.000116	0.959004	0.004249
74	U	22984	2535956	1924662	0.011942	0	4460	2535956	0	0	0	nan	0	0	0	0	0	0	nan	0	0	0	0.011942	7.9e-05	0.011942	7.9e-05	0.437383	0.002893
75	G	15824	2513307	2249175	0.007035	0	4393	2513307	0	0	0	nan	0	0	0	0	0	0	nan	0	0	0	0.007035	5.6e-05	0.007035	5.6e-05	0.257661	0.002051
76	C	21179	2501833	2287191	0.00926	0	4229	2501833	0	0	0	nan	0	0	0	0	0	0	nan	0	0	0	0.00926	6.4e-05	0.00926	6.4e-05	0.339153	0.002344
77	C	15910	2472448	2260865	0.007037	0	4132	2472448	0	0	0	nan	0	0	0	0	0	0	nan	0	0	0	0.007037	5.6e-05	0.007037	5.6e-05	0.257734	0.002051
78	C	22579	2443074	2241997	0.010071	0	4046	2443074	0	0	0	nan	0	0	0	0	0	0	nan	0	0	0	0.010071	6.7e-05	0.010071	6.7e-05	0.368856	0.002454
79	G	27361	2429350	2199844	0.012438	0	3982	2429350	0	0	0	nan	0	0	0	0	0	0	nan	0	0	0	0.012438	7.5e-05	0.012438	7.5e-05	0.455549	0.002747
80	U	38795	2411122	2221365	0.017464	0	3922	2411122	0	0	0	nan	0	0	0	0	0	0	nan	0	0	0	0.017464	8.9e-05	0.017464	8.9e-05	0.639629	0.00326
81	A	67706	2384263	2180674	0.031048	0	3925	2384263	0	0	0	nan	0	0	0	0	0	0	nan	0	0	0	0.031048	0.000119	0.031048	0.000119	1.13715	0.004358
82	G	21272	2343389	2159808	0.009849	0	3901	2343389	0	0	0	nan	0	0	0	0	0	0	nan	0	0	0	0.009849	6.8e-05	0.009849	6.8e-05	0.360725	0.002491
83	U	24883	2350665	2186510	0.01138	0	3819	2350665	0	0	0	nan	0	0	0	0	0	0	nan	0	0	0	0.01138	7.2e-05	0.01138	7.2e-05	0.416799	0.002637
84	G	19397	2350035	2137558	0.009074	0	3855	2350035	0	0	0	nan	0	0	0	0	0	0	nan	0	0	0	0.009074	6.5e-05	0.009074	6.5e-05	0.33234	0.002381
85	U	12176	2306847	2127955	0.005722	0	3645	2306847	0	0	0	nan	0	0	0	0	0	0	nan	0	0	0	0.005722	5.2e-05	0.005722	5.2e-05	0.209572	0.001905
86	U	21014	2284070	2099051	0.010011	0	3565	2284070	0	0	0	nan	0	0	0	0	0	0	nan	0	0	0	0.010011	6.9e-05	0.010011	6.9e-05	0.366659	0.002527
87	C	39041	2283607	2077961	0.018788	0	3537	2283607	0	0	0	nan	0	0	0	0	0	0	nan	0	0	0	0.018788	9.5e-05	0.018788	9.5e-05	0.688121	0.003479
88	G	31991	2292438	2069989	0.015455	0	3488	2292438	0	0	0	nan	0	0	0	0	0	0	nan	0	0	0	0.015455	8.6e-05	0.015455	8.6e-05	0.566048	0.00315
89	U	23752	2330195	2151073	0.011042	0	3399	2330195	0	0	0	nan	0	0	0	0	0	0	nan	0	0	0	0.011042	7.2e-05	0.011042	7.2e-05	0.40442	0.002637
90	G	26110	2319698	2096054	0.012457	0	3373	2319698	0	0	0	nan	0	0	0	0	0	0	nan	0	0	0	0.012457	7.7e-05	0.012457	7.7e-05	0.456245	0.00282
91	C	44471	2291685	2119377	0.020983	0	3233	2291685	0	0	0	nan	0	0	0	0	0	0	nan	0	0	0	0.020983	0.0001	0.020983	0.0001	0.768514	0.003663
92	C	13579	2263282	2091362	0.006493	0	3164	2263282	0	0	0	nan	0	0	0	0	0	0	nan	0	0	0	0.006493	5.6e-05	0.006493	5.6e-05	0.23781	0.002051
93	U	16069	2239744	2085282	0.007706	0	3093	2239744	0	0	0	nan	0	0	0	0	0	0	nan	0	0	0	0.007706	6.1e-05	0.007706	6.1e-05	0.282237	0.002234
94	A	38163	2220890	2069164	0.018444	0	3043	2220890	0	0	0	nan	0	0	0	0	0	0	nan	0	0	0	0.018444	9.4e-05	0.018444	9.4e-05	0.675522	0.003443
95	G	21542	2210841	1992433	0.010812	0	2995	2210841	0	0	0	nan	0	0	0	0	0	0	nan	0	0	0	0.010812	7.4e-05	0.010812	7.4e-05	0.395996	0.00271
96	C	23892	2168560	1984995	0.012036	0	3034	2168560	0	0	0	nan	0	0	0	0	0	0	nan	0	0	0	0.012036	7.8e-05	0.012036	7.8e-05	0.440825	0.002857
97	G	21773	2143213	1951248	0.011158	0	3001	2143213	0	0	0	nan	0	0	0	0	0	0	nan	0	0	0	0.011158	7.6e-05	0.011158	7.6e-05	0.408668	0.002784
98	A	54419	2108630	1804364	0.03016	0	2944	2108630	0	0	0	nan	0	0	0	0	0	0	nan	0	0	0	0.03016	0.000129	0.03016	0.000129	1.10463	0.004725
99	A	90626	2081907	1766560	0.051301	0	2902	2081907	0	0	0	nan	0	0	0	0	0	0	nan	0	0	0	0.051301	0.00017	0.051301	0.00017	1.87893	0.006226
100	G	15498	2049326	1720195	0.009009	0	2874	2049326	0	0	0	nan	0	0	0	0	0	0	nan	0	0	0	0.009009	7.2e-05	0.009009	7.2e-05	0.32996	0.002637
101	U	17220	2051078	1847387	0.009321	0	2853	2051078	0	0	0	nan	0	0	0	0	0	0	nan	0	0	0	0.009321	7.1e-05	0.009321	7.1e-05	0.341387	0.0026
102	C	47784	2023665	1825244	0.02618	0	2837	2023665	0	0	0	nan	0	0	0	0	0	0	nan	0	0	0	0.02618	0.00012	0.02618	0.00012	0.958858	0.004395
103	A	35735	2006582	1804717	0.019801	0	2739	2006582	0	0	0	nan	0	0	0	0	0	0	nan	0	0	0	0.019801	0.000105	0.019801	0.000105	0.725223	0.003846
104	U	21854	2031001	1815980	0.012034	0	2775	2031001	0	0	0	nan	0	0	0	0	0	0	nan	0	0	0	0.012034	8.1e-05	0.012034	8.1e-05	0.440752	0.002967
105	A	51477	2007185	1806187	0.0285	0	2733	2007185	0	0	0	nan	0	0	0	0	0	0	nan	0	0	0	0.0285	0.000126	0.0285	0.000126	1.04383	0.004615
106	A	145461	2060519	1885384	0.077152	0	2846	2060519	0	0	0	nan	0	0	0	0	0	0	nan	0	0	0	0.077152	0.000202	0.077152	0.000202	2.82574	0.007398
107	G	20857	2105449	1913096	0.010902	0	2911	2105449	0	0	0	nan	0	0	0	0	0	0	nan	0	0	0	0.010902	7.5e-05	0.010902	7.5e-05	0.399292	0.002747
108	C	11757	2121690	1934207	0.006078	0	2969	2121690	0	0	0	nan	0	0	0	0	0	0	nan	0	0	0	0.006078	5.6e-05	0.006078	5.6e-05	0.22261	0.002051
109	U	11079	2118761	1950239	0.005681	0	2971	2118761	0	0	0	nan	0	0	0	0	0	0	nan	0	0	0	0.005681	5.4e-05	0.005681	5.4e-05	0.20807	0.001978
110	A	47523	2119019	1975750	0.024053	0	3002	2119019	0	0	0	nan	0	0	0	0	0	0	nan	0	0	0	0.024053	0.00011	0.024053	0.00011	0.880955	0.004029
111	G	24818	2128648	1941513	0.012783	0	3082	2128648	0	0	0	nan	0	0	0	0	0	0	nan	0	0	0	0.012783	8.1e-05	0.012783	8.1e-05	0.468185	0.002967
112	G	21539	2148242	1952693	0.01103	0	3152	2148242	0	0	0	nan	0	0	0	0	0	0	nan	0	0	0	0.01103	7.5e-05	0.01103	7.5e-05	0.40398	0.002747
113	G	18948	2118214	1898584	0.00998	0	3169	2118214	0	0	0	nan	0	0	0	0	0	0	nan	0	0	0	0.00998	7.3e-05	0.00998	7.3e-05	0.365523	0.002674
114	C	23239	2084753	1877485	0.012378	0	3163	2084753	0	0	0	nan	0	0	0	0	0	0	nan	0	0	0	0.012378	8.1e-05	0.012378	8.1e-05	0.453351	0.002967
115	A	34535	2052639	1834489	0.018825	0	3111	2052639	0	0	0	nan	0	0	0	0	0	0	nan	0	0	0	0.018825	0.000101	0.018825	0.000101	0.689476	0.003699
116	G	13983	2016546	1836914	0.007612	0	3052	2016546	0	0	0	nan	0	0	0	0	0	0	nan	0	0	0	0.007612	6.4e-05	0.007612	6.4e-05	0.278794	0.002344
117	U	12230	1986050	1801884	0.006787	0	3036	1986050	0	0	0	nan	0	0	0	0	0	0	nan	0	0	0	0.006787	6.1e-05	0.006787	6.1e-05	0.248578	0.002234
118	C	10722	1962607	1761888	0.006086	0	2951	1962607	0	0	0	nan	0	0	0	0	0	0	nan	0	0	0	0.006086	5.9e-05	0.006086	5.9e-05	0.222903	0.002161
119	U	11123	1923322	1731898	0.006422	0	2853	1923322	0	0	0	nan	0	0	0	0	0	0	nan	0	0	0	0.006422	6.1e-05	0.006422	6.1e-05	0.235209	0.002234
120	U	12264	1937573	1755889	0.006984	0	2857	1937573	0	0	0	nan	0	0	0	0	0	0	nan	0	0	0	0.006984	6.3e-05	0.006984	6.3e-05	0.255793	0.002307
121	U	13487	1924647	1752446	0.007696	0	2842	1924647	0	0	0	nan	0	0	0	0	0	0	nan	0	0	0	0.007696	6.6e-05	0.007696	6.6e-05	0.28187	0.002417
122	A	56581	1953543	1786184	0.031677	0	2866	1953543	0	0	0	nan	0	0	0	0	0	0	nan	0	0	0	0.031677	0.000133	0.031677	0.000133	1.16019	0.004871
123	G	22890	1981958	1735004	0.013193	0	2862	1981958	0	0	0	nan	0	0	0	0	0	0	nan	0	0	0	0.013193	8.7e-05	0.013193	8.7e-05	0.483201	0.003186
124	A	56601	2011770	1747511	0.032389	0	2879	2011770	0	0	0	nan	0	0	0	0	0	0	nan	0	0	0	0.032389	0.000136	0.032389	0.000136	1.18627	0.004981
125	G	22135	2044968	1773085	0.012484	0	2865	2044968	0	0	0	nan	0	0	0	0	0	0	nan	0	0	0	0.012484	8.4e-05	0.012484	8.4e-05	0.457234	0.003077
126	G	13631	2049872	1827945	0.007457	0	2857	2049872	0	0	0	nan	0	0	0	0	0	0	nan	0	0	0	0.007457	6.4e-05	0.007457	6.4e-05	0.273117	0.002344
127	C	14247	2042479	1732656	0.008223	0	2801	2042479	0	0	0	nan	0	0	0	0	0	0	nan	0	0	0	0.008223	6.9e-05	0.008223	6.9e-05	0.301172	0.002527
128	U	12342	2024830	1728837	0.007139	0	2754	2024830	0	0	0	nan	0	0	0	0	0	0	nan	0	0	0	0.007139	6.4e-05	0.007139	6.4e-05	0.26147	0.002344
129	G	11844	2023514	1684233	0.007032	0	2784	2023514	0	0	0	nan	0	0	0	0	0	0	nan	0	0	0	0.007032	6.5e-05	0.007032	6.5e-05	0.257551	0.002381
130	A	42397	2007120	1786803	0.023728	0	2778	2007120	0	0	0	nan	0	0	0	0	0	0	nan	0	0	0	0.023728	0.000115	0.023728	0.000115	0.869052	0.004212
131	C	29388	2000260	1774262	0.016564	0	2803	2000260	0	0	0	nan	0	0	0	0	0	0	nan	0	0	0	0.016564	9.7e-05	0.016564	9.7e-05	0.606666	0.003553
132	G	17424	1992896	1778785	0.009795	0	2839	1992896	0	0	0	nan	0	0	0	0	0	0	nan	0	0	0	0.009795	7.4e-05	0.009795	7.4e-05	0.358748	0.00271
133	G	13487	2050212	1820766	0.007407	0	2924	2050212	0	0	0	nan	0	0	0	0	0	0	nan	0	0	0	0.007407	6.4e-05	0.007407	6.4e-05	0.271286	0.002344
134	C	34496	2023009	1806422	0.019096	0	2938	2023009	0	0	0	nan	0	0	0	0	0	0	nan	0	0	0	0.019096	0.000103	0.019096	0.000103	0.699402	0.003772
135	A	36405	2028753	1806351	0.020154	0	3036	2028753	0	0	0	nan	0	0	0	0	0	0	nan	0	0	0	0.020154	0.000106	0.020154	0.000106	0.738152	0.003882
136	G	17336	2026677	1795683	0.009654	0	3111	2026677	0	0	0	nan	0	0	0	0	0	0	nan	0	0	0	0.009654	7.3e-05	0.009654	7.3e-05	0.353583	0.002674
137	G	157961	2016827	1742695	0.090642	0	3132	2016827	0	0	0	nan	0	0	0	0	0	0	nan	0	0	0	0.090642	0.000228	0.090642	0.000228	3.31982	0.008351
138	A	52656	2038546	1781293	0.029561	0	3266	2038546	0	0	0	nan	0	0	0	0	0	0	nan	0	0	0	0.029561	0.000129	0.029561	0.000129	1.08269	0.004725
139	A	16046	2023557	1797098	0.008929	0	3291	2023557	0	0	0	nan	0	0	0	0	0	0	nan	0	0	0	0.008929	7e-05	0.008929	7e-05	0.32703	0.002564
140	A	52143	2019148	1817915	0.028683	0	3306	2019148	0	0	0	nan	0	0	0	0	0	0	nan	0	0	0	0.028683	0.000126	0.028683	0.000126	1.05053	0.004615
141	A	51742	2026383	1770573	0.029223	0	3310	2026383	0	0	0	nan	0	0	0	0	0	0	nan	0	0	0	0.029223	0.000128	0.029223	0.000128	1.07031	0.004688
142	A	58501	2040674	1776851	0.032924	0	3331	2040674	0	0	0	nan	0	0	0	0	0	0	nan	0	0	0	0.032924	0.000136	0.032924	0.000136	1.20586	0.004981
143	A	35986	2083245	1811431	0.019866	0	3430	2083245	0	0	0	nan	0	0	0	0	0	0	nan	0	0	0	0.019866	0.000105	0.019866	0.000105	0.727604	0.003846
144	G	10153	2138477	1884397	0.005388	0	3514	2138477	0	0	0	nan	0	0	0	0	0	0	nan	0	0	0	0.005388	5.3e-05	0.005388	5.3e-05	0.197339	0.001941
145	C	10835	2195335	1943569	0.005575	0	3568	2195335	0	0	0	nan	0	0	0	0	0	0	nan	0	0	0	0.005575	5.4e-05	0.005575	5.4e-05	0.204188	0.001978
146	C	8713	2205609	1952375	0.004463	0	3556	2205609	0	0	0	nan	0	0	0	0	0	0	nan	0	0	0	0.004463	4.8e-05	0.004463	4.8e-05	0.16346	0.001758
147	U	74979	2183927	1998389	0.03752	0	3509	2183927	0	0	0	nan	0	0	0	0	0	0	nan	0	0	0	0.03752	0.000137	0.03752	0.000137	1.37419	0.005018
148	A	37783	2163818	2010750	0.018791	0	3432	2163818	0	0	0	nan	0	0	0	0	0	0	nan	0	0	0	0.018791	9.7e-05	0.018791	9.7e-05	0.688231	0.003553
149	C	88058	2146333	1984786	0.044366	0	3389	2146333	0	0	0	nan	0	0	0	0	0	0	nan	0	0	0	0.044366	0.00015	0.044366	0.00015	1.62493	0.005494
150	G	17529	2148260	1967863	0.008908	0	3426	2148260	0	0	0	nan	0	0	0	0	0	0	nan	0	0	0	0.008908	6.7e-05	0.008908	6.7e-05	0.326261	0.002454
151	U	11326	2192049	2012829	0.005627	0	3528	2192049	0	0	0	nan	0	0	0	0	0	0	nan	0	0	0	0.005627	5.3e-05	0.005627	5.3e-05	0.206092	0.001941
152	C	10251	2166535	1986702	0.00516	0	3477	2166535	0	0	0	nan	0	0	0	0	0	0	nan	0	0	0	0.00516	5.1e-05	0.00516	5.1e-05	0.188988	0.001868
153	U	12550	2143987	1903798	0.006592	0	3427	2143987	0	0	0	nan	0	0	0	0	0	0	nan	0	0	0	0.006592	5.9e-05	0.006592	5.9e-05	0.241436	0.002161
154	U	14208	2061292	1920438	0.007398	0	3381	2061292	0	0	0	nan	0	0	0	0	0	0	nan	0	0	0	0.007398	6.2e-05	0.007398	6.2e-05	0.270956	0.002271
155	C	66773	2052194	1895115	0.035234	0	3346	2052194	0	0	0	nan	0	0	0	0	0	0	nan	0	0	0	0.035234	0.000136	0.035234	0.000136	1.29047	0.004981
156	G	32763	2053316	1905928	0.01719	0	3304	2053316	0	0	0	nan	0	0	0	0	0	0	nan	0	0	0	0.01719	9.5e-05	0.01719	9.5e-05	0.629594	0.003479
157	G	14141	2087658	1937929	0.007297	0	3299	2087658	0	0	0	nan	0	0	0	0	0	0	nan	0	0	0	0.007297	6.1e-05	0.007297	6.1e-05	0.267257	0.002234
158	A	42373	2056588	1907321	0.022216	0	3223	2056588	0	0	0	nan	0	0	0	0	0	0	nan	0	0	0	0.022216	0.000108	0.022216	0.000108	0.813674	0.003956
159	U	11456	2039106	1781389	0.006431	0	3194	2039106	0	0	0	nan	0	0	0	0	0	0	nan	0	0	0	0.006431	6e-05	0.006431	6e-05	0.235539	0.002198
160	A	38671	2023877	1756927	0.022011	0	3193	2023877	0	0	0	nan	0	0	0	0	0	0	nan	0	0	0	0.022011	0.000112	0.022011	0.000112	0.806166	0.004102
161	U	19496	2039219	1778151	0.010964	0	3214	2039219	0	0	0	nan	0	0	0	0	0	0	nan	0	0	0	0.010964	7.9e-05	0.010964	7.9e-05	0.401563	0.002893
162	G	19068	2054602	1903584	0.010017	0	3228	2054602	0	0	0	nan	0	0	0	0	0	0	nan	0	0	0	0.010017	7.3e-05	0.010017	7.3e-05	0.366878	0.002674
163	G	15914	2085420	1912231	0.008322	0	3292	2085420	0	0	0	nan	0	0	0	0	0	0	nan	0	0	0	0.008322	6.6e-05	0.008322	6.6e-05	0.304798	0.002417
164	C	15728	2059760	1902761	0.008266	0	3266	2059760	0	0	0	nan	0	0	0	0	0	0	nan	0	0	0	0.008266	6.6e-05	0.008266	6.6e-05	0.302747	0.002417
165	U	11924	2036677	1879814	0.006343	0	3266	2036677	0	0	0	nan	0	0	0	0	0	0	nan	0	0	0	0.006343	5.8e-05	0.006343	5.8e-05	0.232316	0.002124
166	G	19097	2014674	1865321	0.010238	0	3254	2014674	0	0	0	nan	0	0	0	0	0	0	nan	0	0	0	0.010238	7.4e-05	0.010238	7.4e-05	0.374973	0.00271
167	A	41788	1993651	1850932	0.022577	0	3256	1993651	0	0	0	nan	0	0	0	0	0	0	nan	0	0	0	0.022577	0.00011	0.022577	0.00011	0.826896	0.004029
168	G	16272	1973785	1813317	0.008974	0	3170	1973785	0	0	0	nan	0	0	0	0	0	0	nan	0	0	0	0.008974	7e-05	0.008974	7e-05	0.328678	0.002564
169	U	14185	1943563	1745826	0.008125	0	3112	1943563	0	0	0	nan	0	0	0	0	0	0	nan	0	0	0	0.008125	6.8e-05	0.008125	6.8e-05	0.297583	0.002491
170	A	33534	1914480	1726203	0.019426	0	3034	1914480	0	0	0	nan	0	0	0	0	0	0	nan	0	0	0	0.019426	0.000106	0.019426	0.000106	0.711488	0.003882
171	U	13828	1890836	1712138	0.008076	0	2988	1890836	0	0	0	nan	0	0	0	0	0	0	nan	0	0	0	0.008076	6.9e-05	0.008076	6.9e-05	0.295788	0.002527
172	C	15837	1885972	1734651	0.00913	0	2989	1885972	0	0	0	nan	0	0	0	0	0	0	nan	0	0	0	0.00913	7.3e-05	0.00913	7.3e-05	0.334392	0.002674
173	C	10449	1899898	1716978	0.006086	0	2977	1899898	0	0	0	nan	0	0	0	0	0	0	nan	0	0	0	0.006086	6e-05	0.006086	6e-05	0.222903	0.002198
174	U	15482	1895063	1705526	0.009078	0	2985	1895063	0	0	0	nan	0	0	0	0	0	0	nan	0	0	0	0.009078	7.3e-05	0.009078	7.3e-05	0.332487	0.002674
175	U	35514	1866414	1713294	0.020728	0	2998	1866414	0	0	0	nan	0	0	0	0	0	0	nan	0	0	0	0.020728	0.00011	0.020728	0.00011	0.759175	0.004029
176	G	22704	1859636	1690180	0.013433	0	3045	1859636	0	0	0	nan	0	0	0	0	0	0	nan	0	0	0	0.013433	8.9e-05	0.013433	8.9e-05	0.491991	0.00326
177	A	46138	1844368	1614246	0.028582	0	3011	1844368	0	0	0	nan	0	0	0	0	0	0	nan	0	0	0	0.028582	0.000133	0.028582	0.000133	1.04683	0.004871
178	A	34675	1825805	1584483	0.021884	0	2959	1825805	0	0	0	nan	0	0	0	0	0	0	nan	0	0	0	0.021884	0.000118	0.021884	0.000118	0.801514	0.004322
179	A	47661	1799855	1568024	0.030396	0	2947	1799855	0	0	0	nan	0	0	0	0	0	0	nan	0	0	0	0.030396	0.000139	0.030396	0.000139	1.11327	0.005091
180	G	14895	1837992	1676295	0.008886	0	3028	1837992	0	0	0	nan	0	0	0	0	0	0	nan	0	0	0	0.008886	7.3e-05	0.008886	7.3e-05	0.325455	0.002674
181	U	12439	1851486	1710395	0.007273	0	3085	1851486	0	0	0	nan	0	0	0	0	0	0	nan	0	0	0	0.007273	6.5e-05	0.007273	6.5e-05	0.266378	0.002381
182	G	12661	1852213	1692735	0.00748	0	3116	1852213	0	0	0	nan	0	0	0	0	0	0	nan	0	0	0	0.00748	6.6e-05	0.00748	6.6e-05	0.273959	0.002417
183	C	20585	1838134	1689263	0.012186	0	3048	1838134	0	0	0	nan	0	0	0	0	0	0	nan	0	0	0	0.012186	8.5e-05	0.012186	8.5e-05	0.446319	0.003113
184	C	13283	1816350	1662475	0.00799	0	3060	1816350	0	0	0	nan	0	0	0	0	0	0	nan	0	0	0	0.00799	6.9e-05	0.00799	6.9e-05	0.292638	0.002527
185	A	46342	1779102	1648952	0.028104	0	3030	1779102	0	0	0	nan	0	0	0	0	0	0	nan	0	0	0	0.028104	0.000131	0.028104	0.000131	1.02933	0.004798
186	C	36733	1760561	1628707	0.022553	0	3006	1760561	0	0	0	nan	0	0	0	0	0	0	nan	0	0	0	0.022553	0.000118	0.022553	0.000118	0.826017	0.004322
187	A	59325	1742556	1596664	0.037156	0	3080	1742556	0	0	0	nan	0	0	0	0	0	0	nan	0	0	0	0.037156	0.000153	0.037156	0.000153	1.36086	0.005604
188	G	13856	1772327	1584025	0.008747	0	3233	1772327	0	0	0	nan	0	0	0	0	0	0	nan	0	0	0	0.008747	7.4e-05	0.008747	7.4e-05	0.320364	0.00271
189	U	16087	1737569	1574716	0.010216	0	3188	1737569	0	0	0	nan	0	0	0	0	0	0	nan	0	0	0	0.010216	8.1e-05	0.010216	8.1e-05	0.374167	0.002967
190	G	14712	1727107	1520386	0.009676	0	3194	1727107	0	0	0	nan	0	0	0	0	0	0	nan	0	0	0	0.009676	8e-05	0.009676	8e-05	0.354389	0.00293
191	A	42006	1699103	1520357	0.027629	0	3190	1699103	0	0	0	nan	0	0	0	0	0	0	nan	0	0	0	0.027629	0.000135	0.027629	0.000135	1.01193	0.004944
192	C	33027	1683045	1505103	0.021943	0	3172	1683045	0	0	0	nan	0	0	0	0	0	0	nan	0	0	0	0.021943	0.000121	0.021943	0.000121	0.803675	0.004432
193	G	19090	1667385	1492970	0.012787	0	3144	1667385	0	0	0	nan	0	0	0	0	0	0	nan	0	0	0	0.012787	9.3e-05	0.012787	9.3e-05	0.468331	0.003406
194	A	54943	1684561	1473196	0.037295	0	3203	1684561	0	0	0	nan	0	0	0	0	0	0	nan	0	0	0	0.037295	0.000159	0.037295	0.000159	1.36595	0.005823
195	A	64159	1671202	1465535	0.043779	0	3175	1671202	0	0	0	nan	0	0	0	0	0	0	nan	0	0	0	0.043779	0.000173	0.043779	0.000173	1.60343	0.006336
196	G	10307	1666938	1408959	0.007315	0	3167	1666938	0	0	0	nan	0	0	0	0	0	0	nan	0	0	0	0.007315	7.2e-05	0.007315	7.2e-05	0.267916	0.002637
197	U	13043	1659849	1461444	0.008925	0	3151	1659849	0	0	0	nan	0	0	0	0	0	0	nan	0	0	0	0.008925	7.8e-05	0.008925	7.8e-05	0.326883	0.002857
198	C	11870	1641856	1441364	0.008235	0	3075	1641856	0	0	0	nan	0	0	0	0	0	0	nan	0	0	0	0.008235	7.6e-05	0.008235	7.6e-05	0.301612	0.002784
199	U	14329	1617020	1438159	0.009963	0	2916	1617020	0	0	0	nan	0	0	0	0	0	0	nan	0	0	0	0.009963	8.3e-05	0.009963	8.3e-05	0.364901	0.00304
200	C	22084	1597343	1322273	0.016702	0	2887	1597343	0	0	0	nan	0	0	0	0	0	0	nan	0	0	0	0.016702	0.000112	0.016702	0.000112	0.61172	0.004102
201	A	64503	1571965	1346671	0.047898	0	2871	1571965	0	0	0	nan	0	0	0	0	0	0	nan	0	0	0	0.047898	0.000189	0.047898	0.000189	1.75429	0.006922
202	C	8436	1570822	1351483	0.006242	0	2874	1570822	0	0	0	nan	0	0	0	0	0	0	nan	0	0	0	0.006242	6.8e-05	0.006242	6.8e-05	0.228617	0.002491
203	U	11657	1552745	1420593	0.008206	0	2862	1552745	0	0	0	nan	0	0	0	0	0	0	nan	0	0	0	0.008206	7.6e-05	0.008206	7.6e-05	0.300549	0.002784
204	A	28889	1550005	1418263	0.020369	0	2846	1550005	0	0	0	nan	0	0	0	0	0	0	nan	0	0	0	0.020369	0.00012	0.020369	0.00012	0.746026	0.004395
205	G	10822	1534495	1292024	0.008376	0	2847	1534495	0	0	0	nan	0	0	0	0	0	0	nan	0	0	0	0.008376	8.1e-05	0.008376	8.1e-05	0.306776	0.002967
206	A	55004	1500755	1283943	0.04284	0	2796	1500755	0	0	0	nan	0	0	0	0	0	0	nan	0	0	0	0.04284	0.000183	0.04284	0.000183	1.56904	0.006702
207	A	27286	1473352	1222921	0.022312	0	2739	1473352	0	0	0	nan	0	0	0	0	0	0	nan	0	0	0	0.022312	0.000135	0.022312	0.000135	0.81719	0.004944
208	A	30503	1449218	1197945	0.025463	0	2699	1449218	0	0	0	nan	0	0	0	0	0	0	nan	0	0	0	0.025463	0.000146	0.025463	0.000146	0.932597	0.005347
209	U	12009	1453403	1208709	0.009935	0	2697	1453403	0	0	0	nan	0	0	0	0	0	0	nan	0	0	0	0.009935	9.1e-05	0.009935	9.1e-05	0.363875	0.003333
210	G	13014	1482387	1264762	0.01029	0	2755	1482387	0	0	0	nan	0	0	0	0	0	0	nan	0	0	0	0.01029	9e-05	0.01029	9e-05	0.376877	0.003296
211	G	9946	1518686	1268225	0.007842	0	2811	1518686	0	0	0	nan	0	0	0	0	0	0	nan	0	0	0	0.007842	7.9e-05	0.007842	7.9e-05	0.287218	0.002893
212	U	13166	1491086	1268865	0.010376	0	2781	1491086	0	0	0	nan	0	0	0	0	0	0	nan	0	0	0	0.010376	9e-05	0.010376	9e-05	0.380027	0.003296
213	G	95267	1480980	1338600	0.071169	0	2790	1480980	0	0	0	nan	0	0	0	0	0	0	nan	0	0	0	0.071169	0.000231	0.071169	0.000231	2.60661	0.008461
214	A	20925	1473042	1370309	0.01527	0	2813	1473042	0	0	0	nan	0	0	0	0	0	0	nan	0	0	0	0.01527	0.000106	0.01527	0.000106	0.559273	0.003882
215	G	11767	1468239	1221616	0.009632	0	2824	1468239	0	0	0	nan	0	0	0	0	0	0	nan	0	0	0	0.009632	8.9e-05	0.009632	8.9e-05	0.352778	0.00326
216	A	25778	1452624	1201160	0.021461	0	2857	1452624	0	0	0	nan	0	0	0	0	0	0	nan	0	0	0	0.021461	0.000134	0.021461	0.000134	0.786021	0.004908
217	G	14591	1430061	1104316	0.013213	0	2818	1430061	0	0	0	nan	0	0	0	0	0	0	nan	0	0	0	0.013213	0.000109	0.013213	0.000109	0.483934	0.003992
218	U	16210	1330407	1227306	0.013208	0	2798	1330407	0	0	0	nan	0	0	0	0	0	0	nan	0	0	0	0.013208	0.000104	0.013208	0.000104	0.483751	0.003809
219	G	18735	1327679	1216705	0.015398	0	2748	1327679	0	0	0	nan	0	0	0	0	0	0	nan	0	0	0	0.015398	0.000112	0.015398	0.000112	0.563961	0.004102
220	G	12135	1313526	1200213	0.010111	0	2639	1313526	0	0	0	nan	0	0	0	0	0	0	nan	0	0	0	0.010111	9.2e-05	0.010111	9.2e-05	0.370321	0.00337
221	A	32321	1286893	1184710	0.027282	0	2578	1286893	0	0	0	nan	0	0	0	0	0	0	nan	0	0	0	0.027282	0.000152	0.027282	0.000152	0.999219	0.005567
222	A	17978	1265154	1165962	0.015419	0	2489	1265154	0	0	0	nan	0	0	0	0	0	0	nan	0	0	0	0.015419	0.000115	0.015419	0.000115	0.56473	0.004212
223	C	24249	1246509	1141383	0.021245	0	2389	1246509	0	0	0	nan	0	0	0	0	0	0	nan	0	0	0	0.021245	0.000136	0.021245	0.000136	0.77811	0.004981
224	G	13984	1248778	1138080	0.012287	0	2330	1248778	0	0	0	nan	0	0	0	0	0	0	nan	0	0	0	0.012287	0.000104	0.012287	0.000104	0.450018	0.003809
225	C	34380	1297417	1197668	0.028706	0	2328	1297417	0	0	0	nan	0	0	0	0	0	0	nan	0	0	0	0.028706	0.000155	0.028706	0.000155	1.05137	0.005677
226	G	12666	1287231	1182044	0.010715	0	2308	1287231	0	0	0	nan	0	0	0	0	0	0	nan	0	0	0	0.010715	9.5e-05	0.010715	9.5e-05	0.392443	0.003479
227	G	10518	1278244	1165153	0.009027	0	2273	1278244	0	0	0	nan	0	0	0	0	0	0	nan	0	0	0	0.009027	8.8e-05	0.009027	8.8e-05	0.330619	0.003223
228	U	11762	1240217	1140860	0.01031	0	2226	1240217	0	0	0	nan	0	0	0	0	0	0	nan	0	0	0	0.01031	9.5e-05	0.01031	9.5e-05	0.37761	0.003479
229	A	29872	1207688	1121569	0.026634	0	2141	1207688	0	0	0	nan	0	0	0	0	0	0	nan	0	0	0	0.026634	0.000154	0.026634	0.000154	0.975486	0.00564
230	A	31649	1184802	643798	0.04916	0	2111	1184802	0	0	0	nan	0	0	0	0	0	0	nan	0	0	0	0.04916	0.000276	0.04916	0.000276	1.80051	0.010109
231	A	32078	1184085	628365	0.05105	0	2116	1184085	0	0	0	nan	0	0	0	0	0	0	nan	0	0	0	0.05105	0.000285	0.05105	0.000285	1.86974	0.010438
232	C	14698	1181815	627489	0.023424	0	2122	1181815	0	0	0	nan	0	0	0	0	0	0	nan	0	0	0	0.023424	0.000193	0.023424	0.000193	0.857917	0.007069
233	C	10006	1182791	1072537	0.009329	0	2136	1182791	0	0	0	nan	0	0	0	0	0	0	nan	0	0	0	0.009329	9.3e-05	0.009329	9.3e-05	0.34168	0.003406
234	C	9177	1210344	1094145	0.008387	0	2211	1210344	0	0	0	nan	0	0	0	0	0	0	nan	0	0	0	0.008387	8.8e-05	0.008387	8.8e-05	0.307179	0.003223
235	C	7868	1196798	1087985	0.007232	0	2216	1196798	0	0	0	nan	0	0	0	0	0	0	nan	0	0	0	0.007232	8.2e-05	0.007232	8.2e-05	0.264876	0.003003
236	U	8010	1185189	1089728	0.00735	0	2215	1185189	0	0	0	nan	0	0	0	0	0	0	nan	0	0	0	0.00735	8.2e-05	0.00735	8.2e-05	0.269198	0.003003
237	C	20003	1176330	1085011	0.018436	0	2266	1176330	0	0	0	nan	0	0	0	0	0	0	nan	0	0	0	0.018436	0.00013	0.018436	0.00013	0.675229	0.004761
238	G	16100	1167588	1077915	0.014936	0	2250	1167588	0	0	0	nan	0	0	0	0	0	0	nan	0	0	0	0.014936	0.000118	0.014936	0.000118	0.54704	0.004322
239	A	31737	1181941	1084495	0.029264	0	2335	1181941	0	0	0	nan	0	0	0	0	0	0	nan	0	0	0	0.029264	0.000164	0.029264	0.000164	1.07181	0.006007
240	G	11198	1167443	1069409	0.010471	0	2338	1167443	0	0	0	nan	0	0	0	0	0	0	nan	0	0	0	0.010471	9.9e-05	0.010471	9.9e-05	0.383506	0.003626
241	C	18044	1160677	1059650	0.017028	0	2327	1160677	0	0	0	nan	0	0	0	0	0	0	nan	0	0	0	0.017028	0.000127	0.017028	0.000127	0.62366	0.004651
242	G	26017	1156083	1059893	0.024547	0	2346	1156083	0	0	0	nan	0	0	0	0	0	0	nan	0	0	0	0.024547	0.000152	0.024547	0.000152	0.899048	0.005567
243	A	40145	1152299	1070095	0.037515	0	2332	1152299	0	0	0	nan	0	0	0	0	0	0	nan	0	0	0	0.037515	0.000187	0.037515	0.000187	1.37401	0.006849
244	G	9325	1142512	785729	0.011868	0	2321	1142512	0	0	0	nan	0	0	0	0	0	0	nan	0	0	0	0.011868	0.000123	0.011868	0.000123	0.434672	0.004505
245	A	34214	1119256	770662	0.044396	0	2278	1119256	0	0	0	nan	0	0	0	0	0	0	nan	0	0	0	0.044396	0.00024	0.044396	0.00024	1.62603	0.00879
246	A	16293	1103323	749595	0.021736	0	2270	1103323	0	0	0	nan	0	0	0	0	0	0	nan	0	0	0	0.021736	0.00017	0.021736	0.00017	0.796094	0.006226
247	A	22439	1074221	990697	0.02265	0	2288	1074221	0	0	0	nan	0	0	0	0	0	0	nan	0	0	0	0.02265	0.000151	0.02265	0.000151	0.829569	0.00553
248	C	14554	1073218	979185	0.014863	0	2251	1073218	0	0	0	nan	0	0	0	0	0	0	nan	0	0	0	0.014863	0.000123	0.014863	0.000123	0.544366	0.004505
249	C	6376	1075788	961575	0.006631	0	2265	1075788	0	0	0	nan	0	0	0	0	0	0	nan	0	0	0	0.006631	8.3e-05	0.006631	8.3e-05	0.242864	0.00304
250	C	13078	1086808	956823	0.013668	0	2259	1086808	0	0	0	nan	0	0	0	0	0	0	nan	0	0	0	0.013668	0.00012	0.013668	0.00012	0.500598	0.004395
251	A	13634	1074765	934104	0.014596	0	2194	1074765	0	0	0	nan	0	0	0	0	0	0	nan	0	0	0	0.014596	0.000125	0.014596	0.000125	0.534587	0.004578
252	A	16526	1064748	842782	0.019609	0	2115	1064748	0	0	0	nan	0	0	0	0	0	0	nan	0	0	0	0.019609	0.000153	0.019609	0.000153	0.718191	0.005604
253	A	23043	1049905	826428	0.027883	0	2043	1049905	0	0	0	nan	0	0	0	0	0	0	nan	0	0	0	0.027883	0.000184	0.027883	0.000184	1.02123	0.006739
254	U	6207	1040395	836189	0.007423	0	2008	1040395	0	0	0	nan	0	0	0	0	0	0	nan	0	0	0	0.007423	9.4e-05	0.007423	9.4e-05	0.271872	0.003443
255	U	3866	1046722	924253	0.004183	0	1979	1046722	0	0	0	nan	0	0	0	0	0	0	nan	0	0	0	0.004183	6.7e-05	0.004183	6.7e-05	0.153205	0.002454
256	U	5290	1074361	964618	0.005484	0	1978	1074361	0	0	0	nan	0	0	0	0	0	0	nan	0	0	0	0.005484	7.5e-05	0.005484	7.5e-05	0.200855	0.002747
257	U	9509	1078577	972683	0.009776	0	1990	1078577	0	0	0	nan	0	0	0	0	0	0	nan	0	0	0	0.009776	0.0001	0.009776	0.0001	0.358052	0.003663
258	G	11269	1088854	982356	0.011471	0	1992	1088854	0	0	0	nan	0	0	0	0	0	0	nan	0	0	0	0.011471	0.000108	0.011471	0.000108	0.420132	0.003956
259	G	7270	1113575	995141	0.007305	0	2049	1113575	0	0	0	nan	0	0	0	0	0	0	nan	0	0	0	0.007305	8.6e-05	0.007305	8.6e-05	0.26755	0.00315
260	U	8732	1094993	992422	0.008799	0	2049	1094993	0	0	0	nan	0	0	0	0	0	0	nan	0	0	0	0.008799	9.4e-05	0.008799	9.4e-05	0.322268	0.003443
261	A	25783	1083475	986501	0.026136	0	2009	1083475	0	0	0	nan	0	0	0	0	0	0	nan	0	0	0	0.026136	0.000163	0.026136	0.000163	0.957246	0.00597
262	G	15818	1083711	980639	0.01613	0	2018	1083711	0	0	0	nan	0	0	0	0	0	0	nan	0	0	0	0.01613	0.000128	0.01613	0.000128	0.590771	0.004688
263	G	9062	1100843	993674	0.00912	0	2044	1100843	0	0	0	nan	0	0	0	0	0	0	nan	0	0	0	0.00912	9.6e-05	0.00912	9.6e-05	0.334025	0.003516
264	G	10433	1101175	994026	0.010496	0	2052	1101175	0	0	0	nan	0	0	0	0	0	0	nan	0	0	0	0.010496	0.000103	0.010496	0.000103	0.384422	0.003772
265	G	12919	1088219	976468	0.01323	0	2044	1088219	0	0	0	nan	0	0	0	0	0	0	nan	0	0	0	0.01323	0.000116	0.01323	0.000116	0.484556	0.004249
266	A	40754	1066857	968158	0.042094	0	2035	1066857	0	0	0	nan	0	0	0	0	0	0	nan	0	0	0	0.042094	0.000209	0.042094	0.000209	1.54172	0.007655
267	A	42053	1049047	948464	0.044338	0	2013	1049047	0	0	0	nan	0	0	0	0	0	0	nan	0	0	0	0.044338	0.000216	0.044338	0.000216	1.6239	0.007911
268	C	7946	1032250	926079	0.00858	0	1976	1032250	0	0	0	nan	0	0	0	0	0	0	nan	0	0	0	0.00858	9.6e-05	0.00858	9.6e-05	0.314247	0.003516
269	C	6074	1027334	907967	0.00669	0	1970	1027334	0	0	0	nan	0	0	0	0	0	0	nan	0	0	0	0.00669	8.6e-05	0.00669	8.6e-05	0.245025	0.00315
270	U	6985	1039624	929746	0.007513	0	1993	1039624	0	0	0	nan	0	0	0	0	0	0	nan	0	0	0	0.007513	9e-05	0.007513	9e-05	0.275168	0.003296
271	U	7840	1026888	921654	0.008506	0	1959	1026888	0	0	0	nan	0	0	0	0	0	0	nan	0	0	0	0.008506	9.6e-05	0.008506	9.6e-05	0.311537	0.003516
272	C	4178	1014257	897662	0.004654	0	1915	1014257	0	0	0	nan	0	0	0	0	0	0	nan	0	0	0	0.004654	7.2e-05	0.004654	7.2e-05	0.170455	0.002637
273	U	7741	995245	887093	0.008726	0	1897	995245	0	0	0	nan	0	0	0	0	0	0	nan	0	0	0	0.008726	9.9e-05	0.008726	9.9e-05	0.319595	0.003626
274	U	11512	987169	884238	0.013019	0	1881	987169	0	0	0	nan	0	0	0	0	0	0	nan	0	0	0	0.013019	0.000121	0.013019	0.000121	0.476828	0.004432
275	A	13343	969097	825678	0.01616	0	1831	969097	0	0	0	nan	0	0	0	0	0	0	nan	0	0	0	0.01616	0.00014	0.01616	0.00014	0.591869	0.005128
276	A	81229	984270	831531	0.097686	0	1850	984270	0	0	0	nan	0	0	0	0	0	0	nan	0	0	0	0.097686	0.000343	0.097686	0.000343	3.57781	0.012563
277	C	9359	988110	826022	0.01133	0	1879	988110	0	0	0	nan	0	0	0	0	0	0	nan	0	0	0	0.01133	0.000117	0.01133	0.000117	0.414968	0.004285
278	G	11641	996542	876513	0.013281	0	1921	996542	0	0	0	nan	0	0	0	0	0	0	nan	0	0	0	0.013281	0.000123	0.013281	0.000123	0.486424	0.004505
279	G	6190	1023624	905125	0.006839	0	2036	1023624	0	0	0	nan	0	0	0	0	0	0	nan	0	0	0	0.006839	8.7e-05	0.006839	8.7e-05	0.250482	0.003186
280	A	22658	1002067	911321	0.024863	0	2019	1002067	0	0	0	nan	0	0	0	0	0	0	nan	0	0	0	0.024863	0.000165	0.024863	0.000165	0.910622	0.006043
281	A	28696	986082	898780	0.031928	0	2026	986082	0	0	0	nan	0	0	0	0	0	0	nan	0	0	0	0.031928	0.000188	0.031928	0.000188	1.16938	0.006886
282	U	7622	969704	884243	0.00862	0	2024	969704	0	0	0	nan	0	0	0	0	0	0	nan	0	0	0	0.00862	9.9e-05	0.00862	9.9e-05	0.315712	0.003626
283	U	5672	971860	873151	0.006496	0	2069	971860	0	0	0	nan	0	0	0	0	0	0	nan	0	0	0	0.006496	8.6e-05	0.006496	8.6e-05	0.23792	0.00315
284	C	26075	997484	879173	0.029659	0	2140	997484	0	0	0	nan	0	0	0	0	0	0	nan	0	0	0	0.029659	0.000184	0.029659	0.000184	1.08628	0.006739
285	A	19239	1010627	845965	0.022742	0	2176	1010627	0	0	0	nan	0	0	0	0	0	0	nan	0	0	0	0.022742	0.000164	0.022742	0.000164	0.832939	0.006007
286	A	27108	1029809	867013	0.031266	0	2221	1029809	0	0	0	nan	0	0	0	0	0	0	nan	0	0	0	0.031266	0.00019	0.031266	0.00019	1.14514	0.006959
287	C	7864	1030456	872275	0.009016	0	2210	1030456	0	0	0	nan	0	0	0	0	0	0	nan	0	0	0	0.009016	0.000102	0.009016	0.000102	0.330216	0.003736
288	G	8633	1068527	932370	0.009259	0	2268	1068527	0	0	0	nan	0	0	0	0	0	0	nan	0	0	0	0.009259	0.0001	0.009259	0.0001	0.339116	0.003663
289	G	6452	1104675	990066	0.006517	0	2364	1104675	0	0	0	nan	0	0	0	0	0	0	nan	0	0	0	0.006517	8.1e-05	0.006517	8.1e-05	0.238689	0.002967
290	A	105497	1099336	1000941	0.105398	0	2384	1099336	0	0	0	nan	0	0	0	0	0	0	nan	0	0	0	0.105398	0.000324	0.105398	0.000324	3.86026	0.011867
291	G	9421	1109590	909270	0.010361	0	2405	1109590	0	0	0	nan	0	0	0	0	0	0	nan	0	0	0	0.010361	0.000107	0.010361	0.000107	0.379478	0.003919
292	A	10592	1113274	907460	0.011672	0	2443	1113274	0	0	0	nan	0	0	0	0	0	0	nan	0	0	0	0.011672	0.000113	0.011672	0.000113	0.427494	0.004139
293	G	5694	1118403	618343	0.009208	0	2460	1118403	0	0	0	nan	0	0	0	0	0	0	nan	0	0	0	0.009208	0.000122	0.009208	0.000122	0.337248	0.004468
294	A	9866	1120406	699257	0.014109	0	2445	1120406	0	0	0	nan	0	0	0	0	0	0	nan	0	0	0	0.014109	0.000142	0.014109	0.000142	0.51675	0.005201
295	A	9911	1132589	713746	0.013886	0	2485	1132589	0	0	0	nan	0	0	0	0	0	0	nan	0	0	0	0.013886	0.000139	0.013886	0.000139	0.508583	0.005091
296	G	7818	1144519	1047383	0.007464	0	2479	1144519	0	0	0	nan	0	0	0	0	0	0	nan	0	0	0	0.007464	8.4e-05	0.007464	8.4e-05	0.273373	0.003077
297	G	10806	1167573	1051578	0.010276	0	2489	1167573	0	0	0	nan	0	0	0	0	0	0	nan	0	0	0	0.010276	9.9e-05	0.010276	9.9e-05	0.376364	0.003626
298	A	40374	1163332	1060950	0.038055	0	2467	1163332	0	0	0	nan	0	0	0	0	0	0	nan	0	0	0	0.038055	0.000189	0.038055	0.000189	1.39379	0.006922
299	C	31104	1154816	1061158	0.029311	0	2417	1154816	0	0	0	nan	0	0	0	0	0	0	nan	0	0	0	0.029311	0.000166	0.029311	0.000166	1.07353	0.00608
300	A	40093	1156038	1070272	0.037461	0	2386	1156038	0	0	0	nan	0	0	0	0	0	0	nan	0	0	0	0.037461	0.000187	0.037461	0.000187	1.37203	0.006849
301	G	8249	1207614	1122314	0.00735	0	2412	1207614	0	0	0	nan	0	0	0	0	0	0	nan	0	0	0	0.00735	8.1e-05	0.00735	8.1e-05	0.269198	0.002967
302	A	20196	1219608	1130371	0.017867	0	2402	1219608	0	0	0	nan	0	0	0	0	0	0	nan	0	0	0	0.017867	0.000126	0.017867	0.000126	0.654389	0.004615
303	A	21390	1222742	1118831	0.019118	0	2383	1222742	0	0	0	nan	0	0	0	0	0	0	nan	0	0	0	0.019118	0.000131	0.019118	0.000131	0.700208	0.004798
304	U	6235	1197816	1114727	0.005593	0	2345	1197816	0	0	0	nan	0	0	0	0	0	0	nan	0	0	0	0.005593	7.1e-05	0.005593	7.1e-05	0.204847	0.0026
305	G	9951	1214071	1105293	0.009003	0	2367	1214071	0	0	0	nan	0	0	0	0	0	0	nan	0	0	0	0.009003	9e-05	0.009003	9e-05	0.32974	0.003296
306	C	28216	1245457	1135653	0.024846	0	2366	1245457	0	0	0	nan	0	0	0	0	0	0	nan	0	0	0	0.024846	0.000148	0.024846	0.000148	0.909999	0.005421
307	U	5298	1241355	1126705	0.004702	0	2364	1241355	0	0	0	nan	0	0	0	0	0	0	nan	0	0	0	0.004702	6.5e-05	0.004702	6.5e-05	0.172213	0.002381
308	U	4794	1233820	1134434	0.004226	0	2322	1233820	0	0	0	nan	0	0	0	0	0	0	nan	0	0	0	0.004226	6.1e-05	0.004226	6.1e-05	0.15478	0.002234
309	U	5572	1233331	1111802	0.005012	0	2435	1233331	0	0	0	nan	0	0	0	0	0	0	nan	0	0	0	0.005012	6.7e-05	0.005012	6.7e-05	0.183567	0.002454
310	C	4196	1244741	1068199	0.003928	0	2449	1244741	0	0	0	nan	0	0	0	0	0	0	nan	0	0	0	0.003928	6.1e-05	0.003928	6.1e-05	0.143865	0.002234
311	U	7109	1250183	1070166	0.006643	0	2477	1250183	0	0	0	nan	0	0	0	0	0	0	nan	0	0	0	0.006643	7.9e-05	0.006643	7.9e-05	0.243304	0.002893
312	G	6745	1274028	1101798	0.006122	0	2538	1274028	0	0	0	nan	0	0	0	0	0	0	nan	0	0	0	0.006122	7.5e-05	0.006122	7.5e-05	0.224222	0.002747
313	U	7628	1278621	1171895	0.006509	0	2573	1278621	0	0	0	nan	0	0	0	0	0	0	nan	0	0	0	0.006509	7.5e-05	0.006509	7.5e-05	0.238396	0.002747
314	A	22719	1291286	1182950	0.019205	0	2637	1291286	0	0	0	nan	0	0	0	0	0	0	nan	0	0	0	0.019205	0.000127	0.019205	0.000127	0.703394	0.004651
315	G	9048	1288805	1166429	0.007757	0	2666	1288805	0	0	0	nan	0	0	0	0	0	0	nan	0	0	0	0.007757	8.2e-05	0.007757	8.2e-05	0.284105	0.003003
316	A	25525	1311269	1174456	0.021733	0	2675	1311269	0	0	0	nan	0	0	0	0	0	0	nan	0	0	0	0.021733	0.000136	0.021733	0.000136	0.795984	0.004981
317	U	11859	1317421	1157498	0.010245	0	2674	1317421	0	0	0	nan	0	0	0	0	0	0	nan	0	0	0	0.010245	9.4e-05	0.010245	9.4e-05	0.375229	0.003443
318	A	31623	1316958	1173460	0.026949	0	2619	1316958	0	0	0	nan	0	0	0	0	0	0	nan	0	0	0	0.026949	0.000152	0.026949	0.000152	0.987023	0.005567
319	G	9337	1353140	1153807	0.008092	0	2667	1353140	0	0	0	nan	0	0	0	0	0	0	nan	0	0	0	0.008092	8.4e-05	0.008092	8.4e-05	0.296374	0.003077
320	A	22544	1381641	1209045	0.018646	0	2654	1381641	0	0	0	nan	0	0	0	0	0	0	nan	0	0	0	0.018646	0.000124	0.018646	0.000124	0.68292	0.004542
321	U	10158	1388451	1207407	0.008413	0	2652	1388451	0	0	0	nan	0	0	0	0	0	0	nan	0	0	0	0.008413	8.3e-05	0.008413	8.3e-05	0.308131	0.00304
322	G	9764	1377249	1247781	0.007825	0	2681	1377249	0	0	0	nan	0	0	0	0	0	0	nan	0	0	0	0.007825	7.9e-05	0.007825	7.9e-05	0.286595	0.002893
323	A	38049	1416036	1287514	0.029552	0	2770	1416036	0	0	0	nan	0	0	0	0	0	0	nan	0	0	0	0.029552	0.000152	0.029552	0.000152	1.08236	0.005567
324	U	8192	1414811	1265802	0.006472	0	2782	1414811	0	0	0	nan	0	0	0	0	0	0	nan	0	0	0	0.006472	7.2e-05	0.006472	7.2e-05	0.237041	0.002637
325	U	27986	1409229	1277932	0.021899	0	2802	1409229	0	0	0	nan	0	0	0	0	0	0	nan	0	0	0	0.021899	0.000131	0.021899	0.000131	0.802063	0.004798
326	G	11491	1451041	1243439	0.009241	0	2930	1451041	0	0	0	nan	0	0	0	0	0	0	nan	0	0	0	0.009241	8.6e-05	0.009241	8.6e-05	0.338457	0.00315
327	C	18953	1446412	1289954	0.014693	0	2975	1446412	0	0	0	nan	0	0	0	0	0	0	nan	0	0	0	0.014693	0.000107	0.014693	0.000107	0.53814	0.003919
328	C	25352	1438280	1283475	0.019753	0	2916	1438280	0	0	0	nan	0	0	0	0	0	0	nan	0	0	0	0.019753	0.000124	0.019753	0.000124	0.723465	0.004542
329	G	11366	1433474	1324335	0.008582	0	2909	1433474	0	0	0	nan	0	0	0	0	0	0	nan	0	0	0	0.008582	8.1e-05	0.008582	8.1e-05	0.314321	0.002967
330	C	9007	1432347	1324530	0.0068	0	2933	1432347	0	0	0	nan	0	0	0	0	0	0	nan	0	0	0	0.0068	7.2e-05	0.0068	7.2e-05	0.249054	0.002637
331	C	8173	1422576	1316049	0.00621	0	2952	1422576	0	0	0	nan	0	0	0	0	0	0	nan	0	0	0	0.00621	6.9e-05	0.00621	6.9e-05	0.227445	0.002527
332	U	9783	1418417	1309601	0.00747	0	2999	1418417	0	0	0	nan	0	0	0	0	0	0	nan	0	0	0	0.00747	7.6e-05	0.00747	7.6e-05	0.273593	0.002784
333	G	10139	1411972	1311428	0.007731	0	3046	1411972	0	0	0	nan	0	0	0	0	0	0	nan	0	0	0	0.007731	7.7e-05	0.007731	7.7e-05	0.283152	0.00282
334	A	123551	1406973	1303767	0.094765	0	3052	1406973	0	0	0	nan	0	0	0	0	0	0	nan	0	0	0	0.094765	0.00027	0.094765	0.00027	3.47082	0.009889
335	G	10043	1398550	1282938	0.007828	0	3051	1398550	0	0	0	nan	0	0	0	0	0	0	nan	0	0	0	0.007828	7.8e-05	0.007828	7.8e-05	0.286705	0.002857
336	U	6264	1388931	1264588	0.004953	0	3064	1388931	0	0	0	nan	0	0	0	0	0	0	nan	0	0	0	0.004953	6.3e-05	0.004953	6.3e-05	0.181406	0.002307
337	A	17213	1376680	1258067	0.013682	0	3079	1376680	0	0	0	nan	0	0	0	0	0	0	nan	0	0	0	0.013682	0.000104	0.013682	0.000104	0.501111	0.003809
338	C	18700	1373087	1263808	0.014797	0	3099	1373087	0	0	0	nan	0	0	0	0	0	0	nan	0	0	0	0.014797	0.000108	0.014797	0.000108	0.541949	0.003956
339	G	12800	1379843	1264792	0.01012	0	3110	1379843	0	0	0	nan	0	0	0	0	0	0	nan	0	0	0	0.01012	8.9e-05	0.01012	8.9e-05	0.370651	0.00326
340	A	22937	1413224	1313558	0.017462	0	3250	1413224	0	0	0	nan	0	0	0	0	0	0	nan	0	0	0	0.017462	0.000115	0.017462	0.000115	0.639556	0.004212
341	G	11860	1406705	1296009	0.009151	0	3277	1406705	0	0	0	nan	0	0	0	0	0	0	nan	0	0	0	0.009151	8.4e-05	0.009151	8.4e-05	0.335161	0.003077
342	G	10216	1397973	1274533	0.008015	0	3283	1397973	0	0	0	nan	0	0	0	0	0	0	nan	0	0	0	0.008015	7.9e-05	0.008015	7.9e-05	0.293554	0.002893
343	U	21121	1381777	1280007	0.016501	0	3269	1381777	0	0	0	nan	0	0	0	0	0	0	nan	0	0	0	0.016501	0.000114	0.016501	0.000114	0.604359	0.004175
344	G	9315	1370638	1247511	0.007467	0	3225	1370638	0	0	0	nan	0	0	0	0	0	0	nan	0	0	0	0.007467	7.7e-05	0.007467	7.7e-05	0.273483	0.00282
345	A	40480	1342782	1240515	0.032632	0	3194	1342782	0	0	0	nan	0	0	0	0	0	0	nan	0	0	0	0.032632	0.000162	0.032632	0.000162	1.19517	0.005933
346	U	10233	1327864	1214372	0.008427	0	3154	1327864	0	0	0	nan	0	0	0	0	0	0	nan	0	0	0	0.008427	8.3e-05	0.008427	8.3e-05	0.308644	0.00304
347	G	14480	1306786	1172125	0.012354	0	3108	1306786	0	0	0	nan	0	0	0	0	0	0	nan	0	0	0	0.012354	0.000103	0.012354	0.000103	0.452472	0.003772
348	A	67041	1315797	1176197	0.056998	0	3170	1315797	0	0	0	nan	0	0	0	0	0	0	nan	0	0	0	0.056998	0.00022	0.056998	0.00022	2.08758	0.008058
349	G	8668	1307671	1155425	0.007502	0	3126	1307671	0	0	0	nan	0	0	0	0	0	0	nan	0	0	0	0.007502	8.1e-05	0.007502	8.1e-05	0.274765	0.002967
350	C	9309	1289447	1170413	0.007954	0	3041	1289447	0	0	0	nan	0	0	0	0	0	0	nan	0	0	0	0.007954	8.2e-05	0.007954	8.2e-05	0.29132	0.003003
351	C	13582	1268550	1161066	0.011698	0	2941	1268550	0	0	0	nan	0	0	0	0	0	0	nan	0	0	0	0.011698	0.0001	0.011698	0.0001	0.428446	0.003663
352	G	10241	1253198	1126367	0.009092	0	2911	1253198	0	0	0	nan	0	0	0	0	0	0	nan	0	0	0	0.009092	9e-05	0.009092	9e-05	0.333	0.003296
353	U	7386	1236195	1081214	0.006831	0	2868	1236195	0	0	0	nan	0	0	0	0	0	0	nan	0	0	0	0.006831	7.9e-05	0.006831	7.9e-05	0.250189	0.002893
354	U	9946	1215043	1053188	0.009444	0	2837	1215043	0	0	0	nan	0	0	0	0	0	0	nan	0	0	0	0.009444	9.5e-05	0.009444	9.5e-05	0.345892	0.003479
355	U	13306	1196511	962005	0.013832	0	2818	1196511	0	0	0	nan	0	0	0	0	0	0	nan	0	0	0	0.013832	0.00012	0.013832	0.00012	0.506605	0.004395
356	G	9254	1196494	955653	0.009683	0	2820	1196494	0	0	0	nan	0	0	0	0	0	0	nan	0	0	0	0.009683	0.000101	0.009683	0.000101	0.354645	0.003699
357	C	24237	1182209	931168	0.026029	0	2834	1182209	0	0	0	nan	0	0	0	0	0	0	nan	0	0	0	0.026029	0.000167	0.026029	0.000167	0.953327	0.006116
358	A	20157	1165503	918547	0.021944	0	2817	1165503	0	0	0	nan	0	0	0	0	0	0	nan	0	0	0	0.021944	0.000155	0.021944	0.000155	0.803712	0.005677
359	G	6651	1155894	902123	0.007373	0	2822	1155894	0	0	0	nan	0	0	0	0	0	0	nan	0	0	0	0.007373	9e-05	0.007373	9e-05	0.27004	0.003296
360	U	10528	1134306	881282	0.011946	0	2810	1134306	0	0	0	nan	0	0	0	0	0	0	nan	0	0	0	0.011946	0.000116	0.011946	0.000116	0.437529	0.004249
361	A	16611	1118835	892869	0.018604	0	2837	1118835	0	0	0	nan	0	0	0	0	0	0	nan	0	0	0	0.018604	0.000144	0.018604	0.000144	0.681382	0.005274
362	C	15538	1099932	833755	0.018636	0	2814	1099932	0	0	0	nan	0	0	0	0	0	0	nan	0	0	0	0.018636	0.00015	0.018636	0.00015	0.682554	0.005494
363	G	9047	1076143	823283	0.010989	0	2795	1076143	0	0	0	nan	0	0	0	0	0	0	nan	0	0	0	0.010989	0.000116	0.010989	0.000116	0.402478	0.004249
364	A	43669	1056821	840570	0.051952	0	2898	1056821	0	0	0	nan	0	0	0	0	0	0	nan	0	0	0	0.051952	0.000249	0.051952	0.000249	1.90277	0.00912
365	U	14286	1041347	840781	0.016991	0	2870	1041347	0	0	0	nan	0	0	0	0	0	0	nan	0	0	0	0.016991	0.000142	0.016991	0.000142	0.622305	0.005201
366	G	8659	1030218	836195	0.010355	0	2872	1030218	0	0	0	nan	0	0	0	0	0	0	nan	0	0	0	0.010355	0.000111	0.010355	0.000111	0.379258	0.004065
367	G	8228	1013365	816332	0.010079	0	2851	1013365	0	0	0	nan	0	0	0	0	0	0	nan	0	0	0	0.010079	0.000111	0.010079	0.000111	0.369149	0.004065
368	A	36084	974815	826009	0.043685	0	2773	974815	0	0	0	nan	0	0	0	0	0	0	nan	0	0	0	0.043685	0.00023	0.043685	0.00023	1.59999	0.008424
369	A	23815	945390	768991	0.030969	0	2692	945390	0	0	0	nan	0	0	0	0	0	0	nan	0	0	0	0.030969	0.000201	0.030969	0.000201	1.13426	0.007362
370	C	18959	926725	758215	0.025005	0	2618	926725	0	0	0	nan	0	0	0	0	0	0	nan	0	0	0	0.025005	0.000182	0.025005	0.000182	0.915823	0.006666
371	A	18179	904724	734265	0.024758	0	2532	904724	0	0	0	nan	0	0	0	0	0	0	nan	0	0	0	0.024758	0.000184	0.024758	0.000184	0.906776	0.006739
372	A	12832	883760	665165	0.019291	0	2509	883760	0	0	0	nan	0	0	0	0	0	0	nan	0	0	0	0.019291	0.00017	0.019291	0.00017	0.706544	0.006226
373	A	14536	856210	637669	0.022796	0	2414	856210	0	0	0	nan	0	0	0	0	0	0	nan	0	0	0	0.022796	0.000189	0.022796	0.000189	0.834917	0.006922
374	A	16946	842379	578379	0.029299	0	2350	842379	0	0	0	nan	0	0	0	0	0	0	nan	0	0	0	0.029299	0.000225	0.029299	0.000225	1.07309	0.008241
375	C	8335	822497	632349	0.013181	0	2315	822497	0	0	0	nan	0	0	0	0	0	0	nan	0	0	0	0.013181	0.000144	0.013181	0.000144	0.482762	0.005274
376	A	9265	800600	579793	0.01598	0	2256	800600	0	0	0	nan	0	0	0	0	0	0	nan	0	0	0	0.01598	0.000166	0.01598	0.000166	0.585277	0.00608
377	U	8619	780526	564933	0.015257	0	2207	780526	0	0	0	nan	0	0	0	0	0	0	nan	0	0	0	0.015257	0.000164	0.015257	0.000164	0.558796	0.006007
378	G	9312	756100	553182	0.016834	0	2151	756100	0	0	0	nan	0	0	0	0	0	0	nan	0	0	0	0.016834	0.000174	0.016834	0.000174	0.616555	0.006373
379	G	4675	740130	568798	0.008219	0	2079	740130	0	0	0	nan	0	0	0	0	0	0	nan	0	0	0	0.008219	0.00012	0.008219	0.00012	0.301026	0.004395
380	C	6220	716312	562710	0.011054	0	2024	716312	0	0	0	nan	0	0	0	0	0	0	nan	0	0	0	0.011054	0.00014	0.011054	0.00014	0.404859	0.005128
381	U	5781	688423	545500	0.010598	0	1968	688423	0	0	0	nan	0	0	0	0	0	0	nan	0	0	0	0.010598	0.000139	0.010598	0.000139	0.388158	0.005091
382	U	23122	669084	546322	0.042323	0	1908	669084	0	0	0	nan	0	0	0	0	0	0	nan	0	0	0	0.042323	0.000278	0.042323	0.000278	1.5501	0.010182
383	A	11675	650962	493509	0.023657	0	1876	650962	0	0	0	nan	0	0	0	0	0	0	nan	0	0	0	0.023657	0.000219	0.023657	0.000219	0.866451	0.008021
384	C	7858	602640	477400	0.01646	0	1828	602640	0	0	0	nan	0	0	0	0	0	0	nan	0	0	0	0.01646	0.000186	0.01646	0.000186	0.602857	0.006812
385	A	15571	585725	439724	0.035411	0	1756	585725	0	0	0	nan	0	0	0	0	0	0	nan	0	0	0	0.035411	0.000284	0.035411	0.000284	1.29695	0.010402
386	G	5278	568706	430747	0.012253	0	1713	568706	0	0	0	nan	0	0	0	0	0	0	nan	0	0	0	0.012253	0.000169	0.012253	0.000169	0.448773	0.00619
387	A	6629	546748	410328	0.016155	0	1658	546748	0	0	0	nan	0	0	0	0	0	0	nan	0	0	0	0.016155	0.000198	0.016155	0.000198	0.591686	0.007252
388	A	6606	523403	399894	0.016519	0	1561	523403	0	0	0	nan	0	0	0	0	0	0	nan	0	0	0	0.016519	0.000203	0.016519	0.000203	0.605018	0.007435
389	C	9243	509610	380941	0.024264	0	1507	509610	0	0	0	nan	0	0	0	0	0	0	nan	0	0	0	0.024264	0.000252	0.024264	0.000252	0.888683	0.00923
390	G	4990	495414	358816	0.013907	0	1474	495414	0	0	0	nan	0	0	0	0	0	0	nan	0	0	0	0.013907	0.000197	0.013907	0.000197	0.509352	0.007215
391	U	10479	474744	357148	0.029341	0	1432	474744	0	0	0	nan	0	0	0	0	0	0	nan	0	0	0	0.029341	0.000287	0.029341	0.000287	1.07463	0.010512
392	U	4765	453217	336777	0.014149	0	1366	453217	0	0	0	nan	0	0	0	0	0	0	nan	0	0	0	0.014149	0.000205	0.014149	0.000205	0.518215	0.007508
393	A	10315	439952	322853	0.03195	0	1332	439952	0	0	0	nan	0	0	0	0	0	0	nan	0	0	0	0.03195	0.000315	0.03195	0.000315	1.17019	0.011537
394	G	3800	430578	281642	0.013492	0	1300	430578	0	0	0	nan	0	0	0	0	0	0	nan	0	0	0	0.013492	0.000219	0.013492	0.000219	0.494152	0.008021
395	A	13538	410832	276054	0.049041	0	1224	410832	0	0	0	nan	0	0	0	0	0	0	nan	0	0	0	0.049041	0.000421	0.049041	0.000421	1.79615	0.015419
396	C	20790	390386	286432	0.072583	0	1164	390386	0	0	0	nan	0	0	0	0	0	0	nan	0	0	0	0.072583	0.000503	0.072583	0.000503	2.65839	0.018423
397	C	3416	377771	324016	0.010543	0	1135	377771	0	0	0	nan	0	0	0	0	0	0	nan	0	0	0	0.010543	0.00018	0.010543	0.00018	0.386143	0.006593
398	A	7578	361814	317107	0.023897	0	1052	361814	0	0	0	nan	0	0	0	0	0	0	nan	0	0	0	0.023897	0.000275	0.023897	0.000275	0.875241	0.010072
399	C	7297	347102	257995	0.028283	0	969	347102	0	0	0	nan	0	0	0	0	0	0	nan	0	0	0	0.028283	0.000331	0.028283	0.000331	1.03588	0.012123
400	U	4860	290348	243901	0.019926	0	921	290348	0	0	0	nan	0	0	0	0	0	0	nan	0	0	0	0.019926	0.000286	0.019926	0.000286	0.729801	0.010475
401	U	0	269616	0	nan	0	817	269616	0	0	0	nan	0	0	0	0	0	0	nan	0	0	0	nan	nan	nan	nan	nan	nan

## Sheet: WT 2 -
Nucleotide	Sequence	Modified_mutations	Modified_read_depth	Modified_effective_depth	Modified_rate	Modified_off_target_mapped_depth	Modified_low_mapq_mapped_depth	Modified_mapped_depth	Untreated_mutations	Untreated_read_depth	Untreated_effective_depth	Untreated_rate	Untreated_off_target_mapped_depth	Untreated_low_mapq_mapped_depth	Untreated_mapped_depth	Denatured_mutations	Denatured_read_depth	Denatured_effective_depth	Denatured_rate	Denatured_off_target_mapped_depth	Denatured_low_mapq_mapped_depth	Denatured_mapped_depth	Reactivity_profile	Std_err	HQ_profile	HQ_stderr	Norm_profile	Norm_stderr
1	G	0	1582	716	0	0	36	1582	0	0	0	nan	0	0	0	0	0	0	nan	0	0	0	0	0	0	0	0	0
2	U	0	4073	3077	0	0	179	4073	0	0	0	nan	0	0	0	0	0	0	nan	0	0	0	0	0	0	0	0	0
3	U	4	276135	263428	1.5e-05	0	1182	276135	0	0	0	nan	0	0	0	0	0	0	nan	0	0	0	1.5e-05	8e-06	1.5e-05	8e-06	0.001376	0.000734
4	C	74	277268	258681	0.000286	0	1229	277268	0	0	0	nan	0	0	0	0	0	0	nan	0	0	0	0.000286	3.3e-05	0.000286	3.3e-05	0.026245	0.003028
5	U	253372	278805	258301	0.980918	0	1266	278805	0	0	0	nan	0	0	0	0	0	0	nan	0	0	0	0.980918	0.001949	0.980918	0.001949	90.0148	0.178852
6	U	416	582456	555085	0.000749	0	1906	582456	0	0	0	nan	0	0	0	0	0	0	nan	0	0	0	0.000749	3.7e-05	0.000749	3.7e-05	0.068733	0.003395
7	A	1630	648092	552429	0.002951	0	2191	648092	0	0	0	nan	0	0	0	0	0	0	nan	0	0	0	0.002951	7.3e-05	0.002951	7.3e-05	0.270801	0.006699
8	A	443	700650	592763	0.000747	0	2443	700650	0	0	0	nan	0	0	0	0	0	0	nan	0	0	0	0.000747	3.6e-05	0.000747	3.6e-05	0.068549	0.003304
9	C	902	824374	698589	0.001291	0	2642	824374	0	0	0	nan	0	0	0	0	0	0	nan	0	0	0	0.001291	4.3e-05	0.001291	4.3e-05	0.11847	0.003946
10	G	2497	991647	919904	0.002714	0	2948	991647	0	0	0	nan	0	0	0	0	0	0	nan	0	0	0	0.002714	5.4e-05	0.002714	5.4e-05	0.249053	0.004955
11	U	653	1251660	1161359	0.000562	0	3765	1251660	0	0	0	nan	0	0	0	0	0	0	nan	0	0	0	0.000562	2.2e-05	0.000562	2.2e-05	0.051572	0.002019
12	U	745	1298117	1200858	0.00062	0	3977	1298117	0	0	0	nan	0	0	0	0	0	0	nan	0	0	0	0.00062	2.3e-05	0.00062	2.3e-05	0.056895	0.002111
13	C	2783	1349344	1252009	0.002223	0	4159	1349344	0	0	0	nan	0	0	0	0	0	0	nan	0	0	0	0.002223	4.2e-05	0.002223	4.2e-05	0.203995	0.003854
14	G	5528	1485817	1383838	0.003995	0	4445	1485817	0	0	0	nan	0	0	0	0	0	0	nan	0	0	0	0.003995	5.4e-05	0.003995	5.4e-05	0.366605	0.004955
15	G	4210	1706689	1598496	0.002634	0	4808	1706689	0	0	0	nan	0	0	0	0	0	0	nan	0	0	0	0.002634	4.1e-05	0.002634	4.1e-05	0.241711	0.003762
16	G	3824	1756016	1651187	0.002316	0	4990	1756016	0	0	0	nan	0	0	0	0	0	0	nan	0	0	0	0.002316	3.7e-05	0.002316	3.7e-05	0.21253	0.003395
17	U	1882	1803194	1721936	0.001093	0	5145	1803194	0	0	0	nan	0	0	0	0	0	0	nan	0	0	0	0.001093	2.5e-05	0.001093	2.5e-05	0.1003	0.002294
18	A	1439	1834821	1780281	0.000808	0	5320	1834821	0	0	0	nan	0	0	0	0	0	0	nan	0	0	0	0.000808	2.1e-05	0.000808	2.1e-05	0.074147	0.001927
19	A	1973	1871590	1809562	0.00109	0	5538	1871590	0	0	0	nan	0	0	0	0	0	0	nan	0	0	0	0.00109	2.5e-05	0.00109	2.5e-05	0.100025	0.002294
20	U	790	1976578	1870439	0.000422	0	5825	1976578	0	0	0	nan	0	0	0	0	0	0	nan	0	0	0	0.000422	1.5e-05	0.000422	1.5e-05	0.038725	0.001376
21	C	2591	2078125	1943272	0.001333	0	6051	2078125	0	0	0	nan	0	0	0	0	0	0	nan	0	0	0	0.001333	2.6e-05	0.001333	2.6e-05	0.122324	0.002386
22	G	5442	2253079	2112650	0.002576	0	6360	2253079	0	0	0	nan	0	0	0	0	0	0	nan	0	0	0	0.002576	3.5e-05	0.002576	3.5e-05	0.236389	0.003212
23	C	1860	2438836	2310166	0.000805	0	6645	2438836	0	0	0	nan	0	0	0	0	0	0	nan	0	0	0	0.000805	1.9e-05	0.000805	1.9e-05	0.073872	0.001744
24	U	1610	2466075	2340801	0.000688	0	6720	2466075	0	0	0	nan	0	0	0	0	0	0	nan	0	0	0	0.000688	1.7e-05	0.000688	1.7e-05	0.063135	0.00156
25	G	5138	2518007	2384840	0.002154	0	6803	2518007	0	0	0	nan	0	0	0	0	0	0	nan	0	0	0	0.002154	3e-05	0.002154	3e-05	0.197664	0.002753
26	C	3080	2560492	2434944	0.001265	0	6927	2560492	0	0	0	nan	0	0	0	0	0	0	nan	0	0	0	0.001265	2.3e-05	0.001265	2.3e-05	0.116084	0.002111
27	A	1748	2598275	2475853	0.000706	0	7029	2598275	0	0	0	nan	0	0	0	0	0	0	nan	0	0	0	0.000706	1.7e-05	0.000706	1.7e-05	0.064787	0.00156
28	G	1700	2650633	2400698	0.000708	0	7096	2650633	0	0	0	nan	0	0	0	0	0	0	nan	0	0	0	0.000708	1.7e-05	0.000708	1.7e-05	0.06497	0.00156
29	A	657	2700811	2421651	0.000271	0	7196	2700811	0	0	0	nan	0	0	0	0	0	0	nan	0	0	0	0.000271	1.1e-05	0.000271	1.1e-05	0.024869	0.001009
30	U	2020	2745666	2461765	0.000821	0	7336	2745666	0	0	0	nan	0	0	0	0	0	0	nan	0	0	0	0.000821	1.8e-05	0.000821	1.8e-05	0.07534	0.001652
31	C	3130	2764308	2601449	0.001203	0	7393	2764308	0	0	0	nan	0	0	0	0	0	0	nan	0	0	0	0.001203	2.2e-05	0.001203	2.2e-05	0.110394	0.002019
32	U	2452	2872210	2709022	0.000905	0	7574	2872210	0	0	0	nan	0	0	0	0	0	0	nan	0	0	0	0.000905	1.8e-05	0.000905	1.8e-05	0.083048	0.001652
33	U	2196	2960640	2789321	0.000787	0	7662	2960640	0	0	0	nan	0	0	0	0	0	0	nan	0	0	0	0.000787	1.7e-05	0.000787	1.7e-05	0.07222	0.00156
34	G	6577	3008122	2866357	0.002295	0	7739	3008122	0	0	0	nan	0	0	0	0	0	0	nan	0	0	0	0.002295	2.8e-05	0.002295	2.8e-05	0.210603	0.002569
35	A	3302	3114812	2842211	0.001162	0	7864	3114812	0	0	0	nan	0	0	0	0	0	0	nan	0	0	0	0.001162	2e-05	0.001162	2e-05	0.106632	0.001835
36	A	2056	3143416	2883448	0.000713	0	7976	3143416	0	0	0	nan	0	0	0	0	0	0	nan	0	0	0	0.000713	1.6e-05	0.000713	1.6e-05	0.065429	0.001468
37	U	1504	3174653	2874772	0.000523	0	8435	3174653	0	0	0	nan	0	0	0	0	0	0	nan	0	0	0	0.000523	1.3e-05	0.000523	1.3e-05	0.047994	0.001193
38	C	3676	3275563	3105399	0.001184	0	8612	3275563	0	0	0	nan	0	0	0	0	0	0	nan	0	0	0	0.001184	2e-05	0.001184	2e-05	0.108651	0.001835
39	U	3311	3427216	3231436	0.001025	0	9107	3427216	0	0	0	nan	0	0	0	0	0	0	nan	0	0	0	0.001025	1.8e-05	0.001025	1.8e-05	0.09406	0.001652
40	G	6534	3544551	3348946	0.001951	0	9489	3544551	0	0	0	nan	0	0	0	0	0	0	nan	0	0	0	0.001951	2.4e-05	0.001951	2.4e-05	0.179035	0.002202
41	U	6851	3604452	3426810	0.001999	0	9729	3604452	0	0	0	nan	0	0	0	0	0	0	nan	0	0	0	0.001999	2.4e-05	0.001999	2.4e-05	0.18344	0.002202
42	A	4413	3667475	3481818	0.001267	0	10148	3667475	0	0	0	nan	0	0	0	0	0	0	nan	0	0	0	0.001267	1.9e-05	0.001267	1.9e-05	0.116267	0.001744
43	G	10581	3721986	3524246	0.003002	0	10671	3721986	0	0	0	nan	0	0	0	0	0	0	nan	0	0	0	0.003002	2.9e-05	0.003002	2.9e-05	0.275481	0.002661
44	A	60508	3871788	3633603	0.016652	0	10990	3871788	0	0	0	nan	0	0	0	0	0	0	nan	0	0	0	0.016652	6.8e-05	0.016652	6.8e-05	1.52808	0.00624
45	G	11946	4023685	3766308	0.003172	0	11345	4023685	0	0	0	nan	0	0	0	0	0	0	nan	0	0	0	0.003172	2.9e-05	0.003172	2.9e-05	0.291081	0.002661
46	G	13566	4087181	3881473	0.003495	0	11500	4087181	0	0	0	nan	0	0	0	0	0	0	nan	0	0	0	0.003495	3e-05	0.003495	3e-05	0.320722	0.002753
47	A	5388	4167112	4007234	0.001345	0	11674	4167112	0	0	0	nan	0	0	0	0	0	0	nan	0	0	0	0.001345	1.8e-05	0.001345	1.8e-05	0.123425	0.001652
48	A	5243	4187185	4058523	0.001292	0	11626	4187185	0	0	0	nan	0	0	0	0	0	0	nan	0	0	0	0.001292	1.8e-05	0.001292	1.8e-05	0.118561	0.001652
49	A	7042	4229357	4014173	0.001754	0	11433	4229357	0	0	0	nan	0	0	0	0	0	0	nan	0	0	0	0.001754	2.1e-05	0.001754	2.1e-05	0.160957	0.001927
50	G	14371	4350368	4052915	0.003546	0	11321	4350368	0	0	0	nan	0	0	0	0	0	0	nan	0	0	0	0.003546	3e-05	0.003546	3e-05	0.325402	0.002753
51	U	12245	4475703	4118965	0.002973	0	11286	4475703	0	0	0	nan	0	0	0	0	0	0	nan	0	0	0	0.002973	2.7e-05	0.002973	2.7e-05	0.27282	0.002478
52	C	14853	4521505	4140036	0.003588	0	11126	4521505	0	0	0	nan	0	0	0	0	0	0	nan	0	0	0	0.003588	2.9e-05	0.003588	2.9e-05	0.329256	0.002661
53	C	11855	4532441	4157503	0.002851	0	10928	4532441	0	0	0	nan	0	0	0	0	0	0	nan	0	0	0	0.002851	2.6e-05	0.002851	2.6e-05	0.261624	0.002386
54	A	14088	4626723	4314249	0.003265	0	10849	4626723	0	0	0	nan	0	0	0	0	0	0	nan	0	0	0	0.003265	2.8e-05	0.003265	2.8e-05	0.299616	0.002569
55	U	17659	4663932	4362165	0.004048	0	10647	4663932	0	0	0	nan	0	0	0	0	0	0	nan	0	0	0	0.004048	3e-05	0.004048	3e-05	0.371468	0.002753
56	G	22688	4701166	4359714	0.005204	0	10634	4701166	0	0	0	nan	0	0	0	0	0	0	nan	0	0	0	0.005204	3.5e-05	0.005204	3.5e-05	0.477549	0.003212
57	C	22697	4854376	4470175	0.005077	0	10736	4854376	0	0	0	nan	0	0	0	0	0	0	nan	0	0	0	0.005077	3.4e-05	0.005077	3.4e-05	0.465895	0.00312
58	U	15849	4841319	4474073	0.003542	0	10695	4841319	0	0	0	nan	0	0	0	0	0	0	nan	0	0	0	0.003542	2.8e-05	0.003542	2.8e-05	0.325035	0.002569
59	C	34148	4819797	4467529	0.007644	0	10508	4819797	0	0	0	nan	0	0	0	0	0	0	nan	0	0	0	0.007644	4.1e-05	0.007644	4.1e-05	0.701458	0.003762
60	G	27483	4821280	4447824	0.006179	0	10376	4821280	0	0	0	nan	0	0	0	0	0	0	nan	0	0	0	0.006179	3.7e-05	0.006179	3.7e-05	0.567021	0.003395
61	C	32390	4923526	4529706	0.007151	0	10446	4923526	0	0	0	nan	0	0	0	0	0	0	nan	0	0	0	0.007151	4e-05	0.007151	4e-05	0.656218	0.003671
62	A	26944	4897214	4518622	0.005963	0	10361	4897214	0	0	0	nan	0	0	0	0	0	0	nan	0	0	0	0.005963	3.6e-05	0.005963	3.6e-05	0.5472	0.003304
63	C	36153	4876512	4515428	0.008007	0	10291	4876512	0	0	0	nan	0	0	0	0	0	0	nan	0	0	0	0.008007	4.2e-05	0.008007	4.2e-05	0.734769	0.003854
64	G	31307	4883721	4524678	0.006919	0	10286	4883721	0	0	0	nan	0	0	0	0	0	0	nan	0	0	0	0.006919	3.9e-05	0.006919	3.9e-05	0.634928	0.003579
65	G	40149	5011667	4630882	0.00867	0	10351	5011667	0	0	0	nan	0	0	0	0	0	0	nan	0	0	0	0.00867	4.3e-05	0.00867	4.3e-05	0.79561	0.003946
66	U	37667	4956312	4627113	0.00814	0	10111	4956312	0	0	0	nan	0	0	0	0	0	0	nan	0	0	0	0.00814	4.2e-05	0.00814	4.2e-05	0.746974	0.003854
67	G	24945	4921354	4516004	0.005524	0	10133	4921354	0	0	0	nan	0	0	0	0	0	0	nan	0	0	0	0.005524	3.5e-05	0.005524	3.5e-05	0.506915	0.003212
68	C	26944	4857904	4473949	0.006022	0	10102	4857904	0	0	0	nan	0	0	0	0	0	0	nan	0	0	0	0.006022	3.7e-05	0.006022	3.7e-05	0.552614	0.003395
69	U	49809	4815796	4407450	0.011301	0	10099	4815796	0	0	0	nan	0	0	0	0	0	0	nan	0	0	0	0.011301	5.1e-05	0.011301	5.1e-05	1.03705	0.00468
70	G	36997	4757539	4435984	0.00834	0	10099	4757539	0	0	0	nan	0	0	0	0	0	0	nan	0	0	0	0.00834	4.3e-05	0.00834	4.3e-05	0.765327	0.003946
71	A	54042	4750344	4459260	0.012119	0	10120	4750344	0	0	0	nan	0	0	0	0	0	0	nan	0	0	0	0.012119	5.2e-05	0.012119	5.2e-05	1.11211	0.004772
72	G	30958	4728841	3561973	0.008691	0	10065	4728841	0	0	0	nan	0	0	0	0	0	0	nan	0	0	0	0.008691	4.9e-05	0.008691	4.9e-05	0.797537	0.004497
73	A	37655	4697231	3526168	0.010679	0	9996	4697231	0	0	0	nan	0	0	0	0	0	0	nan	0	0	0	0.010679	5.5e-05	0.010679	5.5e-05	0.979968	0.005047
74	U	39548	4673366	3514088	0.011254	0	10087	4673366	0	0	0	nan	0	0	0	0	0	0	nan	0	0	0	0.011254	5.7e-05	0.011254	5.7e-05	1.03273	0.005231
75	G	22769	4645083	4204251	0.005416	0	9948	4645083	0	0	0	nan	0	0	0	0	0	0	nan	0	0	0	0.005416	3.6e-05	0.005416	3.6e-05	0.497004	0.003304
76	C	31843	4615281	4269318	0.007459	0	9586	4615281	0	0	0	nan	0	0	0	0	0	0	nan	0	0	0	0.007459	4.2e-05	0.007459	4.2e-05	0.684481	0.003854
77	C	27966	4570032	4220730	0.006626	0	9529	4570032	0	0	0	nan	0	0	0	0	0	0	nan	0	0	0	0.006626	4e-05	0.006626	4e-05	0.608041	0.003671
78	C	31342	4526592	4206274	0.007451	0	9427	4526592	0	0	0	nan	0	0	0	0	0	0	nan	0	0	0	0.007451	4.2e-05	0.007451	4.2e-05	0.683747	0.003854
79	G	32088	4521488	4149630	0.007733	0	9351	4521488	0	0	0	nan	0	0	0	0	0	0	nan	0	0	0	0.007733	4.3e-05	0.007733	4.3e-05	0.709625	0.003946
80	U	40076	4514107	4184522	0.009577	0	9283	4514107	0	0	0	nan	0	0	0	0	0	0	nan	0	0	0	0.009577	4.8e-05	0.009577	4.8e-05	0.878842	0.004405
81	A	36434	4474044	4143398	0.008793	0	9241	4474044	0	0	0	nan	0	0	0	0	0	0	nan	0	0	0	0.008793	4.6e-05	0.008793	4.6e-05	0.806897	0.004221
82	G	25726	4429634	4120659	0.006243	0	9161	4429634	0	0	0	nan	0	0	0	0	0	0	nan	0	0	0	0.006243	3.9e-05	0.006243	3.9e-05	0.572894	0.003579
83	U	43734	4471020	4189607	0.010439	0	9037	4471020	0	0	0	nan	0	0	0	0	0	0	nan	0	0	0	0.010439	5e-05	0.010439	5e-05	0.957944	0.004588
84	G	22921	4509053	4127734	0.005553	0	9153	4509053	0	0	0	nan	0	0	0	0	0	0	nan	0	0	0	0.005553	3.7e-05	0.005553	3.7e-05	0.509576	0.003395
85	U	21158	4433608	4109473	0.005149	0	8811	4433608	0	0	0	nan	0	0	0	0	0	0	nan	0	0	0	0.005149	3.5e-05	0.005149	3.5e-05	0.472502	0.003212
86	U	46754	4401906	4080522	0.011458	0	8589	4401906	0	0	0	nan	0	0	0	0	0	0	nan	0	0	0	0.011458	5.3e-05	0.011458	5.3e-05	1.05145	0.004864
87	C	32782	4410699	4049170	0.008096	0	8478	4410699	0	0	0	nan	0	0	0	0	0	0	nan	0	0	0	0.008096	4.5e-05	0.008096	4.5e-05	0.742936	0.004129
88	G	43375	4449912	4062560	0.010677	0	8378	4449912	0	0	0	nan	0	0	0	0	0	0	nan	0	0	0	0.010677	5.1e-05	0.010677	5.1e-05	0.979784	0.00468
89	U	39603	4535642	4232510	0.009357	0	8218	4535642	0	0	0	nan	0	0	0	0	0	0	nan	0	0	0	0.009357	4.7e-05	0.009357	4.7e-05	0.858653	0.004313
90	G	30746	4528426	4122175	0.007459	0	8139	4528426	0	0	0	nan	0	0	0	0	0	0	nan	0	0	0	0.007459	4.3e-05	0.007459	4.3e-05	0.684481	0.003946
91	C	39593	4452909	4137929	0.009568	0	7933	4452909	0	0	0	nan	0	0	0	0	0	0	nan	0	0	0	0.009568	4.8e-05	0.009568	4.8e-05	0.878016	0.004405
92	C	22143	4406058	4091596	0.005412	0	7832	4406058	0	0	0	nan	0	0	0	0	0	0	nan	0	0	0	0.005412	3.6e-05	0.005412	3.6e-05	0.496637	0.003304
93	U	26610	4363368	4054241	0.006563	0	7693	4363368	0	0	0	nan	0	0	0	0	0	0	nan	0	0	0	0.006563	4e-05	0.006563	4e-05	0.602259	0.003671
94	A	41753	4336007	4060416	0.010283	0	7529	4336007	0	0	0	nan	0	0	0	0	0	0	nan	0	0	0	0.010283	5e-05	0.010283	5e-05	0.943628	0.004588
95	G	41418	4327010	3957597	0.010465	0	7495	4327010	0	0	0	nan	0	0	0	0	0	0	nan	0	0	0	0.010465	5.1e-05	0.010465	5.1e-05	0.96033	0.00468
96	C	32295	4312602	3953136	0.008169	0	7536	4312602	0	0	0	nan	0	0	0	0	0	0	nan	0	0	0	0.008169	4.5e-05	0.008169	4.5e-05	0.749635	0.004129
97	G	32912	4265892	3919965	0.008396	0	7495	4265892	0	0	0	nan	0	0	0	0	0	0	nan	0	0	0	0.008396	4.6e-05	0.008396	4.6e-05	0.770466	0.004221
98	A	29600	4219854	3605357	0.00821	0	7444	4219854	0	0	0	nan	0	0	0	0	0	0	nan	0	0	0	0.00821	4.8e-05	0.00821	4.8e-05	0.753398	0.004405
99	A	38361	4182306	3562137	0.010769	0	7436	4182306	0	0	0	nan	0	0	0	0	0	0	nan	0	0	0	0.010769	5.5e-05	0.010769	5.5e-05	0.988226	0.005047
100	G	19686	4133574	3490189	0.00564	0	7344	4133574	0	0	0	nan	0	0	0	0	0	0	nan	0	0	0	0.00564	4e-05	0.00564	4e-05	0.517559	0.003671
101	U	32456	4147699	3806585	0.008526	0	7342	4147699	0	0	0	nan	0	0	0	0	0	0	nan	0	0	0	0.008526	4.7e-05	0.008526	4.7e-05	0.782396	0.004313
102	C	18665	4092190	3774136	0.004946	0	7335	4092190	0	0	0	nan	0	0	0	0	0	0	nan	0	0	0	0.004946	3.6e-05	0.004946	3.6e-05	0.453874	0.003304
103	A	27129	4054922	3743399	0.007247	0	7187	4054922	0	0	0	nan	0	0	0	0	0	0	nan	0	0	0	0.007247	4.4e-05	0.007247	4.4e-05	0.665027	0.004038
104	U	37290	4103754	3749975	0.009944	0	7289	4103754	0	0	0	nan	0	0	0	0	0	0	nan	0	0	0	0.009944	5.1e-05	0.009944	5.1e-05	0.91252	0.00468
105	A	26537	4070031	3769755	0.007039	0	7286	4070031	0	0	0	nan	0	0	0	0	0	0	nan	0	0	0	0.007039	4.3e-05	0.007039	4.3e-05	0.64594	0.003946
106	A	56351	4169546	3891515	0.01448	0	7685	4169546	0	0	0	nan	0	0	0	0	0	0	nan	0	0	0	0.01448	6.1e-05	0.01448	6.1e-05	1.32877	0.005598
107	G	24900	4237559	3909254	0.00637	0	7824	4237559	0	0	0	nan	0	0	0	0	0	0	nan	0	0	0	0.00637	4e-05	0.00637	4e-05	0.584548	0.003671
108	C	19666	4285209	3946976	0.004983	0	8048	4285209	0	0	0	nan	0	0	0	0	0	0	nan	0	0	0	0.004983	3.6e-05	0.004983	3.6e-05	0.457269	0.003304
109	U	20377	4282701	3982954	0.005116	0	8085	4282701	0	0	0	nan	0	0	0	0	0	0	nan	0	0	0	0.005116	3.6e-05	0.005116	3.6e-05	0.469474	0.003304
110	A	53873	4301933	4033259	0.013357	0	8137	4301933	0	0	0	nan	0	0	0	0	0	0	nan	0	0	0	0.013357	5.8e-05	0.013357	5.8e-05	1.22572	0.005322
111	G	40272	4335337	4018355	0.010022	0	8360	4335337	0	0	0	nan	0	0	0	0	0	0	nan	0	0	0	0.010022	5e-05	0.010022	5e-05	0.919677	0.004588
112	G	35416	4430599	4056014	0.008732	0	8475	4430599	0	0	0	nan	0	0	0	0	0	0	nan	0	0	0	0.008732	4.6e-05	0.008732	4.6e-05	0.801299	0.004221
113	G	33589	4408692	3996674	0.008404	0	8493	4408692	0	0	0	nan	0	0	0	0	0	0	nan	0	0	0	0.008404	4.6e-05	0.008404	4.6e-05	0.7712	0.004221
114	C	32744	4347973	3972336	0.008243	0	8533	4347973	0	0	0	nan	0	0	0	0	0	0	nan	0	0	0	0.008243	4.6e-05	0.008243	4.6e-05	0.756426	0.004221
115	A	34698	4289106	3913578	0.008866	0	8513	4289106	0	0	0	nan	0	0	0	0	0	0	nan	0	0	0	0.008866	4.8e-05	0.008866	4.8e-05	0.813596	0.004405
116	G	18966	4228731	3906342	0.004855	0	8496	4228731	0	0	0	nan	0	0	0	0	0	0	nan	0	0	0	0.004855	3.5e-05	0.004855	3.5e-05	0.445523	0.003212
117	U	25378	4179935	3849803	0.006592	0	8564	4179935	0	0	0	nan	0	0	0	0	0	0	nan	0	0	0	0.006592	4.1e-05	0.006592	4.1e-05	0.60492	0.003762
118	C	19381	4152772	3788279	0.005116	0	8506	4152772	0	0	0	nan	0	0	0	0	0	0	nan	0	0	0	0.005116	3.7e-05	0.005116	3.7e-05	0.469474	0.003395
119	U	25222	4078964	3719299	0.006781	0	8339	4078964	0	0	0	nan	0	0	0	0	0	0	nan	0	0	0	0.006781	4.3e-05	0.006781	4.3e-05	0.622264	0.003946
120	U	27150	4100508	3762046	0.007217	0	8262	4100508	0	0	0	nan	0	0	0	0	0	0	nan	0	0	0	0.007217	4.4e-05	0.007217	4.4e-05	0.662274	0.004038
121	U	26428	4077431	3769915	0.00701	0	8142	4077431	0	0	0	nan	0	0	0	0	0	0	nan	0	0	0	0.00701	4.3e-05	0.00701	4.3e-05	0.643279	0.003946
122	A	33191	4155680	3886512	0.00854	0	8125	4155680	0	0	0	nan	0	0	0	0	0	0	nan	0	0	0	0.00854	4.7e-05	0.00854	4.7e-05	0.78368	0.004313
123	G	28142	4230700	3757267	0.00749	0	8137	4230700	0	0	0	nan	0	0	0	0	0	0	nan	0	0	0	0.00749	4.5e-05	0.00749	4.5e-05	0.687326	0.004129
124	A	39444	4323040	3830918	0.010296	0	8176	4323040	0	0	0	nan	0	0	0	0	0	0	nan	0	0	0	0.010296	5.2e-05	0.010296	5.2e-05	0.944821	0.004772
125	G	40537	4392468	3884501	0.010436	0	8061	4392468	0	0	0	nan	0	0	0	0	0	0	nan	0	0	0	0.010436	5.2e-05	0.010436	5.2e-05	0.957668	0.004772
126	G	23497	4399997	4016363	0.00585	0	8045	4399997	0	0	0	nan	0	0	0	0	0	0	nan	0	0	0	0.00585	3.8e-05	0.00585	3.8e-05	0.53683	0.003487
127	C	31429	4383949	3866188	0.008129	0	7926	4383949	0	0	0	nan	0	0	0	0	0	0	nan	0	0	0	0.008129	4.6e-05	0.008129	4.6e-05	0.745965	0.004221
128	U	24993	4345690	3870220	0.006458	0	7748	4345690	0	0	0	nan	0	0	0	0	0	0	nan	0	0	0	0.006458	4.1e-05	0.006458	4.1e-05	0.592624	0.003762
129	G	23111	4351344	3646041	0.006339	0	7748	4351344	0	0	0	nan	0	0	0	0	0	0	nan	0	0	0	0.006339	4.2e-05	0.006339	4.2e-05	0.581704	0.003854
130	A	28082	4328353	3838496	0.007316	0	7637	4328353	0	0	0	nan	0	0	0	0	0	0	nan	0	0	0	0.007316	4.4e-05	0.007316	4.4e-05	0.671359	0.004038
131	C	31203	4319496	3819746	0.008169	0	7621	4319496	0	0	0	nan	0	0	0	0	0	0	nan	0	0	0	0.008169	4.6e-05	0.008169	4.6e-05	0.749635	0.004221
132	G	30195	4307002	3965037	0.007615	0	7665	4307002	0	0	0	nan	0	0	0	0	0	0	nan	0	0	0	0.007615	4.4e-05	0.007615	4.4e-05	0.698797	0.004038
133	G	17912	4411629	4046092	0.004427	0	7802	4411629	0	0	0	nan	0	0	0	0	0	0	nan	0	0	0	0.004427	3.3e-05	0.004427	3.3e-05	0.406247	0.003028
134	C	23752	4351735	4023047	0.005904	0	7831	4351735	0	0	0	nan	0	0	0	0	0	0	nan	0	0	0	0.005904	3.8e-05	0.005904	3.8e-05	0.541786	0.003487
135	A	29678	4350560	4024380	0.007375	0	8090	4350560	0	0	0	nan	0	0	0	0	0	0	nan	0	0	0	0.007375	4.3e-05	0.007375	4.3e-05	0.676773	0.003946
136	G	30706	4340525	3988826	0.007698	0	8258	4340525	0	0	0	nan	0	0	0	0	0	0	nan	0	0	0	0.007698	4.4e-05	0.007698	4.4e-05	0.706414	0.004038
137	G	427771	4325853	3886781	0.110058	0	8327	4325853	0	0	0	nan	0	0	0	0	0	0	nan	0	0	0	0.110058	0.000168	0.110058	0.000168	10.0996	0.015417
138	A	74128	4378514	3985684	0.018599	0	8663	4378514	0	0	0	nan	0	0	0	0	0	0	nan	0	0	0	0.018599	6.8e-05	0.018599	6.8e-05	1.70675	0.00624
139	A	20373	4340021	4022987	0.005064	0	8660	4340021	0	0	0	nan	0	0	0	0	0	0	nan	0	0	0	0.005064	3.5e-05	0.005064	3.5e-05	0.464702	0.003212
140	A	27820	4325580	4064444	0.006845	0	8759	4325580	0	0	0	nan	0	0	0	0	0	0	nan	0	0	0	0.006845	4.1e-05	0.006845	4.1e-05	0.628137	0.003762
141	A	20513	4322997	3936620	0.005211	0	8826	4322997	0	0	0	nan	0	0	0	0	0	0	nan	0	0	0	0.005211	3.6e-05	0.005211	3.6e-05	0.478192	0.003304
142	A	21939	4308247	3925789	0.005588	0	8856	4308247	0	0	0	nan	0	0	0	0	0	0	nan	0	0	0	0.005588	3.8e-05	0.005588	3.8e-05	0.512788	0.003487
143	A	27603	4358672	3945504	0.006996	0	9027	4358672	0	0	0	nan	0	0	0	0	0	0	nan	0	0	0	0.006996	4.2e-05	0.006996	4.2e-05	0.641994	0.003854
144	G	19894	4387702	4021854	0.004946	0	9068	4387702	0	0	0	nan	0	0	0	0	0	0	nan	0	0	0	0.004946	3.5e-05	0.004946	3.5e-05	0.453874	0.003212
145	C	23768	4421166	4044199	0.005877	0	9051	4421166	0	0	0	nan	0	0	0	0	0	0	nan	0	0	0	0.005877	3.8e-05	0.005877	3.8e-05	0.539308	0.003487
146	C	20216	4416991	4047693	0.004994	0	9034	4416991	0	0	0	nan	0	0	0	0	0	0	nan	0	0	0	0.004994	3.5e-05	0.004994	3.5e-05	0.458279	0.003212
147	U	55671	4379052	4057911	0.013719	0	8999	4379052	0	0	0	nan	0	0	0	0	0	0	nan	0	0	0	0.013719	5.8e-05	0.013719	5.8e-05	1.25894	0.005322
148	A	31182	4358347	4082344	0.007638	0	8884	4358347	0	0	0	nan	0	0	0	0	0	0	nan	0	0	0	0.007638	4.3e-05	0.007638	4.3e-05	0.700908	0.003946
149	C	26914	4339597	4032866	0.006674	0	8770	4339597	0	0	0	nan	0	0	0	0	0	0	nan	0	0	0	0.006674	4.1e-05	0.006674	4.1e-05	0.612445	0.003762
150	G	19063	4355969	4014315	0.004749	0	8785	4355969	0	0	0	nan	0	0	0	0	0	0	nan	0	0	0	0.004749	3.4e-05	0.004749	3.4e-05	0.435796	0.00312
151	U	21377	4441341	4125169	0.005182	0	8982	4441341	0	0	0	nan	0	0	0	0	0	0	nan	0	0	0	0.005182	3.5e-05	0.005182	3.5e-05	0.475531	0.003212
152	C	14976	4396500	4064772	0.003684	0	8892	4396500	0	0	0	nan	0	0	0	0	0	0	nan	0	0	0	0.003684	3e-05	0.003684	3e-05	0.338065	0.002753
153	U	21004	4342210	3989633	0.005265	0	8778	4342210	0	0	0	nan	0	0	0	0	0	0	nan	0	0	0	0.005265	3.6e-05	0.005265	3.6e-05	0.483147	0.003304
154	U	34231	4317072	4037638	0.008478	0	8719	4317072	0	0	0	nan	0	0	0	0	0	0	nan	0	0	0	0.008478	4.6e-05	0.008478	4.6e-05	0.777991	0.004221
155	C	23008	4309426	3983535	0.005776	0	8509	4309426	0	0	0	nan	0	0	0	0	0	0	nan	0	0	0	0.005776	3.8e-05	0.005776	3.8e-05	0.53004	0.003487
156	G	42241	4311615	4018419	0.010512	0	8356	4311615	0	0	0	nan	0	0	0	0	0	0	nan	0	0	0	0.010512	5.1e-05	0.010512	5.1e-05	0.964643	0.00468
157	G	18345	4382016	4077036	0.0045	0	8359	4382016	0	0	0	nan	0	0	0	0	0	0	nan	0	0	0	0.0045	3.3e-05	0.0045	3.3e-05	0.412946	0.003028
158	A	23701	4314469	4010742	0.005909	0	8210	4314469	0	0	0	nan	0	0	0	0	0	0	nan	0	0	0	0.005909	3.8e-05	0.005909	3.8e-05	0.542244	0.003487
159	U	24780	4257684	3683143	0.006728	0	8099	4257684	0	0	0	nan	0	0	0	0	0	0	nan	0	0	0	0.006728	4.3e-05	0.006728	4.3e-05	0.617401	0.003946
160	A	46810	4221290	3637555	0.012869	0	8063	4221290	0	0	0	nan	0	0	0	0	0	0	nan	0	0	0	0.012869	5.9e-05	0.012869	5.9e-05	1.18094	0.005414
161	U	43531	4234816	3658105	0.0119	0	8020	4234816	0	0	0	nan	0	0	0	0	0	0	nan	0	0	0	0.0119	5.7e-05	0.0119	5.7e-05	1.09201	0.005231
162	G	44214	4255551	3937395	0.011229	0	7917	4255551	0	0	0	nan	0	0	0	0	0	0	nan	0	0	0	0.011229	5.3e-05	0.011229	5.3e-05	1.03044	0.004864
163	G	33739	4296928	3930540	0.008584	0	8085	4296928	0	0	0	nan	0	0	0	0	0	0	nan	0	0	0	0.008584	4.7e-05	0.008584	4.7e-05	0.787718	0.004313
164	C	26722	4224192	3894392	0.006862	0	8004	4224192	0	0	0	nan	0	0	0	0	0	0	nan	0	0	0	0.006862	4.2e-05	0.006862	4.2e-05	0.629697	0.003854
165	U	23717	4161659	3846812	0.006165	0	7937	4161659	0	0	0	nan	0	0	0	0	0	0	nan	0	0	0	0.006165	4e-05	0.006165	4e-05	0.565736	0.003671
166	G	28355	4112667	3803179	0.007456	0	7954	4112667	0	0	0	nan	0	0	0	0	0	0	nan	0	0	0	0.007456	4.4e-05	0.007456	4.4e-05	0.684206	0.004038
167	A	29536	4053875	3774333	0.007825	0	7957	4053875	0	0	0	nan	0	0	0	0	0	0	nan	0	0	0	0.007825	4.6e-05	0.007825	4.6e-05	0.718068	0.004221
168	G	29204	4010119	3693448	0.007907	0	7766	4010119	0	0	0	nan	0	0	0	0	0	0	nan	0	0	0	0.007907	4.6e-05	0.007907	4.6e-05	0.725593	0.004221
169	U	21075	3940111	3559447	0.005921	0	7600	3940111	0	0	0	nan	0	0	0	0	0	0	nan	0	0	0	0.005921	4.1e-05	0.005921	4.1e-05	0.543346	0.003762
170	A	29675	3896153	3539542	0.008384	0	7487	3896153	0	0	0	nan	0	0	0	0	0	0	nan	0	0	0	0.008384	4.9e-05	0.008384	4.9e-05	0.769365	0.004497
171	U	30989	3858776	3517505	0.00881	0	7383	3858776	0	0	0	nan	0	0	0	0	0	0	nan	0	0	0	0.00881	5e-05	0.00881	5e-05	0.808457	0.004588
172	C	27670	3861351	3581571	0.007726	0	7340	3861351	0	0	0	nan	0	0	0	0	0	0	nan	0	0	0	0.007726	4.6e-05	0.007726	4.6e-05	0.708983	0.004221
173	C	13086	3913045	3562676	0.003673	0	7419	3913045	0	0	0	nan	0	0	0	0	0	0	nan	0	0	0	0.003673	3.2e-05	0.003673	3.2e-05	0.337056	0.002937
174	U	32586	3910555	3527795	0.009237	0	7419	3910555	0	0	0	nan	0	0	0	0	0	0	nan	0	0	0	0.009237	5.1e-05	0.009237	5.1e-05	0.847641	0.00468
175	U	54540	3851297	3535006	0.015429	0	7427	3851297	0	0	0	nan	0	0	0	0	0	0	nan	0	0	0	0.015429	6.6e-05	0.015429	6.6e-05	1.41586	0.006057
176	G	30453	3839212	3477566	0.008757	0	7438	3839212	0	0	0	nan	0	0	0	0	0	0	nan	0	0	0	0.008757	5e-05	0.008757	5e-05	0.803594	0.004588
177	A	17732	3801741	3323023	0.005336	0	7419	3801741	0	0	0	nan	0	0	0	0	0	0	nan	0	0	0	0.005336	4e-05	0.005336	4e-05	0.489663	0.003671
178	A	20607	3744356	3290979	0.006262	0	7387	3744356	0	0	0	nan	0	0	0	0	0	0	nan	0	0	0	0.006262	4.4e-05	0.006262	4.4e-05	0.574638	0.004038
179	A	18958	3696508	3249154	0.005835	0	7364	3696508	0	0	0	nan	0	0	0	0	0	0	nan	0	0	0	0.005835	4.2e-05	0.005835	4.2e-05	0.535454	0.003854
180	G	24647	3759840	3445128	0.007154	0	7452	3759840	0	0	0	nan	0	0	0	0	0	0	nan	0	0	0	0.007154	4.6e-05	0.007154	4.6e-05	0.656493	0.004221
181	U	28941	3767354	3491311	0.008289	0	7470	3767354	0	0	0	nan	0	0	0	0	0	0	nan	0	0	0	0.008289	4.9e-05	0.008289	4.9e-05	0.760647	0.004497
182	G	23219	3770469	3458844	0.006713	0	7436	3770469	0	0	0	nan	0	0	0	0	0	0	nan	0	0	0	0.006713	4.4e-05	0.006713	4.4e-05	0.616024	0.004038
183	C	24687	3740828	3437335	0.007182	0	7244	3740828	0	0	0	nan	0	0	0	0	0	0	nan	0	0	0	0.007182	4.6e-05	0.007182	4.6e-05	0.659062	0.004221
184	C	17171	3691040	3392164	0.005062	0	7248	3691040	0	0	0	nan	0	0	0	0	0	0	nan	0	0	0	0.005062	3.9e-05	0.005062	3.9e-05	0.464519	0.003579
185	A	28567	3630302	3384578	0.00844	0	7215	3630302	0	0	0	nan	0	0	0	0	0	0	nan	0	0	0	0.00844	5e-05	0.00844	5e-05	0.774504	0.004588
186	C	29398	3604976	3374490	0.008712	0	7069	3604976	0	0	0	nan	0	0	0	0	0	0	nan	0	0	0	0.008712	5.1e-05	0.008712	5.1e-05	0.799464	0.00468
187	A	37285	3590591	3335663	0.011178	0	7118	3590591	0	0	0	nan	0	0	0	0	0	0	nan	0	0	0	0.011178	5.8e-05	0.011178	5.8e-05	1.02576	0.005322
188	G	18914	3670303	3320914	0.005695	0	7421	3670303	0	0	0	nan	0	0	0	0	0	0	nan	0	0	0	0.005695	4.1e-05	0.005695	4.1e-05	0.522607	0.003762
189	U	31937	3607644	3318142	0.009625	0	7348	3607644	0	0	0	nan	0	0	0	0	0	0	nan	0	0	0	0.009625	5.4e-05	0.009625	5.4e-05	0.883246	0.004955
190	G	24033	3606037	3273141	0.007342	0	7426	3606037	0	0	0	nan	0	0	0	0	0	0	nan	0	0	0	0.007342	4.7e-05	0.007342	4.7e-05	0.673745	0.004313
191	A	31680	3549288	3290637	0.009627	0	7438	3549288	0	0	0	nan	0	0	0	0	0	0	nan	0	0	0	0.009627	5.4e-05	0.009627	5.4e-05	0.88343	0.004955
192	C	27310	3519806	3255272	0.008389	0	7437	3519806	0	0	0	nan	0	0	0	0	0	0	nan	0	0	0	0.008389	5.1e-05	0.008389	5.1e-05	0.769824	0.00468
193	G	25460	3492704	3195906	0.007966	0	7437	3492704	0	0	0	nan	0	0	0	0	0	0	nan	0	0	0	0.007966	5e-05	0.007966	5e-05	0.731007	0.004588
194	A	23592	3490663	3135304	0.007525	0	7550	3490663	0	0	0	nan	0	0	0	0	0	0	nan	0	0	0	0.007525	4.9e-05	0.007525	4.9e-05	0.690538	0.004497
195	A	37797	3459721	3123203	0.012102	0	7505	3459721	0	0	0	nan	0	0	0	0	0	0	nan	0	0	0	0.012102	6.2e-05	0.012102	6.2e-05	1.11055	0.005689
196	G	15676	3451367	3010038	0.005208	0	7471	3451367	0	0	0	nan	0	0	0	0	0	0	nan	0	0	0	0.005208	4.2e-05	0.005208	4.2e-05	0.477917	0.003854
197	U	31285	3441540	3114367	0.010045	0	7490	3441540	0	0	0	nan	0	0	0	0	0	0	nan	0	0	0	0.010045	5.7e-05	0.010045	5.7e-05	0.921788	0.005231
198	C	25322	3401326	3067935	0.008254	0	7349	3401326	0	0	0	nan	0	0	0	0	0	0	nan	0	0	0	0.008254	5.2e-05	0.008254	5.2e-05	0.757435	0.004772
199	U	21027	3340508	3057039	0.006878	0	6906	3340508	0	0	0	nan	0	0	0	0	0	0	nan	0	0	0	0.006878	4.7e-05	0.006878	4.7e-05	0.631166	0.004313
200	C	24280	3301573	2730861	0.008891	0	6773	3301573	0	0	0	nan	0	0	0	0	0	0	nan	0	0	0	0.008891	5.7e-05	0.008891	5.7e-05	0.81589	0.005231
201	A	45184	3253189	2713501	0.016652	0	6718	3253189	0	0	0	nan	0	0	0	0	0	0	nan	0	0	0	0.016652	7.8e-05	0.016652	7.8e-05	1.52808	0.007158
202	C	17231	3258691	2723273	0.006327	0	6701	3258691	0	0	0	nan	0	0	0	0	0	0	nan	0	0	0	0.006327	4.8e-05	0.006327	4.8e-05	0.580603	0.004405
203	U	18551	3233590	2963236	0.00626	0	6644	3233590	0	0	0	nan	0	0	0	0	0	0	nan	0	0	0	0.00626	4.6e-05	0.00626	4.6e-05	0.574454	0.004221
204	A	42462	3259137	2984933	0.014225	0	6665	3259137	0	0	0	nan	0	0	0	0	0	0	nan	0	0	0	0.014225	6.9e-05	0.014225	6.9e-05	1.30537	0.006332
205	G	15617	3241034	2727726	0.005725	0	6626	3241034	0	0	0	nan	0	0	0	0	0	0	nan	0	0	0	0.005725	4.6e-05	0.005725	4.6e-05	0.525359	0.004221
206	A	27848	3186375	2734951	0.010182	0	6513	3186375	0	0	0	nan	0	0	0	0	0	0	nan	0	0	0	0.010182	6.1e-05	0.010182	6.1e-05	0.93436	0.005598
207	A	13937	3135275	2612992	0.005334	0	6458	3135275	0	0	0	nan	0	0	0	0	0	0	nan	0	0	0	0.005334	4.5e-05	0.005334	4.5e-05	0.489479	0.004129
208	A	16654	3090784	2706153	0.006154	0	6383	3090784	0	0	0	nan	0	0	0	0	0	0	nan	0	0	0	0.006154	4.8e-05	0.006154	4.8e-05	0.564727	0.004405
209	U	30403	3103709	2723584	0.011163	0	6377	3103709	0	0	0	nan	0	0	0	0	0	0	nan	0	0	0	0.011163	6.4e-05	0.011163	6.4e-05	1.02438	0.005873
210	G	19757	3142003	2823295	0.006998	0	6482	3142003	0	0	0	nan	0	0	0	0	0	0	nan	0	0	0	0.006998	5e-05	0.006998	5e-05	0.642177	0.004588
211	G	15086	3182745	2814824	0.005359	0	6592	3182745	0	0	0	nan	0	0	0	0	0	0	nan	0	0	0	0.005359	4.4e-05	0.005359	4.4e-05	0.491773	0.004038
212	U	25673	3116468	2821318	0.0091	0	6537	3116468	0	0	0	nan	0	0	0	0	0	0	nan	0	0	0	0.0091	5.7e-05	0.0091	5.7e-05	0.835069	0.005231
213	G	61675	3103371	2850097	0.02164	0	6620	3103371	0	0	0	nan	0	0	0	0	0	0	nan	0	0	0	0.02164	8.7e-05	0.02164	8.7e-05	1.98581	0.007984
214	A	28687	3096746	2897442	0.009901	0	6674	3096746	0	0	0	nan	0	0	0	0	0	0	nan	0	0	0	0.009901	5.8e-05	0.009901	5.8e-05	0.908574	0.005322
215	G	15568	3097684	2574549	0.006047	0	6685	3097684	0	0	0	nan	0	0	0	0	0	0	nan	0	0	0	0.006047	4.8e-05	0.006047	4.8e-05	0.554908	0.004405
216	A	24058	3077285	2547955	0.009442	0	6740	3077285	0	0	0	nan	0	0	0	0	0	0	nan	0	0	0	0.009442	6.1e-05	0.009442	6.1e-05	0.866453	0.005598
217	G	26847	3048279	2495595	0.010758	0	6748	3048279	0	0	0	nan	0	0	0	0	0	0	nan	0	0	0	0.010758	6.6e-05	0.010758	6.6e-05	0.987217	0.006057
218	U	28995	2995313	2783431	0.010417	0	6789	2995313	0	0	0	nan	0	0	0	0	0	0	nan	0	0	0	0.010417	6.1e-05	0.010417	6.1e-05	0.955925	0.005598
219	G	30598	3009417	2765265	0.011065	0	6899	3009417	0	0	0	nan	0	0	0	0	0	0	nan	0	0	0	0.011065	6.3e-05	0.011065	6.3e-05	1.01539	0.005781
220	G	19652	2979444	2740278	0.007172	0	6756	2979444	0	0	0	nan	0	0	0	0	0	0	nan	0	0	0	0.007172	5.1e-05	0.007172	5.1e-05	0.658145	0.00468
221	A	27621	2939690	2726435	0.010131	0	6708	2939690	0	0	0	nan	0	0	0	0	0	0	nan	0	0	0	0.010131	6.1e-05	0.010131	6.1e-05	0.92968	0.005598
222	A	16281	2903442	2703527	0.006022	0	6600	2903442	0	0	0	nan	0	0	0	0	0	0	nan	0	0	0	0.006022	4.7e-05	0.006022	4.7e-05	0.552614	0.004313
223	C	24402	2883828	2658873	0.009178	0	6458	2883828	0	0	0	nan	0	0	0	0	0	0	nan	0	0	0	0.009178	5.9e-05	0.009178	5.9e-05	0.842227	0.005414
224	G	19363	2916371	2678687	0.007229	0	6270	2916371	0	0	0	nan	0	0	0	0	0	0	nan	0	0	0	0.007229	5.2e-05	0.007229	5.2e-05	0.663375	0.004772
225	C	48208	2998826	2785320	0.017308	0	6339	2998826	0	0	0	nan	0	0	0	0	0	0	nan	0	0	0	0.017308	7.9e-05	0.017308	7.9e-05	1.58828	0.00725
226	G	25437	2987381	2756209	0.009229	0	6283	2987381	0	0	0	nan	0	0	0	0	0	0	nan	0	0	0	0.009229	5.8e-05	0.009229	5.8e-05	0.846907	0.005322
227	G	18284	2974468	2718843	0.006725	0	6253	2974468	0	0	0	nan	0	0	0	0	0	0	nan	0	0	0	0.006725	5e-05	0.006725	5e-05	0.617125	0.004588
228	U	23933	2886063	2664502	0.008982	0	6174	2886063	0	0	0	nan	0	0	0	0	0	0	nan	0	0	0	0.008982	5.8e-05	0.008982	5.8e-05	0.824241	0.005322
229	A	17313	2812751	2626698	0.006591	0	6070	2812751	0	0	0	nan	0	0	0	0	0	0	nan	0	0	0	0.006591	5e-05	0.006591	5e-05	0.604829	0.004588
230	A	22852	2756988	1418949	0.016105	0	6002	2756988	0	0	0	nan	0	0	0	0	0	0	nan	0	0	0	0.016105	0.000107	0.016105	0.000107	1.47789	0.009819
231	A	15212	2766779	1391753	0.01093	0	6034	2766779	0	0	0	nan	0	0	0	0	0	0	nan	0	0	0	0.01093	8.9e-05	0.01093	8.9e-05	1.003	0.008167
232	C	12489	2782073	1402677	0.008904	0	6043	2782073	0	0	0	nan	0	0	0	0	0	0	nan	0	0	0	0.008904	8e-05	0.008904	8e-05	0.817083	0.007341
233	C	12005	2779069	2531329	0.004743	0	6008	2779069	0	0	0	nan	0	0	0	0	0	0	nan	0	0	0	0.004743	4.3e-05	0.004743	4.3e-05	0.435245	0.003946
234	C	16372	2819257	2558344	0.006399	0	6100	2819257	0	0	0	nan	0	0	0	0	0	0	nan	0	0	0	0.006399	5e-05	0.006399	5e-05	0.58721	0.004588
235	C	13907	2789199	2550072	0.005454	0	6084	2789199	0	0	0	nan	0	0	0	0	0	0	nan	0	0	0	0.005454	4.6e-05	0.005454	4.6e-05	0.500491	0.004221
236	U	21331	2767830	2569735	0.008301	0	6108	2767830	0	0	0	nan	0	0	0	0	0	0	nan	0	0	0	0.008301	5.7e-05	0.008301	5.7e-05	0.761748	0.005231
237	C	21959	2756135	2563729	0.008565	0	6176	2756135	0	0	0	nan	0	0	0	0	0	0	nan	0	0	0	0.008565	5.8e-05	0.008565	5.8e-05	0.785975	0.005322
238	G	28081	2745098	2557499	0.01098	0	6117	2745098	0	0	0	nan	0	0	0	0	0	0	nan	0	0	0	0.01098	6.6e-05	0.01098	6.6e-05	1.00759	0.006057
239	A	22457	2785447	2597326	0.008646	0	6355	2785447	0	0	0	nan	0	0	0	0	0	0	nan	0	0	0	0.008646	5.8e-05	0.008646	5.8e-05	0.793408	0.005322
240	G	20222	2757654	2564652	0.007885	0	6367	2757654	0	0	0	nan	0	0	0	0	0	0	nan	0	0	0	0.007885	5.5e-05	0.007885	5.5e-05	0.723574	0.005047
241	C	27460	2741961	2543967	0.010794	0	6362	2741961	0	0	0	nan	0	0	0	0	0	0	nan	0	0	0	0.010794	6.5e-05	0.010794	6.5e-05	0.990521	0.005965
242	G	31115	2736422	2531706	0.01229	0	6402	2736422	0	0	0	nan	0	0	0	0	0	0	nan	0	0	0	0.01229	7e-05	0.01229	7e-05	1.1278	0.006424
243	A	45104	2725050	2551569	0.017677	0	6376	2725050	0	0	0	nan	0	0	0	0	0	0	nan	0	0	0	0.017677	8.3e-05	0.017677	8.3e-05	1.62214	0.007617
244	G	17228	2699502	1823388	0.009448	0	6372	2699502	0	0	0	nan	0	0	0	0	0	0	nan	0	0	0	0.009448	7.2e-05	0.009448	7.2e-05	0.867004	0.006607
245	A	17521	2635734	1801056	0.009728	0	6345	2635734	0	0	0	nan	0	0	0	0	0	0	nan	0	0	0	0.009728	7.3e-05	0.009728	7.3e-05	0.892698	0.006699
246	A	9552	2600846	1790892	0.005334	0	6309	2600846	0	0	0	nan	0	0	0	0	0	0	nan	0	0	0	0.005334	5.5e-05	0.005334	5.5e-05	0.489479	0.005047
247	A	9863	2563469	2425474	0.004066	0	6356	2563469	0	0	0	nan	0	0	0	0	0	0	nan	0	0	0	0.004066	4.1e-05	0.004066	4.1e-05	0.37312	0.003762
248	C	10547	2571105	2393611	0.004406	0	6165	2571105	0	0	0	nan	0	0	0	0	0	0	nan	0	0	0	0.004406	4.3e-05	0.004406	4.3e-05	0.40432	0.003946
249	C	11327	2567823	2338339	0.004844	0	6136	2567823	0	0	0	nan	0	0	0	0	0	0	nan	0	0	0	0.004844	4.6e-05	0.004844	4.6e-05	0.444514	0.004221
250	C	16179	2580508	2312171	0.006997	0	6105	2580508	0	0	0	nan	0	0	0	0	0	0	nan	0	0	0	0.006997	5.5e-05	0.006997	5.5e-05	0.642086	0.005047
251	A	14865	2554438	2260508	0.006576	0	5979	2554438	0	0	0	nan	0	0	0	0	0	0	nan	0	0	0	0.006576	5.4e-05	0.006576	5.4e-05	0.603452	0.004955
252	A	15552	2535209	2043076	0.007612	0	5838	2535209	0	0	0	nan	0	0	0	0	0	0	nan	0	0	0	0.007612	6.1e-05	0.007612	6.1e-05	0.698522	0.005598
253	A	11428	2512234	2016424	0.005667	0	5681	2512234	0	0	0	nan	0	0	0	0	0	0	nan	0	0	0	0.005667	5.3e-05	0.005667	5.3e-05	0.520037	0.004864
254	U	14533	2504967	2046830	0.0071	0	5606	2504967	0	0	0	nan	0	0	0	0	0	0	nan	0	0	0	0.0071	5.9e-05	0.0071	5.9e-05	0.651538	0.005414
255	U	9985	2503143	2264164	0.00441	0	5528	2503143	0	0	0	nan	0	0	0	0	0	0	nan	0	0	0	0.00441	4.4e-05	0.00441	4.4e-05	0.404687	0.004038
256	U	12310	2532918	2323653	0.005298	0	5489	2532918	0	0	0	nan	0	0	0	0	0	0	nan	0	0	0	0.005298	4.8e-05	0.005298	4.8e-05	0.486175	0.004405
257	U	22573	2540817	2345169	0.009625	0	5474	2540817	0	0	0	nan	0	0	0	0	0	0	nan	0	0	0	0.009625	6.4e-05	0.009625	6.4e-05	0.883246	0.005873
258	G	20337	2576675	2378905	0.008549	0	5532	2576675	0	0	0	nan	0	0	0	0	0	0	nan	0	0	0	0.008549	6e-05	0.008549	6e-05	0.784506	0.005506
259	G	12272	2631500	2399740	0.005114	0	5650	2631500	0	0	0	nan	0	0	0	0	0	0	nan	0	0	0	0.005114	4.6e-05	0.005114	4.6e-05	0.469291	0.004221
260	U	15718	2586618	2403939	0.006538	0	5673	2586618	0	0	0	nan	0	0	0	0	0	0	nan	0	0	0	0.006538	5.2e-05	0.006538	5.2e-05	0.599965	0.004772
261	A	21119	2564965	2405096	0.008781	0	5621	2564965	0	0	0	nan	0	0	0	0	0	0	nan	0	0	0	0.008781	6e-05	0.008781	6e-05	0.805796	0.005506
262	G	24531	2566135	2392183	0.010255	0	5645	2566135	0	0	0	nan	0	0	0	0	0	0	nan	0	0	0	0.010255	6.5e-05	0.010255	6.5e-05	0.941059	0.005965
263	G	14983	2617737	2430978	0.006163	0	5742	2617737	0	0	0	nan	0	0	0	0	0	0	nan	0	0	0	0.006163	5e-05	0.006163	5e-05	0.565553	0.004588
264	G	15977	2631605	2441016	0.006545	0	5768	2631605	0	0	0	nan	0	0	0	0	0	0	nan	0	0	0	0.006545	5.2e-05	0.006545	5.2e-05	0.600607	0.004772
265	G	22202	2612227	2418254	0.009181	0	5725	2612227	0	0	0	nan	0	0	0	0	0	0	nan	0	0	0	0.009181	6.2e-05	0.009181	6.2e-05	0.842502	0.005689
266	A	16042	2573354	2415717	0.006641	0	5692	2573354	0	0	0	nan	0	0	0	0	0	0	nan	0	0	0	0.006641	5.2e-05	0.006641	5.2e-05	0.609417	0.004772
267	A	14181	2541449	2380864	0.005956	0	5611	2541449	0	0	0	nan	0	0	0	0	0	0	nan	0	0	0	0.005956	5e-05	0.005956	5e-05	0.546557	0.004588
268	C	14641	2515305	2332382	0.006277	0	5583	2515305	0	0	0	nan	0	0	0	0	0	0	nan	0	0	0	0.006277	5.2e-05	0.006277	5.2e-05	0.576014	0.004772
269	C	13542	2512264	2285211	0.005926	0	5513	2512264	0	0	0	nan	0	0	0	0	0	0	nan	0	0	0	0.005926	5.1e-05	0.005926	5.1e-05	0.543804	0.00468
270	U	15966	2508338	2309040	0.006915	0	5486	2508338	0	0	0	nan	0	0	0	0	0	0	nan	0	0	0	0.006915	5.5e-05	0.006915	5.5e-05	0.634561	0.005047
271	U	16598	2485578	2288849	0.007252	0	5399	2485578	0	0	0	nan	0	0	0	0	0	0	nan	0	0	0	0.007252	5.6e-05	0.007252	5.6e-05	0.665486	0.005139
272	C	10914	2463075	2243422	0.004865	0	5291	2463075	0	0	0	nan	0	0	0	0	0	0	nan	0	0	0	0.004865	4.7e-05	0.004865	4.7e-05	0.446441	0.004313
273	U	18238	2427054	2231035	0.008175	0	5200	2427054	0	0	0	nan	0	0	0	0	0	0	nan	0	0	0	0.008175	6.1e-05	0.008175	6.1e-05	0.750186	0.005598
274	U	15785	2418706	2220393	0.007109	0	5157	2418706	0	0	0	nan	0	0	0	0	0	0	nan	0	0	0	0.007109	5.7e-05	0.007109	5.7e-05	0.652363	0.005231
275	A	15703	2380248	2074467	0.00757	0	5077	2380248	0	0	0	nan	0	0	0	0	0	0	nan	0	0	0	0.00757	6e-05	0.00757	6e-05	0.694667	0.005506
276	A	20381	2423085	2103711	0.009688	0	5190	2423085	0	0	0	nan	0	0	0	0	0	0	nan	0	0	0	0.009688	6.8e-05	0.009688	6.8e-05	0.889028	0.00624
277	C	16215	2430653	2097405	0.007731	0	5253	2430653	0	0	0	nan	0	0	0	0	0	0	nan	0	0	0	0.007731	6.1e-05	0.007731	6.1e-05	0.709442	0.005598
278	G	19447	2447314	2213256	0.008787	0	5357	2447314	0	0	0	nan	0	0	0	0	0	0	nan	0	0	0	0.008787	6.3e-05	0.008787	6.3e-05	0.806347	0.005781
279	G	15283	2470095	2241336	0.006819	0	5498	2470095	0	0	0	nan	0	0	0	0	0	0	nan	0	0	0	0.006819	5.5e-05	0.006819	5.5e-05	0.625751	0.005047
280	A	11480	2403422	2245194	0.005113	0	5456	2403422	0	0	0	nan	0	0	0	0	0	0	nan	0	0	0	0.005113	4.8e-05	0.005113	4.8e-05	0.469199	0.004405
281	A	12812	2354752	2212005	0.005792	0	5503	2354752	0	0	0	nan	0	0	0	0	0	0	nan	0	0	0	0.005792	5.1e-05	0.005792	5.1e-05	0.531508	0.00468
282	U	13122	2311292	2163601	0.006065	0	5467	2311292	0	0	0	nan	0	0	0	0	0	0	nan	0	0	0	0.006065	5.3e-05	0.006065	5.3e-05	0.55656	0.004864
283	U	13041	2301570	2122446	0.006144	0	5506	2301570	0	0	0	nan	0	0	0	0	0	0	nan	0	0	0	0.006144	5.4e-05	0.006144	5.4e-05	0.563809	0.004955
284	C	10768	2327862	2109574	0.005104	0	5619	2327862	0	0	0	nan	0	0	0	0	0	0	nan	0	0	0	0.005104	4.9e-05	0.005104	4.9e-05	0.468373	0.004497
285	A	14647	2328072	2031478	0.00721	0	5570	2328072	0	0	0	nan	0	0	0	0	0	0	nan	0	0	0	0.00721	6e-05	0.00721	6e-05	0.661632	0.005506
286	A	15857	2357563	2052910	0.007724	0	5663	2357563	0	0	0	nan	0	0	0	0	0	0	nan	0	0	0	0.007724	6.1e-05	0.007724	6.1e-05	0.708799	0.005598
287	C	18007	2352758	2053672	0.008768	0	5654	2352758	0	0	0	nan	0	0	0	0	0	0	nan	0	0	0	0.008768	6.5e-05	0.008768	6.5e-05	0.804603	0.005965
288	G	14263	2404023	2154924	0.006619	0	5799	2404023	0	0	0	nan	0	0	0	0	0	0	nan	0	0	0	0.006619	5.5e-05	0.006619	5.5e-05	0.607398	0.005047
289	G	16985	2431974	2212294	0.007678	0	5854	2431974	0	0	0	nan	0	0	0	0	0	0	nan	0	0	0	0.007678	5.9e-05	0.007678	5.9e-05	0.704578	0.005414
290	A	28570	2403504	2213733	0.012906	0	5866	2403504	0	0	0	nan	0	0	0	0	0	0	nan	0	0	0	0.012906	7.6e-05	0.012906	7.6e-05	1.18433	0.006974
291	G	19562	2378738	1916440	0.010207	0	5861	2378738	0	0	0	nan	0	0	0	0	0	0	nan	0	0	0	0.010207	7.3e-05	0.010207	7.3e-05	0.936654	0.006699
292	A	26602	2362026	1901816	0.013988	0	5930	2362026	0	0	0	nan	0	0	0	0	0	0	nan	0	0	0	0.013988	8.6e-05	0.013988	8.6e-05	1.28362	0.007892
293	G	7919	2356780	1221298	0.006484	0	5886	2356780	0	0	0	nan	0	0	0	0	0	0	nan	0	0	0	0.006484	7.3e-05	0.006484	7.3e-05	0.59501	0.006699
294	A	13164	2328739	1407851	0.00935	0	5886	2328739	0	0	0	nan	0	0	0	0	0	0	nan	0	0	0	0.00935	8.1e-05	0.00935	8.1e-05	0.858011	0.007433
295	A	19881	2342390	1430679	0.013896	0	5887	2342390	0	0	0	nan	0	0	0	0	0	0	nan	0	0	0	0.013896	9.9e-05	0.013896	9.9e-05	1.27518	0.009085
296	G	12940	2358302	2190434	0.005908	0	5898	2358302	0	0	0	nan	0	0	0	0	0	0	nan	0	0	0	0.005908	5.2e-05	0.005908	5.2e-05	0.542153	0.004772
297	G	19693	2386074	2176448	0.009048	0	5907	2386074	0	0	0	nan	0	0	0	0	0	0	nan	0	0	0	0.009048	6.4e-05	0.009048	6.4e-05	0.830297	0.005873
298	A	13580	2366015	2192373	0.006194	0	5904	2366015	0	0	0	nan	0	0	0	0	0	0	nan	0	0	0	0.006194	5.3e-05	0.006194	5.3e-05	0.568398	0.004864
299	C	18350	2337260	2169274	0.008459	0	5802	2337260	0	0	0	nan	0	0	0	0	0	0	nan	0	0	0	0.008459	6.2e-05	0.008459	6.2e-05	0.776247	0.005689
300	A	23694	2321823	2155262	0.010994	0	5723	2321823	0	0	0	nan	0	0	0	0	0	0	nan	0	0	0	0.010994	7.1e-05	0.010994	7.1e-05	1.00887	0.006515
301	G	10679	2367510	2201399	0.004851	0	5767	2367510	0	0	0	nan	0	0	0	0	0	0	nan	0	0	0	0.004851	4.7e-05	0.004851	4.7e-05	0.445156	0.004313
302	A	7577	2370630	2192591	0.003456	0	5720	2370630	0	0	0	nan	0	0	0	0	0	0	nan	0	0	0	0.003456	4e-05	0.003456	4e-05	0.317143	0.003671
303	A	15982	2353040	2182800	0.007322	0	5675	2353040	0	0	0	nan	0	0	0	0	0	0	nan	0	0	0	0.007322	5.8e-05	0.007322	5.8e-05	0.67191	0.005322
304	U	13341	2319303	2158826	0.00618	0	5558	2319303	0	0	0	nan	0	0	0	0	0	0	nan	0	0	0	0.00618	5.4e-05	0.00618	5.4e-05	0.567113	0.004955
305	G	23153	2339904	2128791	0.010876	0	5581	2339904	0	0	0	nan	0	0	0	0	0	0	nan	0	0	0	0.010876	7.1e-05	0.010876	7.1e-05	0.998045	0.006515
306	C	11085	2343986	2152910	0.005149	0	5540	2343986	0	0	0	nan	0	0	0	0	0	0	nan	0	0	0	0.005149	4.9e-05	0.005149	4.9e-05	0.472502	0.004497
307	U	15051	2317517	2129621	0.007067	0	5507	2317517	0	0	0	nan	0	0	0	0	0	0	nan	0	0	0	0.007067	5.8e-05	0.007067	5.8e-05	0.648509	0.005322
308	U	12857	2292795	2124510	0.006052	0	5402	2292795	0	0	0	nan	0	0	0	0	0	0	nan	0	0	0	0.006052	5.3e-05	0.006052	5.3e-05	0.555367	0.004864
309	U	16820	2281620	2115482	0.007951	0	5481	2281620	0	0	0	nan	0	0	0	0	0	0	nan	0	0	0	0.007951	6.1e-05	0.007951	6.1e-05	0.72963	0.005598
310	C	8544	2294526	2115931	0.004038	0	5491	2294526	0	0	0	nan	0	0	0	0	0	0	nan	0	0	0	0.004038	4.4e-05	0.004038	4.4e-05	0.370551	0.004038
311	U	18000	2289540	2122648	0.00848	0	5537	2289540	0	0	0	nan	0	0	0	0	0	0	nan	0	0	0	0.00848	6.3e-05	0.00848	6.3e-05	0.778174	0.005781
312	G	14641	2339647	2151573	0.006805	0	5615	2339647	0	0	0	nan	0	0	0	0	0	0	nan	0	0	0	0.006805	5.6e-05	0.006805	5.6e-05	0.624467	0.005139
313	U	16145	2335434	2157589	0.007483	0	5610	2335434	0	0	0	nan	0	0	0	0	0	0	nan	0	0	0	0.007483	5.9e-05	0.007483	5.9e-05	0.686684	0.005414
314	A	16718	2341914	2164979	0.007722	0	5657	2341914	0	0	0	nan	0	0	0	0	0	0	nan	0	0	0	0.007722	6e-05	0.007722	6e-05	0.708616	0.005506
315	G	14183	2318216	2127173	0.006668	0	5681	2318216	0	0	0	nan	0	0	0	0	0	0	nan	0	0	0	0.006668	5.6e-05	0.006668	5.6e-05	0.611895	0.005139
316	A	9901	2355851	2135108	0.004637	0	5650	2355851	0	0	0	nan	0	0	0	0	0	0	nan	0	0	0	0.004637	4.7e-05	0.004637	4.7e-05	0.425518	0.004313
317	U	14617	2353113	2085099	0.00701	0	5614	2353113	0	0	0	nan	0	0	0	0	0	0	nan	0	0	0	0.00701	5.8e-05	0.00701	5.8e-05	0.643279	0.005322
318	A	15840	2342406	2107662	0.007515	0	5524	2342406	0	0	0	nan	0	0	0	0	0	0	nan	0	0	0	0.007515	6e-05	0.007515	6e-05	0.68962	0.005506
319	G	12709	2389837	2043434	0.006219	0	5636	2389837	0	0	0	nan	0	0	0	0	0	0	nan	0	0	0	0.006219	5.5e-05	0.006219	5.5e-05	0.570692	0.005047
320	A	13189	2437855	2143109	0.006154	0	5625	2437855	0	0	0	nan	0	0	0	0	0	0	nan	0	0	0	0.006154	5.4e-05	0.006154	5.4e-05	0.564727	0.004955
321	U	22765	2450171	2146295	0.010607	0	5643	2450171	0	0	0	nan	0	0	0	0	0	0	nan	0	0	0	0.010607	7e-05	0.010607	7e-05	0.97336	0.006424
322	G	13077	2433223	2210121	0.005917	0	5634	2433223	0	0	0	nan	0	0	0	0	0	0	nan	0	0	0	0.005917	5.2e-05	0.005917	5.2e-05	0.542979	0.004772
323	A	14154	2480639	2276818	0.006217	0	5869	2480639	0	0	0	nan	0	0	0	0	0	0	nan	0	0	0	0.006217	5.2e-05	0.006217	5.2e-05	0.570508	0.004772
324	U	20531	2472439	2238386	0.009172	0	5804	2472439	0	0	0	nan	0	0	0	0	0	0	nan	0	0	0	0.009172	6.4e-05	0.009172	6.4e-05	0.841676	0.005873
325	U	26300	2455159	2246824	0.011705	0	5891	2455159	0	0	0	nan	0	0	0	0	0	0	nan	0	0	0	0.011705	7.2e-05	0.011705	7.2e-05	1.07412	0.006607
326	G	19563	2525208	2230866	0.008769	0	6399	2525208	0	0	0	nan	0	0	0	0	0	0	nan	0	0	0	0.008769	6.3e-05	0.008769	6.3e-05	0.804695	0.005781
327	C	12580	2544531	2303926	0.00546	0	6579	2544531	0	0	0	nan	0	0	0	0	0	0	nan	0	0	0	0.00546	4.9e-05	0.00546	4.9e-05	0.501042	0.004497
328	C	15527	2525574	2301197	0.006747	0	6527	2525574	0	0	0	nan	0	0	0	0	0	0	nan	0	0	0	0.006747	5.4e-05	0.006747	5.4e-05	0.619144	0.004955
329	G	15807	2517181	2329684	0.006785	0	6543	2517181	0	0	0	nan	0	0	0	0	0	0	nan	0	0	0	0.006785	5.4e-05	0.006785	5.4e-05	0.622631	0.004955
330	C	10326	2511859	2338947	0.004415	0	6640	2511859	0	0	0	nan	0	0	0	0	0	0	nan	0	0	0	0.004415	4.3e-05	0.004415	4.3e-05	0.405146	0.003946
331	C	13263	2494362	2325734	0.005703	0	6654	2494362	0	0	0	nan	0	0	0	0	0	0	nan	0	0	0	0.005703	5e-05	0.005703	5e-05	0.523341	0.004588
332	U	15811	2481670	2309159	0.006847	0	6691	2481670	0	0	0	nan	0	0	0	0	0	0	nan	0	0	0	0.006847	5.4e-05	0.006847	5.4e-05	0.628321	0.004955
333	G	16639	2474977	2319603	0.007173	0	6790	2474977	0	0	0	nan	0	0	0	0	0	0	nan	0	0	0	0.007173	5.6e-05	0.007173	5.6e-05	0.658236	0.005139
334	A	22368	2468330	2315642	0.00966	0	6858	2468330	0	0	0	nan	0	0	0	0	0	0	nan	0	0	0	0.00966	6.5e-05	0.00966	6.5e-05	0.886458	0.005965
335	G	14686	2451315	2291330	0.006409	0	6832	2451315	0	0	0	nan	0	0	0	0	0	0	nan	0	0	0	0.006409	5.3e-05	0.006409	5.3e-05	0.588127	0.004864
336	U	10769	2429745	2256701	0.004772	0	6888	2429745	0	0	0	nan	0	0	0	0	0	0	nan	0	0	0	0.004772	4.6e-05	0.004772	4.6e-05	0.437907	0.004221
337	A	17153	2408837	2254898	0.007607	0	6934	2408837	0	0	0	nan	0	0	0	0	0	0	nan	0	0	0	0.007607	5.8e-05	0.007607	5.8e-05	0.698063	0.005322
338	C	17849	2400740	2246647	0.007945	0	6970	2400740	0	0	0	nan	0	0	0	0	0	0	nan	0	0	0	0.007945	5.9e-05	0.007945	5.9e-05	0.72908	0.005414
339	G	17486	2418261	2251383	0.007767	0	7036	2418261	0	0	0	nan	0	0	0	0	0	0	nan	0	0	0	0.007767	5.9e-05	0.007767	5.9e-05	0.712745	0.005414
340	A	34844	2474683	2331720	0.014943	0	7363	2474683	0	0	0	nan	0	0	0	0	0	0	nan	0	0	0	0.014943	8e-05	0.014943	8e-05	1.37126	0.007341
341	G	18041	2467680	2300640	0.007842	0	7427	2467680	0	0	0	nan	0	0	0	0	0	0	nan	0	0	0	0.007842	5.8e-05	0.007842	5.8e-05	0.719628	0.005322
342	G	12932	2448989	2260961	0.00572	0	7410	2448989	0	0	0	nan	0	0	0	0	0	0	nan	0	0	0	0.00572	5e-05	0.00572	5e-05	0.524901	0.004588
343	U	24446	2420883	2268311	0.010777	0	7348	2420883	0	0	0	nan	0	0	0	0	0	0	nan	0	0	0	0.010777	6.9e-05	0.010777	6.9e-05	0.988961	0.006332
344	G	12832	2406945	2193823	0.005849	0	7277	2406945	0	0	0	nan	0	0	0	0	0	0	nan	0	0	0	0.005849	5.2e-05	0.005849	5.2e-05	0.536738	0.004772
345	A	16222	2352300	2182738	0.007432	0	7240	2352300	0	0	0	nan	0	0	0	0	0	0	nan	0	0	0	0.007432	5.8e-05	0.007432	5.8e-05	0.682004	0.005322
346	U	13463	2325659	2154704	0.006248	0	7192	2325659	0	0	0	nan	0	0	0	0	0	0	nan	0	0	0	0.006248	5.4e-05	0.006248	5.4e-05	0.573353	0.004955
347	G	23988	2305107	2057370	0.01166	0	7119	2305107	0	0	0	nan	0	0	0	0	0	0	nan	0	0	0	0.01166	7.5e-05	0.01166	7.5e-05	1.06999	0.006882
348	A	18878	2318668	2064082	0.009146	0	7160	2318668	0	0	0	nan	0	0	0	0	0	0	nan	0	0	0	0.009146	6.7e-05	0.009146	6.7e-05	0.83929	0.006148
349	G	17515	2298609	2035096	0.008606	0	7116	2298609	0	0	0	nan	0	0	0	0	0	0	nan	0	0	0	0.008606	6.5e-05	0.008606	6.5e-05	0.789737	0.005965
350	C	14346	2276741	2104911	0.006815	0	6960	2276741	0	0	0	nan	0	0	0	0	0	0	nan	0	0	0	0.006815	5.7e-05	0.006815	5.7e-05	0.625384	0.005231
351	C	17558	2242015	2097071	0.008373	0	6780	2242015	0	0	0	nan	0	0	0	0	0	0	nan	0	0	0	0.008373	6.3e-05	0.008373	6.3e-05	0.768355	0.005781
352	G	14439	2221616	2051913	0.007037	0	6733	2221616	0	0	0	nan	0	0	0	0	0	0	nan	0	0	0	0.007037	5.9e-05	0.007037	5.9e-05	0.645756	0.005414
353	U	11381	2206528	1961480	0.005802	0	6703	2206528	0	0	0	nan	0	0	0	0	0	0	nan	0	0	0	0.005802	5.4e-05	0.005802	5.4e-05	0.532425	0.004955
354	U	17831	2175132	1923961	0.009268	0	6681	2175132	0	0	0	nan	0	0	0	0	0	0	nan	0	0	0	0.009268	6.9e-05	0.009268	6.9e-05	0.850486	0.006332
355	U	19182	2147821	1774115	0.010812	0	6695	2147821	0	0	0	nan	0	0	0	0	0	0	nan	0	0	0	0.010812	7.8e-05	0.010812	7.8e-05	0.992172	0.007158
356	G	12540	2157000	1783091	0.007033	0	6747	2157000	0	0	0	nan	0	0	0	0	0	0	nan	0	0	0	0.007033	6.3e-05	0.007033	6.3e-05	0.645389	0.005781
357	C	15417	2142367	1728436	0.00892	0	6830	2142367	0	0	0	nan	0	0	0	0	0	0	nan	0	0	0	0.00892	7.2e-05	0.00892	7.2e-05	0.818551	0.006607
358	A	15893	2114472	1709026	0.009299	0	6815	2114472	0	0	0	nan	0	0	0	0	0	0	nan	0	0	0	0.009299	7.4e-05	0.009299	7.4e-05	0.853331	0.006791
359	G	9820	2099629	1687056	0.005821	0	6846	2099629	0	0	0	nan	0	0	0	0	0	0	nan	0	0	0	0.005821	5.9e-05	0.005821	5.9e-05	0.534169	0.005414
360	U	20911	2062937	1626052	0.01286	0	6912	2062937	0	0	0	nan	0	0	0	0	0	0	nan	0	0	0	0.01286	8.9e-05	0.01286	8.9e-05	1.18011	0.008167
361	A	12403	2041792	1637516	0.007574	0	6940	2041792	0	0	0	nan	0	0	0	0	0	0	nan	0	0	0	0.007574	6.8e-05	0.007574	6.8e-05	0.695035	0.00624
362	C	21935	2008593	1546118	0.014187	0	6893	2008593	0	0	0	nan	0	0	0	0	0	0	nan	0	0	0	0.014187	9.6e-05	0.014187	9.6e-05	1.30188	0.00881
363	G	13253	1985253	1574221	0.008419	0	6907	1985253	0	0	0	nan	0	0	0	0	0	0	nan	0	0	0	0.008419	7.3e-05	0.008419	7.3e-05	0.772577	0.006699
364	A	15144	1948671	1612805	0.00939	0	7083	1948671	0	0	0	nan	0	0	0	0	0	0	nan	0	0	0	0.00939	7.6e-05	0.00939	7.6e-05	0.861681	0.006974
365	U	28413	1921496	1607565	0.017675	0	7055	1921496	0	0	0	nan	0	0	0	0	0	0	nan	0	0	0	0.017675	0.000105	0.017675	0.000105	1.62196	0.009635
366	G	12742	1901304	1597309	0.007977	0	7036	1901304	0	0	0	nan	0	0	0	0	0	0	nan	0	0	0	0.007977	7.1e-05	0.007977	7.1e-05	0.732016	0.006515
367	G	11200	1869345	1558511	0.007186	0	7000	1869345	0	0	0	nan	0	0	0	0	0	0	nan	0	0	0	0.007186	6.8e-05	0.007186	6.8e-05	0.659429	0.00624
368	A	14418	1793324	1592943	0.009051	0	6848	1793324	0	0	0	nan	0	0	0	0	0	0	nan	0	0	0	0.009051	7.5e-05	0.009051	7.5e-05	0.830573	0.006882
369	A	10354	1738106	1475903	0.007015	0	6685	1738106	0	0	0	nan	0	0	0	0	0	0	nan	0	0	0	0.007015	6.9e-05	0.007015	6.9e-05	0.643737	0.006332
370	C	13505	1699053	1464310	0.009223	0	6562	1699053	0	0	0	nan	0	0	0	0	0	0	nan	0	0	0	0.009223	7.9e-05	0.009223	7.9e-05	0.846356	0.00725
371	A	17970	1649641	1427364	0.01259	0	6246	1649641	0	0	0	nan	0	0	0	0	0	0	nan	0	0	0	0.01259	9.4e-05	0.01259	9.4e-05	1.15533	0.008626
372	A	13258	1603831	1266527	0.010468	0	6047	1603831	0	0	0	nan	0	0	0	0	0	0	nan	0	0	0	0.010468	9.1e-05	0.010468	9.1e-05	0.960605	0.008351
373	A	9078	1533953	1204584	0.007536	0	5861	1533953	0	0	0	nan	0	0	0	0	0	0	nan	0	0	0	0.007536	7.9e-05	0.007536	7.9e-05	0.691547	0.00725
374	A	23595	1498554	1071362	0.022023	0	5684	1498554	0	0	0	nan	0	0	0	0	0	0	nan	0	0	0	0.022023	0.000143	0.022023	0.000143	2.02096	0.013123
375	C	5858	1449460	1170982	0.005003	0	5539	1449460	0	0	0	nan	0	0	0	0	0	0	nan	0	0	0	0.005003	6.5e-05	0.005003	6.5e-05	0.459105	0.005965
376	A	10847	1399507	1059674	0.010236	0	5315	1399507	0	0	0	nan	0	0	0	0	0	0	nan	0	0	0	0.010236	9.8e-05	0.010236	9.8e-05	0.939315	0.008993
377	U	16005	1354279	1036337	0.015444	0	5098	1354279	0	0	0	nan	0	0	0	0	0	0	nan	0	0	0	0.015444	0.000122	0.015444	0.000122	1.41723	0.011195
378	G	13834	1296527	1009196	0.013708	0	4967	1296527	0	0	0	nan	0	0	0	0	0	0	nan	0	0	0	0.013708	0.000117	0.013708	0.000117	1.25793	0.010737
379	G	8390	1262929	1043227	0.008042	0	4813	1262929	0	0	0	nan	0	0	0	0	0	0	nan	0	0	0	0.008042	8.8e-05	0.008042	8.8e-05	0.737981	0.008075
380	C	6556	1222815	1031122	0.006358	0	4598	1222815	0	0	0	nan	0	0	0	0	0	0	nan	0	0	0	0.006358	7.9e-05	0.006358	7.9e-05	0.583447	0.00725
381	U	13723	1172613	998831	0.013739	0	4501	1172613	0	0	0	nan	0	0	0	0	0	0	nan	0	0	0	0.013739	0.000117	0.013739	0.000117	1.26077	0.010737
382	U	17732	1134188	980102	0.018092	0	4384	1134188	0	0	0	nan	0	0	0	0	0	0	nan	0	0	0	0.018092	0.000136	0.018092	0.000136	1.66023	0.01248
383	A	16691	1097549	915815	0.018225	0	4272	1097549	0	0	0	nan	0	0	0	0	0	0	nan	0	0	0	0.018225	0.000141	0.018225	0.000141	1.67243	0.012939
384	C	9025	1055597	882561	0.010226	0	4128	1055597	0	0	0	nan	0	0	0	0	0	0	nan	0	0	0	0.010226	0.000108	0.010226	0.000108	0.938398	0.009911
385	A	12217	1017664	810599	0.015072	0	3971	1017664	0	0	0	nan	0	0	0	0	0	0	nan	0	0	0	0.015072	0.000136	0.015072	0.000136	1.38309	0.01248
386	G	8251	985235	792537	0.010411	0	3861	985235	0	0	0	nan	0	0	0	0	0	0	nan	0	0	0	0.010411	0.000115	0.010411	0.000115	0.955374	0.010553
387	A	11678	942382	751212	0.015546	0	3761	942382	0	0	0	nan	0	0	0	0	0	0	nan	0	0	0	0.015546	0.000144	0.015546	0.000144	1.42659	0.013214
388	A	9170	895791	731521	0.012536	0	3560	895791	0	0	0	nan	0	0	0	0	0	0	nan	0	0	0	0.012536	0.000131	0.012536	0.000131	1.15038	0.012021
389	C	11611	870980	699255	0.016605	0	3457	870980	0	0	0	nan	0	0	0	0	0	0	nan	0	0	0	0.016605	0.000154	0.016605	0.000154	1.52377	0.014132
390	G	7852	846792	658354	0.011927	0	3345	846792	0	0	0	nan	0	0	0	0	0	0	nan	0	0	0	0.011927	0.000135	0.011927	0.000135	1.09449	0.012388
391	U	11765	810507	641867	0.018329	0	3219	810507	0	0	0	nan	0	0	0	0	0	0	nan	0	0	0	0.018329	0.000169	0.018329	0.000169	1.68198	0.015508
392	U	9243	759183	593778	0.015566	0	3083	759183	0	0	0	nan	0	0	0	0	0	0	nan	0	0	0	0.015566	0.000162	0.015566	0.000162	1.42843	0.014866
393	A	11399	731358	570155	0.019993	0	2953	731358	0	0	0	nan	0	0	0	0	0	0	nan	0	0	0	0.019993	0.000187	0.019993	0.000187	1.83468	0.01716
394	G	4924	713159	489640	0.010056	0	2870	713159	0	0	0	nan	0	0	0	0	0	0	nan	0	0	0	0.010056	0.000143	0.010056	0.000143	0.922797	0.013123
395	A	7533	675235	492779	0.015287	0	2755	675235	0	0	0	nan	0	0	0	0	0	0	nan	0	0	0	0.015287	0.000176	0.015287	0.000176	1.40282	0.016151
396	C	13588	652154	483676	0.028093	0	2610	652154	0	0	0	nan	0	0	0	0	0	0	nan	0	0	0	0.028093	0.000241	0.028093	0.000241	2.57798	0.022116
397	C	4697	621624	529011	0.008879	0	2508	621624	0	0	0	nan	0	0	0	0	0	0	nan	0	0	0	0.008879	0.00013	0.008879	0.00013	0.814789	0.01193
398	A	6327	594274	518179	0.01221	0	2382	594274	0	0	0	nan	0	0	0	0	0	0	nan	0	0	0	0.01221	0.000154	0.01221	0.000154	1.12046	0.014132
399	C	5254	569507	463092	0.011345	0	2201	569507	0	0	0	nan	0	0	0	0	0	0	nan	0	0	0	0.011345	0.000157	0.011345	0.000157	1.04108	0.014407
400	U	11166	525055	436440	0.025584	0	2124	525055	0	0	0	nan	0	0	0	0	0	0	nan	0	0	0	0.025584	0.000242	0.025584	0.000242	2.34774	0.022207
401	U	0	487348	0	nan	0	1931	487348	0	0	0	nan	0	0	0	0	0	0	nan	0	0	0	nan	nan	nan	nan	nan	nan

## Sheet: Mut 1 +
Nucleotide	Sequence	Modified_mutations	Modified_read_depth	Modified_effective_depth	Modified_rate	Modified_off_target_mapped_depth	Modified_low_mapq_mapped_depth	Modified_mapped_depth	Untreated_mutations	Untreated_read_depth	Untreated_effective_depth	Untreated_rate	Untreated_off_target_mapped_depth	Untreated_low_mapq_mapped_depth	Untreated_mapped_depth	Denatured_mutations	Denatured_read_depth	Denatured_effective_depth	Denatured_rate	Denatured_off_target_mapped_depth	Denatured_low_mapq_mapped_depth	Denatured_mapped_depth	Reactivity_profile	Std_err	HQ_profile	HQ_stderr	Norm_profile	Norm_stderr
1	G	0	626	342	0	0	2	626	0	0	0	nan	0	0	0	0	0	0	nan	0	0	0	0	0	0	0	0	0
2	U	0	1416	1089	0	0	3	1416	0	0	0	nan	0	0	0	0	0	0	nan	0	0	0	0	0	0	0	0	0
3	U	0	87226	83315	0	0	74	87226	0	0	0	nan	0	0	0	0	0	0	nan	0	0	0	0	0	0	0	0	0
4	C	16	87612	81904	0.000195	0	77	87612	0	0	0	nan	0	0	0	0	0	0	nan	0	0	0	0.000195	4.9e-05	0.000195	4.9e-05	0.005959	0.001497
5	U	75652	87929	76821	0.984783	0	78	87929	0	0	0	nan	0	0	0	0	0	0	nan	0	0	0	0.984783	0.00358	0.984783	0.00358	30.0948	0.109404
6	U	78	168270	155549	0.000501	0	124	168270	0	0	0	nan	0	0	0	0	0	0	nan	0	0	0	0.000501	5.7e-05	0.000501	5.7e-05	0.01531	0.001742
7	A	2056	184160	154196	0.013334	0	145	184160	0	0	0	nan	0	0	0	0	0	0	nan	0	0	0	0.013334	0.000294	0.013334	0.000294	0.407485	0.008985
8	A	2950	199868	168321	0.017526	0	166	199868	0	0	0	nan	0	0	0	0	0	0	nan	0	0	0	0.017526	0.000323	0.017526	0.000323	0.535592	0.009871
9	C	2153	237460	201763	0.010671	0	179	237460	0	0	0	nan	0	0	0	0	0	0	nan	0	0	0	0.010671	0.00023	0.010671	0.00023	0.326104	0.007029
10	G	1777	276758	257153	0.00691	0	189	276758	0	0	0	nan	0	0	0	0	0	0	nan	0	0	0	0.00691	0.000164	0.00691	0.000164	0.211169	0.005012
11	U	173	371443	345847	0.0005	0	273	371443	0	0	0	nan	0	0	0	0	0	0	nan	0	0	0	0.0005	3.8e-05	0.0005	3.8e-05	0.01528	0.001161
12	U	218	382617	354326	0.000615	0	284	382617	0	0	0	nan	0	0	0	0	0	0	nan	0	0	0	0.000615	4.2e-05	0.000615	4.2e-05	0.018794	0.001284
13	C	2884	397518	368463	0.007827	0	298	397518	0	0	0	nan	0	0	0	0	0	0	nan	0	0	0	0.007827	0.000146	0.007827	0.000146	0.239192	0.004462
14	G	2979	430365	400284	0.007442	0	326	430365	0	0	0	nan	0	0	0	0	0	0	nan	0	0	0	0.007442	0.000136	0.007442	0.000136	0.227427	0.004156
15	G	2526	493313	461920	0.005468	0	353	493313	0	0	0	nan	0	0	0	0	0	0	nan	0	0	0	0.005468	0.000109	0.005468	0.000109	0.167101	0.003331
16	G	2149	505958	475705	0.004518	0	365	505958	0	0	0	nan	0	0	0	0	0	0	nan	0	0	0	0.004518	9.7e-05	0.004518	9.7e-05	0.13807	0.002964
17	U	680	525630	501601	0.001356	0	385	525630	0	0	0	nan	0	0	0	0	0	0	nan	0	0	0	0.001356	5.2e-05	0.001356	5.2e-05	0.041439	0.001589
18	A	9913	533659	516768	0.019183	0	394	533659	0	0	0	nan	0	0	0	0	0	0	nan	0	0	0	0.019183	0.000193	0.019183	0.000193	0.58623	0.005898
19	A	23915	545299	526031	0.045463	0	409	545299	0	0	0	nan	0	0	0	0	0	0	nan	0	0	0	0.045463	0.000294	0.045463	0.000294	1.38934	0.008985
20	U	317	573055	541577	0.000585	0	438	573055	0	0	0	nan	0	0	0	0	0	0	nan	0	0	0	0.000585	3.3e-05	0.000585	3.3e-05	0.017878	0.001008
21	C	2668	596068	557345	0.004787	0	447	596068	0	0	0	nan	0	0	0	0	0	0	nan	0	0	0	0.004787	9.3e-05	0.004787	9.3e-05	0.14629	0.002842
22	G	3004	668811	627714	0.004786	0	471	668811	0	0	0	nan	0	0	0	0	0	0	nan	0	0	0	0.004786	8.7e-05	0.004786	8.7e-05	0.14626	0.002659
23	C	932	752497	713416	0.001306	0	519	752497	0	0	0	nan	0	0	0	0	0	0	nan	0	0	0	0.001306	4.3e-05	0.001306	4.3e-05	0.039911	0.001314
24	U	480	760508	722158	0.000665	0	526	760508	0	0	0	nan	0	0	0	0	0	0	nan	0	0	0	0.000665	3e-05	0.000665	3e-05	0.020322	0.000917
25	G	2654	781163	740416	0.003584	0	539	781163	0	0	0	nan	0	0	0	0	0	0	nan	0	0	0	0.003584	7e-05	0.003584	7e-05	0.109527	0.002139
26	C	1132	794886	760160	0.001489	0	547	794886	0	0	0	nan	0	0	0	0	0	0	nan	0	0	0	0.001489	4.4e-05	0.001489	4.4e-05	0.045504	0.001345
27	A	2620	806663	773261	0.003388	0	557	806663	0	0	0	nan	0	0	0	0	0	0	nan	0	0	0	0.003388	6.6e-05	0.003388	6.6e-05	0.103537	0.002017
28	G	2381	828815	752086	0.003166	0	562	828815	0	0	0	nan	0	0	0	0	0	0	nan	0	0	0	0.003166	6.5e-05	0.003166	6.5e-05	0.096753	0.001986
29	A	1976	845399	756233	0.002613	0	567	845399	0	0	0	nan	0	0	0	0	0	0	nan	0	0	0	0.002613	5.9e-05	0.002613	5.9e-05	0.079853	0.001803
30	U	508	856437	765649	0.000663	0	574	856437	0	0	0	nan	0	0	0	0	0	0	nan	0	0	0	0.000663	2.9e-05	0.000663	2.9e-05	0.020261	0.000886
31	C	7367	862598	811619	0.009077	0	576	862598	0	0	0	nan	0	0	0	0	0	0	nan	0	0	0	0.009077	0.000106	0.009077	0.000106	0.277392	0.003239
32	U	1308	899175	847898	0.001543	0	589	899175	0	0	0	nan	0	0	0	0	0	0	nan	0	0	0	0.001543	4.3e-05	0.001543	4.3e-05	0.047154	0.001314
33	U	836	922394	869271	0.000962	0	595	922394	0	0	0	nan	0	0	0	0	0	0	nan	0	0	0	0.000962	3.3e-05	0.000962	3.3e-05	0.029399	0.001008
34	G	9450	934506	889963	0.010618	0	601	934506	0	0	0	nan	0	0	0	0	0	0	nan	0	0	0	0.010618	0.000109	0.010618	0.000109	0.324485	0.003331
35	A	31310	965481	882462	0.03548	0	608	965481	0	0	0	nan	0	0	0	0	0	0	nan	0	0	0	0.03548	0.000201	0.03548	0.000201	1.08426	0.006143
36	A	6339	974846	895622	0.007078	0	617	974846	0	0	0	nan	0	0	0	0	0	0	nan	0	0	0	0.007078	8.9e-05	0.007078	8.9e-05	0.216303	0.00272
37	U	493	987418	896699	0.00055	0	644	987418	0	0	0	nan	0	0	0	0	0	0	nan	0	0	0	0.00055	2.5e-05	0.00055	2.5e-05	0.016808	0.000764
38	C	951	1026275	974117	0.000976	0	654	1026275	0	0	0	nan	0	0	0	0	0	0	nan	0	0	0	0.000976	3.2e-05	0.000976	3.2e-05	0.029826	0.000978
39	U	1149	1099109	1037865	0.001107	0	689	1099109	0	0	0	nan	0	0	0	0	0	0	nan	0	0	0	0.001107	3.3e-05	0.001107	3.3e-05	0.03383	0.001008
40	G	3954	1138276	1075943	0.003675	0	711	1138276	0	0	0	nan	0	0	0	0	0	0	nan	0	0	0	0.003675	5.8e-05	0.003675	5.8e-05	0.112308	0.001772
41	U	1872	1156181	1098803	0.001704	0	718	1156181	0	0	0	nan	0	0	0	0	0	0	nan	0	0	0	0.001704	3.9e-05	0.001704	3.9e-05	0.052074	0.001192
42	A	7448	1176370	1111662	0.0067	0	756	1176370	0	0	0	nan	0	0	0	0	0	0	nan	0	0	0	0.0067	7.8e-05	0.0067	7.8e-05	0.204751	0.002384
43	G	8243	1195845	1124719	0.007329	0	787	1195845	0	0	0	nan	0	0	0	0	0	0	nan	0	0	0	0.007329	8.1e-05	0.007329	8.1e-05	0.223973	0.002475
44	A	44190	1242000	1157787	0.038168	0	802	1242000	0	0	0	nan	0	0	0	0	0	0	nan	0	0	0	0.038168	0.000182	0.038168	0.000182	1.16641	0.005562
45	G	7274	1296047	1205140	0.006036	0	833	1296047	0	0	0	nan	0	0	0	0	0	0	nan	0	0	0	0.006036	7.1e-05	0.006036	7.1e-05	0.184459	0.00217
46	G	8472	1317889	1244106	0.00681	0	848	1317889	0	0	0	nan	0	0	0	0	0	0	nan	0	0	0	0.00681	7.4e-05	0.00681	7.4e-05	0.208113	0.002261
47	A	35880	1341880	1280793	0.028014	0	846	1341880	0	0	0	nan	0	0	0	0	0	0	nan	0	0	0	0.028014	0.000148	0.028014	0.000148	0.856104	0.004523
48	A	31690	1349201	1291366	0.02454	0	847	1349201	0	0	0	nan	0	0	0	0	0	0	nan	0	0	0	0.02454	0.000138	0.02454	0.000138	0.749939	0.004217
49	A	48762	1363266	1272757	0.038312	0	839	1363266	0	0	0	nan	0	0	0	0	0	0	nan	0	0	0	0.038312	0.000173	0.038312	0.000173	1.17081	0.005287
50	G	10423	1401645	1286149	0.008104	0	834	1401645	0	0	0	nan	0	0	0	0	0	0	nan	0	0	0	0.008104	7.9e-05	0.008104	7.9e-05	0.247657	0.002414
51	U	5611	1447485	1317879	0.004258	0	827	1447485	0	0	0	nan	0	0	0	0	0	0	nan	0	0	0	0.004258	5.7e-05	0.004258	5.7e-05	0.130124	0.001742
52	C	24055	1460714	1324609	0.01816	0	802	1460714	0	0	0	nan	0	0	0	0	0	0	nan	0	0	0	0.01816	0.000117	0.01816	0.000117	0.554967	0.003576
53	C	20650	1464697	1325576	0.015578	0	784	1464697	0	0	0	nan	0	0	0	0	0	0	nan	0	0	0	0.015578	0.000108	0.015578	0.000108	0.476062	0.0033
54	A	39091	1490714	1374155	0.028447	0	776	1490714	0	0	0	nan	0	0	0	0	0	0	nan	0	0	0	0.028447	0.000144	0.028447	0.000144	0.869337	0.004401
55	U	7379	1501434	1389101	0.005312	0	764	1501434	0	0	0	nan	0	0	0	0	0	0	nan	0	0	0	0.005312	6.2e-05	0.005312	6.2e-05	0.162334	0.001895
56	G	12160	1519128	1393383	0.008727	0	762	1519128	0	0	0	nan	0	0	0	0	0	0	nan	0	0	0	0.008727	7.9e-05	0.008727	7.9e-05	0.266696	0.002414
57	C	16314	1580148	1441895	0.011314	0	764	1580148	0	0	0	nan	0	0	0	0	0	0	nan	0	0	0	0.011314	8.9e-05	0.011314	8.9e-05	0.345754	0.00272
58	U	7702	1576266	1443940	0.005334	0	758	1576266	0	0	0	nan	0	0	0	0	0	0	nan	0	0	0	0.005334	6.1e-05	0.005334	6.1e-05	0.163006	0.001864
59	C	34032	1571319	1436265	0.023695	0	756	1571319	0	0	0	nan	0	0	0	0	0	0	nan	0	0	0	0.023695	0.000128	0.023695	0.000128	0.724116	0.003912
60	G	19376	1569490	1435173	0.013501	0	755	1569490	0	0	0	nan	0	0	0	0	0	0	nan	0	0	0	0.013501	9.7e-05	0.013501	9.7e-05	0.412589	0.002964
61	C	34145	1612202	1470352	0.023222	0	749	1612202	0	0	0	nan	0	0	0	0	0	0	nan	0	0	0	0.023222	0.000126	0.023222	0.000126	0.709661	0.003851
62	A	22649	1601311	1462904	0.015482	0	748	1601311	0	0	0	nan	0	0	0	0	0	0	nan	0	0	0	0.015482	0.000103	0.015482	0.000103	0.473128	0.003148
63	C	16612	1594585	1458830	0.011387	0	733	1594585	0	0	0	nan	0	0	0	0	0	0	nan	0	0	0	0.011387	8.8e-05	0.011387	8.8e-05	0.347985	0.002689
64	G	13293	1594282	1466868	0.009062	0	734	1594282	0	0	0	nan	0	0	0	0	0	0	nan	0	0	0	0.009062	7.9e-05	0.009062	7.9e-05	0.276934	0.002414
65	G	14296	1660505	1523898	0.009381	0	741	1660505	0	0	0	nan	0	0	0	0	0	0	nan	0	0	0	0.009381	7.8e-05	0.009381	7.8e-05	0.286682	0.002384
66	U	12784	1642829	1524282	0.008387	0	727	1642829	0	0	0	nan	0	0	0	0	0	0	nan	0	0	0	0.008387	7.4e-05	0.008387	7.4e-05	0.256306	0.002261
67	G	13849	1632088	1489062	0.0093	0	736	1632088	0	0	0	nan	0	0	0	0	0	0	nan	0	0	0	0.0093	7.9e-05	0.0093	7.9e-05	0.284207	0.002414
68	C	18397	1613924	1473964	0.012481	0	736	1613924	0	0	0	nan	0	0	0	0	0	0	nan	0	0	0	0.012481	9.2e-05	0.012481	9.2e-05	0.381418	0.002812
69	U	13676	1598314	1452880	0.009413	0	731	1598314	0	0	0	nan	0	0	0	0	0	0	nan	0	0	0	0.009413	8e-05	0.009413	8e-05	0.28766	0.002445
70	G	16330	1588787	1467038	0.011131	0	728	1588787	0	0	0	nan	0	0	0	0	0	0	nan	0	0	0	0.011131	8.7e-05	0.011131	8.7e-05	0.340162	0.002659
71	A	66590	1587106	1476155	0.04511	0	728	1587106	0	0	0	nan	0	0	0	0	0	0	nan	0	0	0	0.04511	0.000175	0.04511	0.000175	1.37856	0.005348
72	G	13606	1587227	1192086	0.011414	0	720	1587227	0	0	0	nan	0	0	0	0	0	0	nan	0	0	0	0.011414	9.8e-05	0.011414	9.8e-05	0.34881	0.002995
73	A	35676	1586799	1188107	0.030028	0	705	1586799	0	0	0	nan	0	0	0	0	0	0	nan	0	0	0	0.030028	0.000159	0.030028	0.000159	0.917652	0.004859
74	U	10766	1581331	1184212	0.009091	0	706	1581331	0	0	0	nan	0	0	0	0	0	0	nan	0	0	0	0.009091	8.8e-05	0.009091	8.8e-05	0.27782	0.002689
75	G	9486	1577508	1421089	0.006675	0	699	1577508	0	0	0	nan	0	0	0	0	0	0	nan	0	0	0	0.006675	6.9e-05	0.006675	6.9e-05	0.203987	0.002109
76	C	12739	1581967	1447164	0.008803	0	679	1581967	0	0	0	nan	0	0	0	0	0	0	nan	0	0	0	0.008803	7.8e-05	0.008803	7.8e-05	0.269019	0.002384
77	C	8880	1569249	1428635	0.006216	0	673	1569249	0	0	0	nan	0	0	0	0	0	0	nan	0	0	0	0.006216	6.6e-05	0.006216	6.6e-05	0.18996	0.002017
78	C	12426	1553288	1421851	0.008739	0	661	1553288	0	0	0	nan	0	0	0	0	0	0	nan	0	0	0	0.008739	7.8e-05	0.008739	7.8e-05	0.267063	0.002384
79	G	20859	1548841	1397391	0.014927	0	648	1548841	0	0	0	nan	0	0	0	0	0	0	nan	0	0	0	0.014927	0.000103	0.014927	0.000103	0.456167	0.003148
80	U	25370	1539306	1416887	0.017905	0	633	1539306	0	0	0	nan	0	0	0	0	0	0	nan	0	0	0	0.017905	0.000112	0.017905	0.000112	0.547175	0.003423
81	A	49766	1523293	1393472	0.035714	0	638	1523293	0	0	0	nan	0	0	0	0	0	0	nan	0	0	0	0.035714	0.00016	0.035714	0.00016	1.09142	0.00489
82	G	14537	1502070	1379555	0.010537	0	639	1502070	0	0	0	nan	0	0	0	0	0	0	nan	0	0	0	0.010537	8.7e-05	0.010537	8.7e-05	0.322009	0.002659
83	U	13663	1505489	1403962	0.009732	0	626	1505489	0	0	0	nan	0	0	0	0	0	0	nan	0	0	0	0.009732	8.3e-05	0.009732	8.3e-05	0.297409	0.002536
84	G	13389	1510896	1379216	0.009708	0	632	1510896	0	0	0	nan	0	0	0	0	0	0	nan	0	0	0	0.009708	8.4e-05	0.009708	8.4e-05	0.296675	0.002567
85	U	7144	1489419	1373699	0.005201	0	613	1489419	0	0	0	nan	0	0	0	0	0	0	nan	0	0	0	0.005201	6.2e-05	0.005201	6.2e-05	0.158942	0.001895
86	U	11768	1478561	1356580	0.008675	0	593	1478561	0	0	0	nan	0	0	0	0	0	0	nan	0	0	0	0.008675	8e-05	0.008675	8e-05	0.265107	0.002445
87	C	23434	1482077	1343997	0.017436	0	587	1482077	0	0	0	nan	0	0	0	0	0	0	nan	0	0	0	0.017436	0.000114	0.017436	0.000114	0.532842	0.003484
88	G	21647	1492553	1338692	0.01617	0	583	1492553	0	0	0	nan	0	0	0	0	0	0	nan	0	0	0	0.01617	0.00011	0.01617	0.00011	0.494153	0.003362
89	U	14960	1518455	1389406	0.010767	0	559	1518455	0	0	0	nan	0	0	0	0	0	0	nan	0	0	0	0.010767	8.8e-05	0.010767	8.8e-05	0.329038	0.002689
90	G	22060	1515732	1362066	0.016196	0	552	1515732	0	0	0	nan	0	0	0	0	0	0	nan	0	0	0	0.016196	0.000109	0.016196	0.000109	0.494948	0.003331
91	C	39015	1502336	1389008	0.028088	0	544	1502336	0	0	0	nan	0	0	0	0	0	0	nan	0	0	0	0.028088	0.000142	0.028088	0.000142	0.858366	0.00434
92	C	8788	1487392	1371985	0.006405	0	546	1487392	0	0	0	nan	0	0	0	0	0	0	nan	0	0	0	0.006405	6.8e-05	0.006405	6.8e-05	0.195736	0.002078
93	U	9727	1472699	1358045	0.007163	0	550	1472699	0	0	0	nan	0	0	0	0	0	0	nan	0	0	0	0.007163	7.3e-05	0.007163	7.3e-05	0.2189	0.002231
94	A	26542	1460054	1351761	0.019635	0	530	1460054	0	0	0	nan	0	0	0	0	0	0	nan	0	0	0	0.019635	0.000121	0.019635	0.000121	0.600043	0.003698
95	G	15067	1453898	1271149	0.011853	0	522	1453898	0	0	0	nan	0	0	0	0	0	0	nan	0	0	0	0.011853	9.7e-05	0.011853	9.7e-05	0.362226	0.002964
96	C	13688	1403851	1269159	0.010785	0	532	1403851	0	0	0	nan	0	0	0	0	0	0	nan	0	0	0	0.010785	9.2e-05	0.010785	9.2e-05	0.329588	0.002812
97	G	13293	1385335	1242799	0.010696	0	530	1385335	0	0	0	nan	0	0	0	0	0	0	nan	0	0	0	0.010696	9.3e-05	0.010696	9.3e-05	0.326868	0.002842
98	A	42244	1366328	1147764	0.036805	0	521	1366328	0	0	0	nan	0	0	0	0	0	0	nan	0	0	0	0.036805	0.000179	0.036805	0.000179	1.12476	0.00547
99	A	63706	1350300	1124596	0.056648	0	515	1350300	0	0	0	nan	0	0	0	0	0	0	nan	0	0	0	0.056648	0.000224	0.056648	0.000224	1.73116	0.006845
100	G	10372	1335271	1099074	0.009437	0	508	1335271	0	0	0	nan	0	0	0	0	0	0	nan	0	0	0	0.009437	9.3e-05	0.009437	9.3e-05	0.288394	0.002842
101	U	9784	1334997	1186557	0.008246	0	506	1334997	0	0	0	nan	0	0	0	0	0	0	nan	0	0	0	0.008246	8.3e-05	0.008246	8.3e-05	0.251997	0.002536
102	C	32274	1320084	1171346	0.027553	0	500	1320084	0	0	0	nan	0	0	0	0	0	0	nan	0	0	0	0.027553	0.000153	0.027553	0.000153	0.842016	0.004676
103	A	29996	1313061	1160939	0.025838	0	495	1313061	0	0	0	nan	0	0	0	0	0	0	nan	0	0	0	0.025838	0.000149	0.025838	0.000149	0.789606	0.004553
104	U	15304	1327313	1169222	0.013089	0	501	1327313	0	0	0	nan	0	0	0	0	0	0	nan	0	0	0	0.013089	0.000106	0.013089	0.000106	0.399998	0.003239
105	A	44479	1318669	1173516	0.037902	0	500	1318669	0	0	0	nan	0	0	0	0	0	0	nan	0	0	0	0.037902	0.00018	0.037902	0.00018	1.15828	0.005501
106	A	108914	1354539	1227128	0.088755	0	528	1354539	0	0	0	nan	0	0	0	0	0	0	nan	0	0	0	0.088755	0.000269	0.088755	0.000269	2.71234	0.008221
107	G	18273	1383427	1246549	0.014659	0	536	1383427	0	0	0	nan	0	0	0	0	0	0	nan	0	0	0	0.014659	0.000108	0.014659	0.000108	0.447977	0.0033
108	C	6788	1395522	1262283	0.005378	0	547	1395522	0	0	0	nan	0	0	0	0	0	0	nan	0	0	0	0.005378	6.5e-05	0.005378	6.5e-05	0.164351	0.001986
109	U	6179	1393936	1271669	0.004859	0	555	1393936	0	0	0	nan	0	0	0	0	0	0	nan	0	0	0	0.004859	6.2e-05	0.004859	6.2e-05	0.14849	0.001895
110	A	38600	1397640	1297945	0.029739	0	555	1397640	0	0	0	nan	0	0	0	0	0	0	nan	0	0	0	0.029739	0.000151	0.029739	0.000151	0.90882	0.004615
111	G	15630	1404640	1257400	0.01243	0	574	1404640	0	0	0	nan	0	0	0	0	0	0	nan	0	0	0	0.01243	9.9e-05	0.01243	9.9e-05	0.379859	0.003025
112	G	12997	1400188	1258061	0.010331	0	578	1400188	0	0	0	nan	0	0	0	0	0	0	nan	0	0	0	0.010331	9.1e-05	0.010331	9.1e-05	0.315714	0.002781
113	G	12911	1372199	1236340	0.010443	0	584	1372199	0	0	0	nan	0	0	0	0	0	0	nan	0	0	0	0.010443	9.2e-05	0.010443	9.2e-05	0.319137	0.002812
114	C	12625	1356712	1228984	0.010273	0	578	1356712	0	0	0	nan	0	0	0	0	0	0	nan	0	0	0	0.010273	9.1e-05	0.010273	9.1e-05	0.313942	0.002781
115	A	23649	1339392	1204694	0.019631	0	581	1339392	0	0	0	nan	0	0	0	0	0	0	nan	0	0	0	0.019631	0.000128	0.019631	0.000128	0.599921	0.003912
116	G	10430	1322518	1195566	0.008724	0	561	1322518	0	0	0	nan	0	0	0	0	0	0	nan	0	0	0	0.008724	8.5e-05	0.008724	8.5e-05	0.266604	0.002598
117	U	7903	1305139	1170876	0.00675	0	556	1305139	0	0	0	nan	0	0	0	0	0	0	nan	0	0	0	0.00675	7.6e-05	0.00675	7.6e-05	0.206279	0.002323
118	C	6426	1293142	1139754	0.005638	0	544	1293142	0	0	0	nan	0	0	0	0	0	0	nan	0	0	0	0.005638	7e-05	0.005638	7e-05	0.172297	0.002139
119	U	7367	1267646	1115361	0.006605	0	528	1267646	0	0	0	nan	0	0	0	0	0	0	nan	0	0	0	0.006605	7.7e-05	0.006605	7.7e-05	0.201848	0.002353
120	U	8226	1273068	1122162	0.00733	0	525	1273068	0	0	0	nan	0	0	0	0	0	0	nan	0	0	0	0.00733	8.1e-05	0.00733	8.1e-05	0.224004	0.002475
121	U	7466	1263771	1115225	0.006695	0	524	1263771	0	0	0	nan	0	0	0	0	0	0	nan	0	0	0	0.006695	7.7e-05	0.006695	7.7e-05	0.204598	0.002353
122	A	44706	1280910	1134990	0.039389	0	517	1280910	0	0	0	nan	0	0	0	0	0	0	nan	0	0	0	0.039389	0.000186	0.039389	0.000186	1.20372	0.005684
123	G	16445	1296910	1090880	0.015075	0	519	1296910	0	0	0	nan	0	0	0	0	0	0	nan	0	0	0	0.015075	0.000118	0.015075	0.000118	0.46069	0.003606
124	A	44026	1319079	1101661	0.039963	0	516	1319079	0	0	0	nan	0	0	0	0	0	0	nan	0	0	0	0.039963	0.00019	0.039963	0.00019	1.22126	0.005806
125	G	14891	1341009	1116531	0.013337	0	511	1341009	0	0	0	nan	0	0	0	0	0	0	nan	0	0	0	0.013337	0.000109	0.013337	0.000109	0.407577	0.003331
126	G	8292	1350194	1160134	0.007147	0	502	1350194	0	0	0	nan	0	0	0	0	0	0	nan	0	0	0	0.007147	7.8e-05	0.007147	7.8e-05	0.218411	0.002384
127	C	7861	1348524	1126096	0.006981	0	485	1348524	0	0	0	nan	0	0	0	0	0	0	nan	0	0	0	0.006981	7.9e-05	0.006981	7.9e-05	0.213338	0.002414
128	U	6989	1337738	1124814	0.006213	0	482	1337738	0	0	0	nan	0	0	0	0	0	0	nan	0	0	0	0.006213	7.4e-05	0.006213	7.4e-05	0.189868	0.002261
129	G	8213	1340566	1029769	0.007976	0	480	1340566	0	0	0	nan	0	0	0	0	0	0	nan	0	0	0	0.007976	8.8e-05	0.007976	8.8e-05	0.243746	0.002689
130	A	32145	1334905	1065337	0.030174	0	484	1334905	0	0	0	nan	0	0	0	0	0	0	nan	0	0	0	0.030174	0.000168	0.030174	0.000168	0.922114	0.005134
131	C	16992	1334355	1055749	0.016095	0	495	1334355	0	0	0	nan	0	0	0	0	0	0	nan	0	0	0	0.016095	0.000123	0.016095	0.000123	0.491861	0.003759
132	G	11774	1331316	1130023	0.010419	0	493	1331316	0	0	0	nan	0	0	0	0	0	0	nan	0	0	0	0.010419	9.6e-05	0.010419	9.6e-05	0.318403	0.002934
133	G	9257	1388430	1172662	0.007894	0	498	1388430	0	0	0	nan	0	0	0	0	0	0	nan	0	0	0	0.007894	8.2e-05	0.007894	8.2e-05	0.24124	0.002506
134	C	21381	1372163	1157831	0.018466	0	501	1372163	0	0	0	nan	0	0	0	0	0	0	nan	0	0	0	0.018466	0.000126	0.018466	0.000126	0.564319	0.003851
135	A	26121	1374259	1157223	0.022572	0	519	1374259	0	0	0	nan	0	0	0	0	0	0	nan	0	0	0	0.022572	0.00014	0.022572	0.00014	0.689797	0.004278
136	G	11721	1378964	1151419	0.01018	0	533	1378964	0	0	0	nan	0	0	0	0	0	0	nan	0	0	0	0.01018	9.4e-05	0.01018	9.4e-05	0.311099	0.002873
137	G	114602	1372416	1117134	0.102586	0	538	1372416	0	0	0	nan	0	0	0	0	0	0	nan	0	0	0	0.102586	0.000303	0.102586	0.000303	3.13502	0.00926
138	A	34318	1381542	1140627	0.030087	0	537	1381542	0	0	0	nan	0	0	0	0	0	0	nan	0	0	0	0.030087	0.000162	0.030087	0.000162	0.919455	0.004951
139	A	10685	1367370	1148601	0.009303	0	537	1367370	0	0	0	nan	0	0	0	0	0	0	nan	0	0	0	0.009303	9e-05	0.009303	9e-05	0.284298	0.00275
140	A	45784	1358118	1157400	0.039558	0	537	1358118	0	0	0	nan	0	0	0	0	0	0	nan	0	0	0	0.039558	0.000185	0.039558	0.000185	1.20889	0.005654
141	A	45250	1356028	1120880	0.04037	0	535	1356028	0	0	0	nan	0	0	0	0	0	0	nan	0	0	0	0.04037	0.00019	0.04037	0.00019	1.2337	0.005806
142	A	54732	1360855	1120987	0.048825	0	537	1360855	0	0	0	nan	0	0	0	0	0	0	nan	0	0	0	0.048825	0.000209	0.048825	0.000209	1.49209	0.006387
143	A	24975	1379589	1135436	0.021996	0	557	1379589	0	0	0	nan	0	0	0	0	0	0	nan	0	0	0	0.021996	0.000139	0.021996	0.000139	0.672195	0.004248
144	G	6770	1402379	1168646	0.005793	0	551	1402379	0	0	0	nan	0	0	0	0	0	0	nan	0	0	0	0.005793	7e-05	0.005793	7e-05	0.177033	0.002139
145	C	6561	1425022	1192991	0.0055	0	560	1425022	0	0	0	nan	0	0	0	0	0	0	nan	0	0	0	0.0055	6.8e-05	0.0055	6.8e-05	0.168079	0.002078
146	C	4760	1428682	1196824	0.003977	0	568	1428682	0	0	0	nan	0	0	0	0	0	0	nan	0	0	0	0.003977	5.8e-05	0.003977	5.8e-05	0.121537	0.001772
147	U	96938	1416237	1279009	0.075791	0	564	1416237	0	0	0	nan	0	0	0	0	0	0	nan	0	0	0	0.075791	0.000243	0.075791	0.000243	2.31616	0.007426
148	A	29210	1408059	1310627	0.022287	0	569	1408059	0	0	0	nan	0	0	0	0	0	0	nan	0	0	0	0.022287	0.00013	0.022287	0.00013	0.681088	0.003973
149	C	55365	1400592	1290037	0.042917	0	563	1400592	0	0	0	nan	0	0	0	0	0	0	nan	0	0	0	0.042917	0.000182	0.042917	0.000182	1.31154	0.005562
150	G	12812	1404573	1283933	0.009979	0	575	1404573	0	0	0	nan	0	0	0	0	0	0	nan	0	0	0	0.009979	8.8e-05	0.009979	8.8e-05	0.304957	0.002689
151	U	8119	1447885	1333061	0.00609	0	577	1447885	0	0	0	nan	0	0	0	0	0	0	nan	0	0	0	0.00609	6.8e-05	0.00609	6.8e-05	0.18611	0.002078
152	C	6760	1432293	1314278	0.005144	0	567	1432293	0	0	0	nan	0	0	0	0	0	0	nan	0	0	0	0.005144	6.3e-05	0.005144	6.3e-05	0.1572	0.001925
153	U	11839	1416667	1185211	0.009989	0	569	1416667	0	0	0	nan	0	0	0	0	0	0	nan	0	0	0	0.009989	9.2e-05	0.009989	9.2e-05	0.305263	0.002812
154	U	10981	1291512	1198972	0.009159	0	551	1291512	0	0	0	nan	0	0	0	0	0	0	nan	0	0	0	0.009159	8.7e-05	0.009159	8.7e-05	0.279898	0.002659
155	C	43778	1286796	1180108	0.037097	0	533	1286796	0	0	0	nan	0	0	0	0	0	0	nan	0	0	0	0.037097	0.000177	0.037097	0.000177	1.13368	0.005409
156	G	21532	1286135	1188102	0.018123	0	530	1286135	0	0	0	nan	0	0	0	0	0	0	nan	0	0	0	0.018123	0.000124	0.018123	0.000124	0.553837	0.003789
157	G	9315	1311869	1212287	0.007684	0	523	1311869	0	0	0	nan	0	0	0	0	0	0	nan	0	0	0	0.007684	8e-05	0.007684	8e-05	0.234822	0.002445
158	A	33516	1293456	1194196	0.028066	0	513	1293456	0	0	0	nan	0	0	0	0	0	0	nan	0	0	0	0.028066	0.000153	0.028066	0.000153	0.857693	0.004676
159	U	6286	1281643	1107858	0.005674	0	506	1281643	0	0	0	nan	0	0	0	0	0	0	nan	0	0	0	0.005674	7.2e-05	0.005674	7.2e-05	0.173397	0.0022
160	A	30954	1274350	1093949	0.028296	0	506	1274350	0	0	0	nan	0	0	0	0	0	0	nan	0	0	0	0.028296	0.000161	0.028296	0.000161	0.864722	0.00492
161	U	9721	1279220	1102781	0.008815	0	510	1279220	0	0	0	nan	0	0	0	0	0	0	nan	0	0	0	0.008815	8.9e-05	0.008815	8.9e-05	0.269385	0.00272
162	G	11632	1289020	1191202	0.009765	0	517	1289020	0	0	0	nan	0	0	0	0	0	0	nan	0	0	0	0.009765	9.1e-05	0.009765	9.1e-05	0.298417	0.002781
163	G	10713	1310602	1198870	0.008936	0	512	1310602	0	0	0	nan	0	0	0	0	0	0	nan	0	0	0	0.008936	8.6e-05	0.008936	8.6e-05	0.273083	0.002628
164	C	9778	1298958	1190805	0.008211	0	507	1298958	0	0	0	nan	0	0	0	0	0	0	nan	0	0	0	0.008211	8.3e-05	0.008211	8.3e-05	0.250927	0.002536
165	U	6984	1283193	1176745	0.005935	0	505	1283193	0	0	0	nan	0	0	0	0	0	0	nan	0	0	0	0.005935	7.1e-05	0.005935	7.1e-05	0.181373	0.00217
166	G	12916	1271109	1170993	0.01103	0	496	1271109	0	0	0	nan	0	0	0	0	0	0	nan	0	0	0	0.01103	9.7e-05	0.01103	9.7e-05	0.337075	0.002964
167	A	29350	1259255	1164043	0.025214	0	505	1259255	0	0	0	nan	0	0	0	0	0	0	nan	0	0	0	0.025214	0.000147	0.025214	0.000147	0.770537	0.004492
168	G	12046	1249977	1142493	0.010544	0	486	1249977	0	0	0	nan	0	0	0	0	0	0	nan	0	0	0	0.010544	9.6e-05	0.010544	9.6e-05	0.322223	0.002934
169	U	8337	1232585	1104911	0.007545	0	484	1232585	0	0	0	nan	0	0	0	0	0	0	nan	0	0	0	0.007545	8.3e-05	0.007545	8.3e-05	0.230574	0.002536
170	A	23768	1219103	1092251	0.021761	0	476	1219103	0	0	0	nan	0	0	0	0	0	0	nan	0	0	0	0.021761	0.000141	0.021761	0.000141	0.665013	0.004309
171	U	7072	1206076	1084687	0.00652	0	481	1206076	0	0	0	nan	0	0	0	0	0	0	nan	0	0	0	0.00652	7.8e-05	0.00652	7.8e-05	0.19925	0.002384
172	C	8767	1207551	1102032	0.007955	0	482	1207551	0	0	0	nan	0	0	0	0	0	0	nan	0	0	0	0.007955	8.5e-05	0.007955	8.5e-05	0.243104	0.002598
173	C	6158	1221791	1092906	0.005635	0	488	1221791	0	0	0	nan	0	0	0	0	0	0	nan	0	0	0	0.005635	7.2e-05	0.005635	7.2e-05	0.172205	0.0022
174	U	9141	1218069	1083149	0.008439	0	489	1218069	0	0	0	nan	0	0	0	0	0	0	nan	0	0	0	0.008439	8.8e-05	0.008439	8.8e-05	0.257895	0.002689
175	U	30630	1200342	1098617	0.027881	0	490	1200342	0	0	0	nan	0	0	0	0	0	0	nan	0	0	0	0.027881	0.000159	0.027881	0.000159	0.85204	0.004859
176	G	17461	1197020	1084293	0.016104	0	489	1197020	0	0	0	nan	0	0	0	0	0	0	nan	0	0	0	0.016104	0.000122	0.016104	0.000122	0.492136	0.003728
177	A	35262	1188129	1042053	0.033839	0	481	1188129	0	0	0	nan	0	0	0	0	0	0	nan	0	0	0	0.033839	0.00018	0.033839	0.00018	1.03412	0.005501
178	A	29013	1174283	1009918	0.028728	0	478	1174283	0	0	0	nan	0	0	0	0	0	0	nan	0	0	0	0.028728	0.000169	0.028728	0.000169	0.877924	0.005165
179	A	34638	1147472	999503	0.034655	0	474	1147472	0	0	0	nan	0	0	0	0	0	0	nan	0	0	0	0.034655	0.000186	0.034655	0.000186	1.05905	0.005684
180	G	11554	1175797	1060296	0.010897	0	478	1175797	0	0	0	nan	0	0	0	0	0	0	nan	0	0	0	0.010897	0.000101	0.010897	0.000101	0.333011	0.003087
181	U	8824	1181597	1088022	0.00811	0	485	1181597	0	0	0	nan	0	0	0	0	0	0	nan	0	0	0	0.00811	8.6e-05	0.00811	8.6e-05	0.247841	0.002628
182	G	8763	1184610	1076319	0.008142	0	481	1184610	0	0	0	nan	0	0	0	0	0	0	nan	0	0	0	0.008142	8.7e-05	0.008142	8.7e-05	0.248818	0.002659
183	C	15412	1176556	1075939	0.014324	0	470	1176556	0	0	0	nan	0	0	0	0	0	0	nan	0	0	0	0.014324	0.000115	0.014324	0.000115	0.43774	0.003514
184	C	8015	1160443	1056916	0.007583	0	482	1160443	0	0	0	nan	0	0	0	0	0	0	nan	0	0	0	0.007583	8.5e-05	0.007583	8.5e-05	0.231736	0.002598
185	A	33675	1136654	1047093	0.03216	0	482	1136654	0	0	0	nan	0	0	0	0	0	0	nan	0	0	0	0.03216	0.000175	0.03216	0.000175	0.982805	0.005348
186	C	24521	1123743	1030395	0.023798	0	480	1123743	0	0	0	nan	0	0	0	0	0	0	nan	0	0	0	0.023798	0.000152	0.023798	0.000152	0.727264	0.004645
187	A	45488	1108630	1008988	0.045083	0	491	1108630	0	0	0	nan	0	0	0	0	0	0	nan	0	0	0	0.045083	0.000211	0.045083	0.000211	1.37773	0.006448
188	G	10260	1130976	1004997	0.010209	0	503	1130976	0	0	0	nan	0	0	0	0	0	0	nan	0	0	0	0.010209	0.000101	0.010209	0.000101	0.311986	0.003087
189	U	10210	1107574	1001626	0.010193	0	498	1107574	0	0	0	nan	0	0	0	0	0	0	nan	0	0	0	0.010193	0.000101	0.010193	0.000101	0.311497	0.003087
190	G	8672	1102916	969576	0.008944	0	502	1102916	0	0	0	nan	0	0	0	0	0	0	nan	0	0	0	0.008944	9.6e-05	0.008944	9.6e-05	0.273327	0.002934
191	A	31332	1079567	967271	0.032392	0	497	1079567	0	0	0	nan	0	0	0	0	0	0	nan	0	0	0	0.032392	0.000183	0.032392	0.000183	0.989895	0.005592
192	C	20173	1070470	957388	0.021071	0	504	1070470	0	0	0	nan	0	0	0	0	0	0	nan	0	0	0	0.021071	0.000148	0.021071	0.000148	0.643927	0.004523
193	G	11795	1062489	943965	0.012495	0	502	1062489	0	0	0	nan	0	0	0	0	0	0	nan	0	0	0	0.012495	0.000115	0.012495	0.000115	0.381846	0.003514
194	A	40974	1070503	926745	0.044213	0	514	1070503	0	0	0	nan	0	0	0	0	0	0	nan	0	0	0	0.044213	0.000218	0.044213	0.000218	1.35114	0.006662
195	A	43644	1064267	922792	0.047296	0	503	1064267	0	0	0	nan	0	0	0	0	0	0	nan	0	0	0	0.047296	0.000226	0.047296	0.000226	1.44536	0.006907
196	G	7193	1065106	891387	0.008069	0	500	1065106	0	0	0	nan	0	0	0	0	0	0	nan	0	0	0	0.008069	9.5e-05	0.008069	9.5e-05	0.246588	0.002903
197	U	7259	1060449	918944	0.007899	0	497	1060449	0	0	0	nan	0	0	0	0	0	0	nan	0	0	0	0.007899	9.3e-05	0.007899	9.3e-05	0.241392	0.002842
198	C	6480	1052054	907717	0.007139	0	492	1052054	0	0	0	nan	0	0	0	0	0	0	nan	0	0	0	0.007139	8.9e-05	0.007139	8.9e-05	0.218167	0.00272
199	U	10118	1041330	906580	0.011161	0	481	1041330	0	0	0	nan	0	0	0	0	0	0	nan	0	0	0	0.011161	0.000111	0.011161	0.000111	0.341079	0.003392
200	C	16947	1033602	831184	0.020389	0	479	1033602	0	0	0	nan	0	0	0	0	0	0	nan	0	0	0	0.020389	0.000157	0.020389	0.000157	0.623085	0.004798
201	A	65363	1021044	869555	0.075168	0	472	1021044	0	0	0	nan	0	0	0	0	0	0	nan	0	0	0	0.075168	0.000294	0.075168	0.000294	2.29712	0.008985
202	C	4483	1023632	877918	0.005106	0	477	1023632	0	0	0	nan	0	0	0	0	0	0	nan	0	0	0	0.005106	7.6e-05	0.005106	7.6e-05	0.156039	0.002323
203	U	5786	1014261	930290	0.00622	0	472	1014261	0	0	0	nan	0	0	0	0	0	0	nan	0	0	0	0.00622	8.2e-05	0.00622	8.2e-05	0.190082	0.002506
204	A	16383	1014767	929147	0.017632	0	472	1014767	0	0	0	nan	0	0	0	0	0	0	nan	0	0	0	0.017632	0.000138	0.017632	0.000138	0.538832	0.004217
205	G	6064	1006614	846270	0.007166	0	472	1006614	0	0	0	nan	0	0	0	0	0	0	nan	0	0	0	0.007166	9.2e-05	0.007166	9.2e-05	0.218992	0.002812
206	A	39290	986407	844586	0.04652	0	459	986407	0	0	0	nan	0	0	0	0	0	0	nan	0	0	0	0.04652	0.000235	0.04652	0.000235	1.42165	0.007182
207	A	19778	971301	809529	0.024431	0	460	971301	0	0	0	nan	0	0	0	0	0	0	nan	0	0	0	0.024431	0.000174	0.024431	0.000174	0.746608	0.005317
208	A	25968	958052	759750	0.03418	0	446	958052	0	0	0	nan	0	0	0	0	0	0	nan	0	0	0	0.03418	0.000212	0.03418	0.000212	1.04454	0.006479
209	U	7641	960690	764980	0.009988	0	451	960690	0	0	0	nan	0	0	0	0	0	0	nan	0	0	0	0.009988	0.000114	0.009988	0.000114	0.305232	0.003484
210	G	7929	974408	793608	0.009991	0	459	974408	0	0	0	nan	0	0	0	0	0	0	nan	0	0	0	0.009991	0.000112	0.009991	0.000112	0.305324	0.003423
211	G	5952	990169	798741	0.007452	0	470	990169	0	0	0	nan	0	0	0	0	0	0	nan	0	0	0	0.007452	9.7e-05	0.007452	9.7e-05	0.227732	0.002964
212	U	7127	973233	799575	0.008913	0	469	973233	0	0	0	nan	0	0	0	0	0	0	nan	0	0	0	0.008913	0.000106	0.008913	0.000106	0.27238	0.003239
213	G	97646	967969	881764	0.110739	0	484	967969	0	0	0	nan	0	0	0	0	0	0	nan	0	0	0	0.110739	0.000354	0.110739	0.000354	3.38417	0.010818
214	A	13829	964095	895493	0.015443	0	483	964095	0	0	0	nan	0	0	0	0	0	0	nan	0	0	0	0.015443	0.000131	0.015443	0.000131	0.471936	0.004003
215	G	6968	960335	794430	0.008771	0	478	960335	0	0	0	nan	0	0	0	0	0	0	nan	0	0	0	0.008771	0.000105	0.008771	0.000105	0.268041	0.003209
216	A	16717	950303	782167	0.021373	0	473	950303	0	0	0	nan	0	0	0	0	0	0	nan	0	0	0	0.021373	0.000165	0.021373	0.000165	0.653156	0.005042
217	G	8995	935508	680592	0.013216	0	484	935508	0	0	0	nan	0	0	0	0	0	0	nan	0	0	0	0.013216	0.000139	0.013216	0.000139	0.403879	0.004248
218	U	10122	832037	765315	0.013226	0	478	832037	0	0	0	nan	0	0	0	0	0	0	nan	0	0	0	0.013226	0.000131	0.013226	0.000131	0.404185	0.004003
219	G	12984	830784	758226	0.017124	0	478	830784	0	0	0	nan	0	0	0	0	0	0	nan	0	0	0	0.017124	0.00015	0.017124	0.00015	0.523307	0.004584
220	G	7582	821092	747319	0.010146	0	457	821092	0	0	0	nan	0	0	0	0	0	0	nan	0	0	0	0.010146	0.000117	0.010146	0.000117	0.31006	0.003576
221	A	25019	804331	737914	0.033905	0	455	804331	0	0	0	nan	0	0	0	0	0	0	nan	0	0	0	0.033905	0.000214	0.033905	0.000214	1.03613	0.00654
222	A	14985	792197	725759	0.020647	0	437	792197	0	0	0	nan	0	0	0	0	0	0	nan	0	0	0	0.020647	0.000169	0.020647	0.000169	0.63097	0.005165
223	C	14284	780562	710133	0.020115	0	431	780562	0	0	0	nan	0	0	0	0	0	0	nan	0	0	0	0.020115	0.000168	0.020115	0.000168	0.614712	0.005134
224	G	9809	784299	709018	0.013835	0	416	784299	0	0	0	nan	0	0	0	0	0	0	nan	0	0	0	0.013835	0.00014	0.013835	0.00014	0.422796	0.004278
225	C	22867	813260	744859	0.0307	0	418	813260	0	0	0	nan	0	0	0	0	0	0	nan	0	0	0	0.0307	0.000203	0.0307	0.000203	0.938188	0.006204
226	G	8744	806579	733688	0.011918	0	417	806579	0	0	0	nan	0	0	0	0	0	0	nan	0	0	0	0.011918	0.000127	0.011918	0.000127	0.364213	0.003881
227	G	7617	804713	724519	0.010513	0	408	804713	0	0	0	nan	0	0	0	0	0	0	nan	0	0	0	0.010513	0.00012	0.010513	0.00012	0.321276	0.003667
228	U	6971	776108	706350	0.009869	0	394	776108	0	0	0	nan	0	0	0	0	0	0	nan	0	0	0	0.009869	0.000118	0.009869	0.000118	0.301595	0.003606
229	A	21721	754764	694206	0.031289	0	377	754764	0	0	0	nan	0	0	0	0	0	0	nan	0	0	0	0.031289	0.000212	0.031289	0.000212	0.956188	0.006479
230	A	27808	741937	407018	0.068321	0	376	741937	0	0	0	nan	0	0	0	0	0	0	nan	0	0	0	0.068321	0.00041	0.068321	0.00041	2.08788	0.01253
231	A	22241	742232	395329	0.056259	0	380	742232	0	0	0	nan	0	0	0	0	0	0	nan	0	0	0	0.056259	0.000377	0.056259	0.000377	1.71927	0.011521
232	C	9729	741431	394881	0.024638	0	365	741431	0	0	0	nan	0	0	0	0	0	0	nan	0	0	0	0.024638	0.00025	0.024638	0.00025	0.752934	0.00764
233	C	6968	739585	656341	0.010616	0	370	739585	0	0	0	nan	0	0	0	0	0	0	nan	0	0	0	0.010616	0.000127	0.010616	0.000127	0.324424	0.003881
234	C	5978	755539	672414	0.00889	0	376	755539	0	0	0	nan	0	0	0	0	0	0	nan	0	0	0	0.00889	0.000115	0.00889	0.000115	0.271677	0.003514
235	C	5230	747909	668476	0.007824	0	369	747909	0	0	0	nan	0	0	0	0	0	0	nan	0	0	0	0.007824	0.000108	0.007824	0.000108	0.2391	0.0033
236	U	4569	741394	670843	0.006811	0	367	741394	0	0	0	nan	0	0	0	0	0	0	nan	0	0	0	0.006811	0.000101	0.006811	0.000101	0.208143	0.003087
237	C	16287	737214	669502	0.024327	0	374	737214	0	0	0	nan	0	0	0	0	0	0	nan	0	0	0	0.024327	0.000191	0.024327	0.000191	0.74343	0.005837
238	G	11607	733479	666288	0.01742	0	380	733479	0	0	0	nan	0	0	0	0	0	0	nan	0	0	0	0.01742	0.000162	0.01742	0.000162	0.532353	0.004951
239	A	21862	745685	669280	0.032665	0	397	745685	0	0	0	nan	0	0	0	0	0	0	nan	0	0	0	0.032665	0.000221	0.032665	0.000221	0.998238	0.006754
240	G	7327	734076	658141	0.011133	0	399	734076	0	0	0	nan	0	0	0	0	0	0	nan	0	0	0	0.011133	0.00013	0.011133	0.00013	0.340223	0.003973
241	C	11226	731570	654939	0.017141	0	410	731570	0	0	0	nan	0	0	0	0	0	0	nan	0	0	0	0.017141	0.000162	0.017141	0.000162	0.523827	0.004951
242	G	24921	730452	664359	0.037511	0	423	730452	0	0	0	nan	0	0	0	0	0	0	nan	0	0	0	0.037511	0.000238	0.037511	0.000238	1.14633	0.007273
243	A	25505	734431	676157	0.037721	0	434	734431	0	0	0	nan	0	0	0	0	0	0	nan	0	0	0	0.037721	0.000236	0.037721	0.000236	1.15275	0.007212
244	G	5827	730256	498582	0.011687	0	425	730256	0	0	0	nan	0	0	0	0	0	0	nan	0	0	0	0.011687	0.000153	0.011687	0.000153	0.357153	0.004676
245	A	23426	721529	493165	0.047501	0	419	721529	0	0	0	nan	0	0	0	0	0	0	nan	0	0	0	0.047501	0.00031	0.047501	0.00031	1.45162	0.009474
246	A	12783	716045	472732	0.027041	0	417	716045	0	0	0	nan	0	0	0	0	0	0	nan	0	0	0	0.027041	0.000239	0.027041	0.000239	0.82637	0.007304
247	A	18934	691605	627308	0.030183	0	437	691605	0	0	0	nan	0	0	0	0	0	0	nan	0	0	0	0.030183	0.000219	0.030183	0.000219	0.922389	0.006693
248	C	9477	695499	625168	0.015159	0	420	695499	0	0	0	nan	0	0	0	0	0	0	nan	0	0	0	0.015159	0.000156	0.015159	0.000156	0.463257	0.004767
249	C	4106	700434	617141	0.006653	0	423	700434	0	0	0	nan	0	0	0	0	0	0	nan	0	0	0	0.006653	0.000104	0.006653	0.000104	0.203315	0.003178
250	C	8141	711542	616899	0.013197	0	419	711542	0	0	0	nan	0	0	0	0	0	0	nan	0	0	0	0.013197	0.000146	0.013197	0.000146	0.403299	0.004462
251	A	9019	705454	603349	0.014948	0	406	705454	0	0	0	nan	0	0	0	0	0	0	nan	0	0	0	0.014948	0.000157	0.014948	0.000157	0.456809	0.004798
252	A	15206	700446	550608	0.027617	0	400	700446	0	0	0	nan	0	0	0	0	0	0	nan	0	0	0	0.027617	0.000224	0.027617	0.000224	0.843972	0.006845
253	A	20421	694080	543602	0.037566	0	382	694080	0	0	0	nan	0	0	0	0	0	0	nan	0	0	0	0.037566	0.000263	0.037566	0.000263	1.14801	0.008037
254	U	3619	693233	553834	0.006534	0	373	693233	0	0	0	nan	0	0	0	0	0	0	nan	0	0	0	0.006534	0.000109	0.006534	0.000109	0.199678	0.003331
255	U	2357	699877	615408	0.00383	0	372	699877	0	0	0	nan	0	0	0	0	0	0	nan	0	0	0	0.00383	7.9e-05	0.00383	7.9e-05	0.117044	0.002414
256	U	3202	721751	644002	0.004972	0	382	721751	0	0	0	nan	0	0	0	0	0	0	nan	0	0	0	0.004972	8.8e-05	0.004972	8.8e-05	0.151944	0.002689
257	U	5379	724022	647976	0.008301	0	372	724022	0	0	0	nan	0	0	0	0	0	0	nan	0	0	0	0.008301	0.000113	0.008301	0.000113	0.253677	0.003453
258	G	7813	732319	655233	0.011924	0	371	732319	0	0	0	nan	0	0	0	0	0	0	nan	0	0	0	0.011924	0.000135	0.011924	0.000135	0.364396	0.004126
259	G	5357	750837	666487	0.008038	0	388	750837	0	0	0	nan	0	0	0	0	0	0	nan	0	0	0	0.008038	0.00011	0.008038	0.00011	0.24564	0.003362
260	U	5224	741226	667458	0.007827	0	386	741226	0	0	0	nan	0	0	0	0	0	0	nan	0	0	0	0.007827	0.000108	0.007827	0.000108	0.239192	0.0033
261	A	19277	735759	663454	0.029056	0	382	735759	0	0	0	nan	0	0	0	0	0	0	nan	0	0	0	0.029056	0.000209	0.029056	0.000209	0.887948	0.006387
262	G	10567	737566	660242	0.016005	0	389	737566	0	0	0	nan	0	0	0	0	0	0	nan	0	0	0	0.016005	0.000156	0.016005	0.000156	0.489111	0.004767
263	G	5560	752096	671800	0.008276	0	394	752096	0	0	0	nan	0	0	0	0	0	0	nan	0	0	0	0.008276	0.000111	0.008276	0.000111	0.252914	0.003392
264	G	6319	754099	675059	0.009361	0	400	754099	0	0	0	nan	0	0	0	0	0	0	nan	0	0	0	0.009361	0.000118	0.009361	0.000118	0.286071	0.003606
265	G	8510	749446	666826	0.012762	0	401	749446	0	0	0	nan	0	0	0	0	0	0	nan	0	0	0	0.012762	0.000138	0.012762	0.000138	0.390005	0.004217
266	A	38095	739793	668193	0.057012	0	400	739793	0	0	0	nan	0	0	0	0	0	0	nan	0	0	0	0.057012	0.000292	0.057012	0.000292	1.74228	0.008923
267	A	36990	730881	657521	0.056257	0	400	730881	0	0	0	nan	0	0	0	0	0	0	nan	0	0	0	0.056257	0.000293	0.056257	0.000293	1.71921	0.008954
268	C	4651	724427	645130	0.007209	0	400	724427	0	0	0	nan	0	0	0	0	0	0	nan	0	0	0	0.007209	0.000106	0.007209	0.000106	0.220306	0.003239
269	C	3872	724597	637246	0.006076	0	398	724597	0	0	0	nan	0	0	0	0	0	0	nan	0	0	0	0.006076	9.8e-05	0.006076	9.8e-05	0.185682	0.002995
270	U	4429	733438	653112	0.006781	0	397	733438	0	0	0	nan	0	0	0	0	0	0	nan	0	0	0	0.006781	0.000102	0.006781	0.000102	0.207226	0.003117
271	U	5660	725068	649246	0.008718	0	393	725068	0	0	0	nan	0	0	0	0	0	0	nan	0	0	0	0.008718	0.000116	0.008718	0.000116	0.266421	0.003545
272	C	2776	718159	634735	0.004373	0	391	718159	0	0	0	nan	0	0	0	0	0	0	nan	0	0	0	0.004373	8.3e-05	0.004373	8.3e-05	0.133638	0.002536
273	U	5366	706485	628241	0.008541	0	376	706485	0	0	0	nan	0	0	0	0	0	0	nan	0	0	0	0.008541	0.000117	0.008541	0.000117	0.261012	0.003576
274	U	13790	700669	632240	0.021811	0	380	700669	0	0	0	nan	0	0	0	0	0	0	nan	0	0	0	0.021811	0.000186	0.021811	0.000186	0.666541	0.005684
275	A	10211	689784	593304	0.01721	0	364	689784	0	0	0	nan	0	0	0	0	0	0	nan	0	0	0	0.01721	0.00017	0.01721	0.00017	0.525935	0.005195
276	A	71998	702109	595275	0.120949	0	376	702109	0	0	0	nan	0	0	0	0	0	0	nan	0	0	0	0.120949	0.000451	0.120949	0.000451	3.69619	0.013783
277	C	6464	706396	585823	0.011034	0	369	706396	0	0	0	nan	0	0	0	0	0	0	nan	0	0	0	0.011034	0.000137	0.011034	0.000137	0.337198	0.004187
278	G	7581	701984	620785	0.012212	0	377	701984	0	0	0	nan	0	0	0	0	0	0	nan	0	0	0	0.012212	0.00014	0.012212	0.00014	0.373197	0.004278
279	G	4494	717204	636553	0.00706	0	398	717204	0	0	0	nan	0	0	0	0	0	0	nan	0	0	0	0.00706	0.000105	0.00706	0.000105	0.215753	0.003209
280	A	18989	699837	639612	0.029688	0	387	699837	0	0	0	nan	0	0	0	0	0	0	nan	0	0	0	0.029688	0.000215	0.029688	0.000215	0.907261	0.00657
281	A	23285	688938	631479	0.036874	0	393	688938	0	0	0	nan	0	0	0	0	0	0	nan	0	0	0	0.036874	0.000242	0.036874	0.000242	1.12687	0.007395
282	U	5381	677117	620109	0.008678	0	388	677117	0	0	0	nan	0	0	0	0	0	0	nan	0	0	0	0.008678	0.000118	0.008678	0.000118	0.265199	0.003606
283	U	3659	675743	608113	0.006017	0	388	675743	0	0	0	nan	0	0	0	0	0	0	nan	0	0	0	0.006017	9.9e-05	0.006017	9.9e-05	0.183879	0.003025
284	C	20122	685038	605432	0.033236	0	392	685038	0	0	0	nan	0	0	0	0	0	0	nan	0	0	0	0.033236	0.000234	0.033236	0.000234	1.01569	0.007151
285	A	15240	689880	577121	0.026407	0	401	689880	0	0	0	nan	0	0	0	0	0	0	nan	0	0	0	0.026407	0.000214	0.026407	0.000214	0.806995	0.00654
286	A	16949	699574	585735	0.028936	0	412	699574	0	0	0	nan	0	0	0	0	0	0	nan	0	0	0	0.028936	0.000222	0.028936	0.000222	0.88428	0.006784
287	C	4240	700466	583351	0.007268	0	405	700466	0	0	0	nan	0	0	0	0	0	0	nan	0	0	0	0.007268	0.000112	0.007268	0.000112	0.222109	0.003423
288	G	8063	719421	628477	0.012829	0	427	719421	0	0	0	nan	0	0	0	0	0	0	nan	0	0	0	0.012829	0.000143	0.012829	0.000143	0.392053	0.00437
289	G	4365	740441	651967	0.006695	0	430	740441	0	0	0	nan	0	0	0	0	0	0	nan	0	0	0	0.006695	0.000101	0.006695	0.000101	0.204598	0.003087
290	A	76234	735180	656020	0.116207	0	425	735180	0	0	0	nan	0	0	0	0	0	0	nan	0	0	0	0.116207	0.000421	0.116207	0.000421	3.55127	0.012866
291	G	5991	735299	585834	0.010226	0	424	735299	0	0	0	nan	0	0	0	0	0	0	nan	0	0	0	0.010226	0.000132	0.010226	0.000132	0.312505	0.004034
292	A	6766	735164	583317	0.011599	0	424	735164	0	0	0	nan	0	0	0	0	0	0	nan	0	0	0	0.011599	0.000141	0.011599	0.000141	0.354464	0.004309
293	G	3260	733757	384607	0.008476	0	418	733757	0	0	0	nan	0	0	0	0	0	0	nan	0	0	0	0.008476	0.000148	0.008476	0.000148	0.259025	0.004523
294	A	6365	731553	436060	0.014597	0	412	731553	0	0	0	nan	0	0	0	0	0	0	nan	0	0	0	0.014597	0.000183	0.014597	0.000183	0.446082	0.005592
295	A	6507	733771	440372	0.014776	0	413	733771	0	0	0	nan	0	0	0	0	0	0	nan	0	0	0	0.014776	0.000183	0.014776	0.000183	0.451553	0.005592
296	G	4751	738876	663229	0.007163	0	415	738876	0	0	0	nan	0	0	0	0	0	0	nan	0	0	0	0.007163	0.000104	0.007163	0.000104	0.2189	0.003178
297	G	6798	745697	655066	0.010378	0	411	745697	0	0	0	nan	0	0	0	0	0	0	nan	0	0	0	0.010378	0.000126	0.010378	0.000126	0.31715	0.003851
298	A	28608	735739	653718	0.043762	0	424	735739	0	0	0	nan	0	0	0	0	0	0	nan	0	0	0	0.043762	0.000259	0.043762	0.000259	1.33736	0.007915
299	C	20924	727001	648473	0.032267	0	428	727001	0	0	0	nan	0	0	0	0	0	0	nan	0	0	0	0.032267	0.000223	0.032267	0.000223	0.986075	0.006815
300	A	36207	721515	657463	0.055071	0	426	721515	0	0	0	nan	0	0	0	0	0	0	nan	0	0	0	0.055071	0.000289	0.055071	0.000289	1.68296	0.008832
301	G	5873	736977	676375	0.008683	0	422	736977	0	0	0	nan	0	0	0	0	0	0	nan	0	0	0	0.008683	0.000113	0.008683	0.000113	0.265351	0.003453
302	A	15330	735946	673492	0.022762	0	420	735946	0	0	0	nan	0	0	0	0	0	0	nan	0	0	0	0.022762	0.000184	0.022762	0.000184	0.695604	0.005623
303	A	17462	729303	645599	0.027048	0	411	729303	0	0	0	nan	0	0	0	0	0	0	nan	0	0	0	0.027048	0.000205	0.027048	0.000205	0.826583	0.006265
304	U	4858	694647	641767	0.00757	0	400	694647	0	0	0	nan	0	0	0	0	0	0	nan	0	0	0	0.00757	0.000109	0.00757	0.000109	0.231338	0.003331
305	G	7006	701343	633310	0.011063	0	399	701343	0	0	0	nan	0	0	0	0	0	0	nan	0	0	0	0.011063	0.000132	0.011063	0.000132	0.338084	0.004034
306	C	16950	707898	641168	0.026436	0	393	707898	0	0	0	nan	0	0	0	0	0	0	nan	0	0	0	0.026436	0.000203	0.026436	0.000203	0.807881	0.006204
307	U	3593	702794	632033	0.005685	0	387	702794	0	0	0	nan	0	0	0	0	0	0	nan	0	0	0	0.005685	9.5e-05	0.005685	9.5e-05	0.173733	0.002903
308	U	3566	695260	631040	0.005651	0	385	695260	0	0	0	nan	0	0	0	0	0	0	nan	0	0	0	0.005651	9.5e-05	0.005651	9.5e-05	0.172694	0.002903
309	U	3907	692921	627162	0.00623	0	407	692921	0	0	0	nan	0	0	0	0	0	0	nan	0	0	0	0.00623	0.0001	0.00623	0.0001	0.190388	0.003056
310	C	2460	697787	627466	0.003921	0	412	697787	0	0	0	nan	0	0	0	0	0	0	nan	0	0	0	0.003921	7.9e-05	0.003921	7.9e-05	0.119825	0.002414
311	U	4358	698616	626136	0.00696	0	408	698616	0	0	0	nan	0	0	0	0	0	0	nan	0	0	0	0.00696	0.000105	0.00696	0.000105	0.212697	0.003209
312	G	4620	714144	634311	0.007283	0	406	714144	0	0	0	nan	0	0	0	0	0	0	nan	0	0	0	0.007283	0.000107	0.007283	0.000107	0.222568	0.00327
313	U	3996	713936	634693	0.006296	0	406	713936	0	0	0	nan	0	0	0	0	0	0	nan	0	0	0	0.006296	0.0001	0.006296	0.0001	0.192405	0.003056
314	A	14835	718210	636300	0.023314	0	423	718210	0	0	0	nan	0	0	0	0	0	0	nan	0	0	0	0.023314	0.000191	0.023314	0.000191	0.712473	0.005837
315	G	5598	714181	624343	0.008966	0	427	714181	0	0	0	nan	0	0	0	0	0	0	nan	0	0	0	0.008966	0.00012	0.008966	0.00012	0.274	0.003667
316	A	17175	726219	627101	0.027388	0	425	726219	0	0	0	nan	0	0	0	0	0	0	nan	0	0	0	0.027388	0.000209	0.027388	0.000209	0.836974	0.006387
317	U	10496	727257	613048	0.017121	0	422	727257	0	0	0	nan	0	0	0	0	0	0	nan	0	0	0	0.017121	0.000167	0.017121	0.000167	0.523216	0.005103
318	A	23596	723912	624323	0.037795	0	416	723912	0	0	0	nan	0	0	0	0	0	0	nan	0	0	0	0.037795	0.000246	0.037795	0.000246	1.15501	0.007518
319	G	5748	740770	603663	0.009522	0	420	740770	0	0	0	nan	0	0	0	0	0	0	nan	0	0	0	0.009522	0.000126	0.009522	0.000126	0.290991	0.003851
320	A	15311	752031	636167	0.024068	0	411	752031	0	0	0	nan	0	0	0	0	0	0	nan	0	0	0	0.024068	0.000195	0.024068	0.000195	0.735515	0.005959
321	U	6351	754194	628767	0.010101	0	410	754194	0	0	0	nan	0	0	0	0	0	0	nan	0	0	0	0.010101	0.000127	0.010101	0.000127	0.308685	0.003881
322	G	5406	742422	647747	0.008346	0	399	742422	0	0	0	nan	0	0	0	0	0	0	nan	0	0	0	0.008346	0.000114	0.008346	0.000114	0.255053	0.003484
323	A	25078	764806	672791	0.037275	0	402	764806	0	0	0	nan	0	0	0	0	0	0	nan	0	0	0	0.037275	0.000235	0.037275	0.000235	1.13912	0.007182
324	U	5958	764725	662812	0.008989	0	402	764725	0	0	0	nan	0	0	0	0	0	0	nan	0	0	0	0.008989	0.000116	0.008989	0.000116	0.274703	0.003545
325	U	29063	761680	686786	0.042317	0	409	761680	0	0	0	nan	0	0	0	0	0	0	nan	0	0	0	0.042317	0.000248	0.042317	0.000248	1.2932	0.007579
326	G	6740	796844	676149	0.009968	0	431	796844	0	0	0	nan	0	0	0	0	0	0	nan	0	0	0	0.009968	0.000121	0.009968	0.000121	0.304621	0.003698
327	C	11484	782812	702010	0.016359	0	431	782812	0	0	0	nan	0	0	0	0	0	0	nan	0	0	0	0.016359	0.000153	0.016359	0.000153	0.499929	0.004676
328	C	13830	776876	696964	0.019843	0	418	776876	0	0	0	nan	0	0	0	0	0	0	nan	0	0	0	0.019843	0.000169	0.019843	0.000169	0.6064	0.005165
329	G	7159	775143	707028	0.010125	0	415	775143	0	0	0	nan	0	0	0	0	0	0	nan	0	0	0	0.010125	0.00012	0.010125	0.00012	0.309419	0.003667
330	C	5238	777762	712912	0.007347	0	426	777762	0	0	0	nan	0	0	0	0	0	0	nan	0	0	0	0.007347	0.000102	0.007347	0.000102	0.224523	0.003117
331	C	4909	774063	709039	0.006923	0	427	774063	0	0	0	nan	0	0	0	0	0	0	nan	0	0	0	0.006923	9.9e-05	0.006923	9.9e-05	0.211566	0.003025
332	U	6393	772893	707751	0.009033	0	432	772893	0	0	0	nan	0	0	0	0	0	0	nan	0	0	0	0.009033	0.000113	0.009033	0.000113	0.276047	0.003453
333	G	5565	770692	704765	0.007896	0	436	770692	0	0	0	nan	0	0	0	0	0	0	nan	0	0	0	0.007896	0.000106	0.007896	0.000106	0.241301	0.003239
334	A	73573	766532	697662	0.105457	0	436	766532	0	0	0	nan	0	0	0	0	0	0	nan	0	0	0	0.105457	0.000389	0.105457	0.000389	3.22275	0.011888
335	G	6266	761806	690756	0.009071	0	432	761806	0	0	0	nan	0	0	0	0	0	0	nan	0	0	0	0.009071	0.000115	0.009071	0.000115	0.277209	0.003514
336	U	3389	757016	682741	0.004964	0	436	757016	0	0	0	nan	0	0	0	0	0	0	nan	0	0	0	0.004964	8.5e-05	0.004964	8.5e-05	0.151699	0.002598
337	A	11211	751135	681485	0.016451	0	439	751135	0	0	0	nan	0	0	0	0	0	0	nan	0	0	0	0.016451	0.000155	0.016451	0.000155	0.50274	0.004737
338	C	9292	750344	680950	0.013646	0	443	750344	0	0	0	nan	0	0	0	0	0	0	nan	0	0	0	0.013646	0.000142	0.013646	0.000142	0.41702	0.00434
339	G	6886	756034	682406	0.010091	0	446	756034	0	0	0	nan	0	0	0	0	0	0	nan	0	0	0	0.010091	0.000122	0.010091	0.000122	0.30838	0.003728
340	A	14160	776410	712567	0.019872	0	471	776410	0	0	0	nan	0	0	0	0	0	0	nan	0	0	0	0.019872	0.000167	0.019872	0.000167	0.607286	0.005103
341	G	6226	774754	704787	0.008834	0	474	774754	0	0	0	nan	0	0	0	0	0	0	nan	0	0	0	0.008834	0.000112	0.008834	0.000112	0.269966	0.003423
342	G	5279	773383	695174	0.007594	0	464	773383	0	0	0	nan	0	0	0	0	0	0	nan	0	0	0	0.007594	0.000105	0.007594	0.000105	0.232072	0.003209
343	U	14711	764978	702876	0.02093	0	459	764978	0	0	0	nan	0	0	0	0	0	0	nan	0	0	0	0.02093	0.000173	0.02093	0.000173	0.639618	0.005287
344	G	5038	760481	684173	0.007364	0	452	760481	0	0	0	nan	0	0	0	0	0	0	nan	0	0	0	0.007364	0.000104	0.007364	0.000104	0.225043	0.003178
345	A	28270	748378	683672	0.04135	0	448	748378	0	0	0	nan	0	0	0	0	0	0	nan	0	0	0	0.04135	0.000246	0.04135	0.000246	1.26365	0.007518
346	U	4689	742115	666603	0.007034	0	445	742115	0	0	0	nan	0	0	0	0	0	0	nan	0	0	0	0.007034	0.000103	0.007034	0.000103	0.214958	0.003148
347	G	7990	727882	640580	0.012473	0	439	727882	0	0	0	nan	0	0	0	0	0	0	nan	0	0	0	0.012473	0.00014	0.012473	0.00014	0.381173	0.004278
348	A	42613	734663	644539	0.066114	0	428	734663	0	0	0	nan	0	0	0	0	0	0	nan	0	0	0	0.066114	0.00032	0.066114	0.00032	2.02043	0.009779
349	G	4588	732377	636418	0.007209	0	421	732377	0	0	0	nan	0	0	0	0	0	0	nan	0	0	0	0.007209	0.000106	0.007209	0.000106	0.220306	0.003239
350	C	4534	727600	657745	0.006893	0	416	727600	0	0	0	nan	0	0	0	0	0	0	nan	0	0	0	0.006893	0.000102	0.006893	0.000102	0.210649	0.003117
351	C	5775	719917	654196	0.008828	0	403	719917	0	0	0	nan	0	0	0	0	0	0	nan	0	0	0	0.008828	0.000116	0.008828	0.000116	0.269783	0.003545
352	G	5467	715486	643013	0.008502	0	404	715486	0	0	0	nan	0	0	0	0	0	0	nan	0	0	0	0.008502	0.000115	0.008502	0.000115	0.25982	0.003514
353	U	3068	711644	614520	0.004993	0	401	711644	0	0	0	nan	0	0	0	0	0	0	nan	0	0	0	0.004993	9e-05	0.004993	9e-05	0.152585	0.00275
354	U	3617	704916	605787	0.005971	0	397	704916	0	0	0	nan	0	0	0	0	0	0	nan	0	0	0	0.005971	9.9e-05	0.005971	9.9e-05	0.182473	0.003025
355	U	4614	700096	557516	0.008276	0	395	700096	0	0	0	nan	0	0	0	0	0	0	nan	0	0	0	0.008276	0.000122	0.008276	0.000122	0.252914	0.003728
356	G	4343	704641	565274	0.007683	0	390	704641	0	0	0	nan	0	0	0	0	0	0	nan	0	0	0	0.007683	0.000117	0.007683	0.000117	0.234791	0.003576
357	C	13486	701896	554443	0.024324	0	390	701896	0	0	0	nan	0	0	0	0	0	0	nan	0	0	0	0.024324	0.000209	0.024324	0.000209	0.743338	0.006387
358	A	10366	697299	546021	0.018985	0	391	697299	0	0	0	nan	0	0	0	0	0	0	nan	0	0	0	0.018985	0.000186	0.018985	0.000186	0.580179	0.005684
359	G	3377	697822	544241	0.006205	0	392	697822	0	0	0	nan	0	0	0	0	0	0	nan	0	0	0	0.006205	0.000107	0.006205	0.000107	0.189624	0.00327
360	U	4765	692172	531651	0.008963	0	412	692172	0	0	0	nan	0	0	0	0	0	0	nan	0	0	0	0.008963	0.00013	0.008963	0.00013	0.273908	0.003973
361	A	12751	688818	542149	0.023519	0	419	688818	0	0	0	nan	0	0	0	0	0	0	nan	0	0	0	0.023519	0.000208	0.023519	0.000208	0.718738	0.006356
362	C	7645	680972	505423	0.015126	0	404	680972	0	0	0	nan	0	0	0	0	0	0	nan	0	0	0	0.015126	0.000173	0.015126	0.000173	0.462249	0.005287
363	G	4992	665687	503650	0.009912	0	397	665687	0	0	0	nan	0	0	0	0	0	0	nan	0	0	0	0.009912	0.00014	0.009912	0.00014	0.302909	0.004278
364	A	29619	660020	520564	0.056898	0	404	660020	0	0	0	nan	0	0	0	0	0	0	nan	0	0	0	0.056898	0.000331	0.056898	0.000331	1.7388	0.010115
365	U	7045	652944	519574	0.013559	0	402	652944	0	0	0	nan	0	0	0	0	0	0	nan	0	0	0	0.013559	0.000162	0.013559	0.000162	0.414361	0.004951
366	G	4768	647801	519086	0.009185	0	401	647801	0	0	0	nan	0	0	0	0	0	0	nan	0	0	0	0.009185	0.000133	0.009185	0.000133	0.280692	0.004064
367	G	4783	640009	504255	0.009485	0	399	640009	0	0	0	nan	0	0	0	0	0	0	nan	0	0	0	0.009485	0.000137	0.009485	0.000137	0.28986	0.004187
368	A	26625	619458	513236	0.051877	0	398	619458	0	0	0	nan	0	0	0	0	0	0	nan	0	0	0	0.051877	0.000318	0.051877	0.000318	1.58535	0.009718
369	A	16500	605194	480366	0.034349	0	388	605194	0	0	0	nan	0	0	0	0	0	0	nan	0	0	0	0.034349	0.000267	0.034349	0.000267	1.0497	0.008159
370	C	11832	594951	472827	0.025024	0	383	594951	0	0	0	nan	0	0	0	0	0	0	nan	0	0	0	0.025024	0.00023	0.025024	0.00023	0.76473	0.007029
371	A	12803	582985	458236	0.02794	0	366	582985	0	0	0	nan	0	0	0	0	0	0	nan	0	0	0	0.02794	0.000247	0.02794	0.000247	0.853843	0.007548
372	A	7755	570549	413345	0.018762	0	360	570549	0	0	0	nan	0	0	0	0	0	0	nan	0	0	0	0.018762	0.000213	0.018762	0.000213	0.573364	0.006509
373	A	9932	555720	396859	0.025027	0	349	555720	0	0	0	nan	0	0	0	0	0	0	nan	0	0	0	0.025027	0.000251	0.025027	0.000251	0.764822	0.007671
374	A	11092	548558	358412	0.030948	0	339	548558	0	0	0	nan	0	0	0	0	0	0	nan	0	0	0	0.030948	0.000294	0.030948	0.000294	0.945767	0.008985
375	C	5377	537826	390463	0.013771	0	330	537826	0	0	0	nan	0	0	0	0	0	0	nan	0	0	0	0.013771	0.000188	0.013771	0.000188	0.42084	0.005745
376	A	6871	526658	358537	0.019164	0	321	526658	0	0	0	nan	0	0	0	0	0	0	nan	0	0	0	0.019164	0.000231	0.019164	0.000231	0.585649	0.007059
377	U	4973	514635	350699	0.01418	0	316	514635	0	0	0	nan	0	0	0	0	0	0	nan	0	0	0	0.01418	0.000201	0.01418	0.000201	0.433339	0.006143
378	G	5944	501185	343855	0.017286	0	312	501185	0	0	0	nan	0	0	0	0	0	0	nan	0	0	0	0.017286	0.000224	0.017286	0.000224	0.528258	0.006845
379	G	3004	491247	347982	0.008633	0	300	491247	0	0	0	nan	0	0	0	0	0	0	nan	0	0	0	0.008633	0.000158	0.008633	0.000158	0.263823	0.004828
380	C	3694	475741	342197	0.010795	0	290	475741	0	0	0	nan	0	0	0	0	0	0	nan	0	0	0	0.010795	0.000178	0.010795	0.000178	0.329894	0.00544
381	U	3928	459332	330226	0.011895	0	279	459332	0	0	0	nan	0	0	0	0	0	0	nan	0	0	0	0.011895	0.00019	0.011895	0.00019	0.36351	0.005806
382	U	19408	446092	336652	0.05765	0	275	446092	0	0	0	nan	0	0	0	0	0	0	nan	0	0	0	0.05765	0.000414	0.05765	0.000414	1.76178	0.012652
383	A	6690	434423	300620	0.022254	0	265	434423	0	0	0	nan	0	0	0	0	0	0	nan	0	0	0	0.022254	0.000272	0.022254	0.000272	0.680079	0.008312
384	C	4193	398728	288046	0.014557	0	256	398728	0	0	0	nan	0	0	0	0	0	0	nan	0	0	0	0.014557	0.000225	0.014557	0.000225	0.44486	0.006876
385	A	10674	386619	265371	0.040223	0	249	386619	0	0	0	nan	0	0	0	0	0	0	nan	0	0	0	0.040223	0.000389	0.040223	0.000389	1.22921	0.011888
386	G	3319	377293	255888	0.012971	0	246	377293	0	0	0	nan	0	0	0	0	0	0	nan	0	0	0	0.012971	0.000225	0.012971	0.000225	0.396392	0.006876
387	A	4698	363016	243317	0.019308	0	238	363016	0	0	0	nan	0	0	0	0	0	0	nan	0	0	0	0.019308	0.000282	0.019308	0.000282	0.59005	0.008618
388	A	4548	349337	236706	0.019214	0	231	349337	0	0	0	nan	0	0	0	0	0	0	nan	0	0	0	0.019214	0.000285	0.019214	0.000285	0.587177	0.00871
389	C	4604	342070	227001	0.020282	0	216	342070	0	0	0	nan	0	0	0	0	0	0	nan	0	0	0	0.020282	0.000299	0.020282	0.000299	0.619815	0.009137
390	G	2715	333963	214038	0.012685	0	213	333963	0	0	0	nan	0	0	0	0	0	0	nan	0	0	0	0.012685	0.000243	0.012685	0.000243	0.387652	0.007426
391	U	8896	322483	214147	0.041542	0	202	322483	0	0	0	nan	0	0	0	0	0	0	nan	0	0	0	0.041542	0.00044	0.041542	0.00044	1.26952	0.013446
392	U	2947	308470	200874	0.014671	0	197	308470	0	0	0	nan	0	0	0	0	0	0	nan	0	0	0	0.014671	0.00027	0.014671	0.00027	0.448344	0.008251
393	A	6740	299514	192289	0.035051	0	190	299514	0	0	0	nan	0	0	0	0	0	0	nan	0	0	0	0.035051	0.000427	0.035051	0.000427	1.07115	0.013049
394	G	2469	293627	167555	0.014735	0	187	293627	0	0	0	nan	0	0	0	0	0	0	nan	0	0	0	0.014735	0.000297	0.014735	0.000297	0.4503	0.009076
395	A	9482	282584	161927	0.058557	0	179	282584	0	0	0	nan	0	0	0	0	0	0	nan	0	0	0	0.058557	0.000601	0.058557	0.000601	1.78949	0.018366
396	C	24602	267266	178328	0.137959	0	173	267266	0	0	0	nan	0	0	0	0	0	0	nan	0	0	0	0.137959	0.00088	0.137959	0.00088	4.21601	0.026893
397	C	2410	258851	224221	0.010748	0	171	258851	0	0	0	nan	0	0	0	0	0	0	nan	0	0	0	0.010748	0.000219	0.010748	0.000219	0.328458	0.006693
398	A	4987	250171	221425	0.022522	0	160	250171	0	0	0	nan	0	0	0	0	0	0	nan	0	0	0	0.022522	0.000319	0.022522	0.000319	0.688269	0.009749
399	C	4951	241764	154718	0.032	0	148	241764	0	0	0	nan	0	0	0	0	0	0	nan	0	0	0	0.032	0.000455	0.032	0.000455	0.977916	0.013905
400	U	3203	172506	145622	0.021995	0	142	172506	0	0	0	nan	0	0	0	0	0	0	nan	0	0	0	0.021995	0.000389	0.021995	0.000389	0.672164	0.011888
401	U	0	159974	0	nan	0	122	159974	0	0	0	nan	0	0	0	0	0	0	nan	0	0	0	nan	nan	nan	nan	nan	nan

## Sheet: Mut 1 -
Nucleotide	Sequence	Modified_mutations	Modified_read_depth	Modified_effective_depth	Modified_rate	Modified_off_target_mapped_depth	Modified_low_mapq_mapped_depth	Modified_mapped_depth	Untreated_mutations	Untreated_read_depth	Untreated_effective_depth	Untreated_rate	Untreated_off_target_mapped_depth	Untreated_low_mapq_mapped_depth	Untreated_mapped_depth	Denatured_mutations	Denatured_read_depth	Denatured_effective_depth	Denatured_rate	Denatured_off_target_mapped_depth	Denatured_low_mapq_mapped_depth	Denatured_mapped_depth	Reactivity_profile	Std_err	HQ_profile	HQ_stderr	Norm_profile	Norm_stderr
1	G	0	1697	519	0	0	10	1697	0	0	0	nan	0	0	0	0	0	0	nan	0	0	0	0	0	0	0	0	0
2	U	0	3422	2142	0	0	46	3422	0	0	0	nan	0	0	0	0	0	0	nan	0	0	0	0	0	0	0	0	0
3	U	4	334833	319740	1.3e-05	0	547	334833	0	0	0	nan	0	0	0	0	0	0	nan	0	0	0	1.3e-05	6e-06	1.3e-05	6e-06	0.001191	0.00055
4	C	23	335748	313912	7.3e-05	0	558	335748	0	0	0	nan	0	0	0	0	0	0	nan	0	0	0	7.3e-05	1.5e-05	7.3e-05	1.5e-05	0.006687	0.001374
5	U	309445	336689	312703	0.989581	0	568	336689	0	0	0	nan	0	0	0	0	0	0	nan	0	0	0	0.989581	0.001779	0.989581	0.001779	90.6469	0.162959
6	U	345	487374	462639	0.000746	0	713	487374	0	0	0	nan	0	0	0	0	0	0	nan	0	0	0	0.000746	4e-05	0.000746	4e-05	0.068335	0.003664
7	A	1169	513490	446600	0.002618	0	799	513490	0	0	0	nan	0	0	0	0	0	0	nan	0	0	0	0.002618	7.7e-05	0.002618	7.7e-05	0.239812	0.007053
8	A	309	538401	466664	0.000662	0	919	538401	0	0	0	nan	0	0	0	0	0	0	nan	0	0	0	0.000662	3.8e-05	0.000662	3.8e-05	0.06064	0.003481
9	C	945	597235	514528	0.001837	0	995	597235	0	0	0	nan	0	0	0	0	0	0	nan	0	0	0	0.001837	6e-05	0.001837	6e-05	0.168272	0.005496
10	G	1958	665668	617581	0.00317	0	1097	665668	0	0	0	nan	0	0	0	0	0	0	nan	0	0	0	0.00317	7.2e-05	0.00317	7.2e-05	0.290376	0.006595
11	U	443	796419	738467	0.0006	0	1391	796419	0	0	0	nan	0	0	0	0	0	0	nan	0	0	0	0.0006	2.9e-05	0.0006	2.9e-05	0.054961	0.002656
12	U	609	813518	752439	0.000809	0	1443	813518	0	0	0	nan	0	0	0	0	0	0	nan	0	0	0	0.000809	3.3e-05	0.000809	3.3e-05	0.074105	0.003023
13	C	2312	832196	773286	0.00299	0	1513	832196	0	0	0	nan	0	0	0	0	0	0	nan	0	0	0	0.00299	6.2e-05	0.00299	6.2e-05	0.273888	0.005679
14	G	3523	875956	817569	0.004309	0	1607	875956	0	0	0	nan	0	0	0	0	0	0	nan	0	0	0	0.004309	7.3e-05	0.004309	7.3e-05	0.39471	0.006687
15	G	2898	948998	891118	0.003252	0	1714	948998	0	0	0	nan	0	0	0	0	0	0	nan	0	0	0	0.003252	6e-05	0.003252	6e-05	0.297887	0.005496
16	G	2197	964384	908924	0.002417	0	1774	964384	0	0	0	nan	0	0	0	0	0	0	nan	0	0	0	0.002417	5.2e-05	0.002417	5.2e-05	0.2214	0.004763
17	U	1512	985425	941323	0.001606	0	1840	985425	0	0	0	nan	0	0	0	0	0	0	nan	0	0	0	0.001606	4.1e-05	0.001606	4.1e-05	0.147112	0.003756
18	A	789	994999	963773	0.000819	0	1898	994999	0	0	0	nan	0	0	0	0	0	0	nan	0	0	0	0.000819	2.9e-05	0.000819	2.9e-05	0.075021	0.002656
19	A	638	1006057	971509	0.000657	0	2024	1006057	0	0	0	nan	0	0	0	0	0	0	nan	0	0	0	0.000657	2.6e-05	0.000657	2.6e-05	0.060182	0.002382
20	U	477	1034593	979456	0.000487	0	2095	1034593	0	0	0	nan	0	0	0	0	0	0	nan	0	0	0	0.000487	2.2e-05	0.000487	2.2e-05	0.04461	0.002015
21	C	1898	1061468	994241	0.001909	0	2162	1061468	0	0	0	nan	0	0	0	0	0	0	nan	0	0	0	0.001909	4.4e-05	0.001909	4.4e-05	0.174867	0.00403
22	G	3038	1121376	1053358	0.002884	0	2252	1121376	0	0	0	nan	0	0	0	0	0	0	nan	0	0	0	0.002884	5.2e-05	0.002884	5.2e-05	0.264178	0.004763
23	C	1412	1168952	1108485	0.001274	0	2333	1168952	0	0	0	nan	0	0	0	0	0	0	nan	0	0	0	0.001274	3.4e-05	0.001274	3.4e-05	0.1167	0.003114
24	U	1004	1175711	1117404	0.000899	0	2345	1175711	0	0	0	nan	0	0	0	0	0	0	nan	0	0	0	0.000899	2.8e-05	0.000899	2.8e-05	0.08235	0.002565
25	G	2530	1188139	1126912	0.002245	0	2364	1188139	0	0	0	nan	0	0	0	0	0	0	nan	0	0	0	0.002245	4.5e-05	0.002245	4.5e-05	0.205645	0.004122
26	C	1971	1197386	1145041	0.001721	0	2385	1197386	0	0	0	nan	0	0	0	0	0	0	nan	0	0	0	0.001721	3.9e-05	0.001721	3.9e-05	0.157646	0.003572
27	A	803	1206145	1155828	0.000695	0	2406	1206145	0	0	0	nan	0	0	0	0	0	0	nan	0	0	0	0.000695	2.5e-05	0.000695	2.5e-05	0.063663	0.00229
28	G	960	1221316	1112330	0.000863	0	2431	1221316	0	0	0	nan	0	0	0	0	0	0	nan	0	0	0	0.000863	2.8e-05	0.000863	2.8e-05	0.079052	0.002565
29	A	356	1235978	1108545	0.000321	0	2448	1235978	0	0	0	nan	0	0	0	0	0	0	nan	0	0	0	0.000321	1.7e-05	0.000321	1.7e-05	0.029404	0.001557
30	U	878	1251246	1122271	0.000782	0	2456	1251246	0	0	0	nan	0	0	0	0	0	0	nan	0	0	0	0.000782	2.6e-05	0.000782	2.6e-05	0.071632	0.002382
31	C	1677	1259184	1182838	0.001418	0	2475	1259184	0	0	0	nan	0	0	0	0	0	0	nan	0	0	0	0.001418	3.5e-05	0.001418	3.5e-05	0.129891	0.003206
32	U	1275	1304190	1228822	0.001038	0	2528	1304190	0	0	0	nan	0	0	0	0	0	0	nan	0	0	0	0.001038	2.9e-05	0.001038	2.9e-05	0.095082	0.002656
33	U	995	1329919	1251640	0.000795	0	2551	1329919	0	0	0	nan	0	0	0	0	0	0	nan	0	0	0	0.000795	2.5e-05	0.000795	2.5e-05	0.072823	0.00229
34	G	3297	1342987	1280294	0.002575	0	2565	1342987	0	0	0	nan	0	0	0	0	0	0	nan	0	0	0	0.002575	4.5e-05	0.002575	4.5e-05	0.235873	0.004122
35	A	1004	1371776	1250318	0.000803	0	2577	1371776	0	0	0	nan	0	0	0	0	0	0	nan	0	0	0	0.000803	2.5e-05	0.000803	2.5e-05	0.073556	0.00229
36	A	630	1380203	1263454	0.000499	0	2593	1380203	0	0	0	nan	0	0	0	0	0	0	nan	0	0	0	0.000499	2e-05	0.000499	2e-05	0.045709	0.001832
37	U	715	1390143	1256554	0.000569	0	2686	1390143	0	0	0	nan	0	0	0	0	0	0	nan	0	0	0	0.000569	2.1e-05	0.000569	2.1e-05	0.052121	0.001924
38	C	2180	1428241	1354241	0.00161	0	2721	1428241	0	0	0	nan	0	0	0	0	0	0	nan	0	0	0	0.00161	3.4e-05	0.00161	3.4e-05	0.147478	0.003114
39	U	1800	1490841	1406806	0.001279	0	2831	1490841	0	0	0	nan	0	0	0	0	0	0	nan	0	0	0	0.001279	3e-05	0.001279	3e-05	0.117158	0.002748
40	G	2824	1520917	1438224	0.001964	0	2914	1520917	0	0	0	nan	0	0	0	0	0	0	nan	0	0	0	0.001964	3.7e-05	0.001964	3.7e-05	0.179905	0.003389
41	U	3227	1535268	1459483	0.002211	0	2934	1535268	0	0	0	nan	0	0	0	0	0	0	nan	0	0	0	0.002211	3.9e-05	0.002211	3.9e-05	0.20253	0.003572
42	A	1833	1552520	1471910	0.001245	0	3038	1552520	0	0	0	nan	0	0	0	0	0	0	nan	0	0	0	0.001245	2.9e-05	0.001245	2.9e-05	0.114044	0.002656
43	G	4949	1569429	1481911	0.00334	0	3152	1569429	0	0	0	nan	0	0	0	0	0	0	nan	0	0	0	0.00334	4.7e-05	0.00334	4.7e-05	0.305948	0.004305
44	A	33756	1610895	1511203	0.022337	0	3280	1610895	0	0	0	nan	0	0	0	0	0	0	nan	0	0	0	0.022337	0.000122	0.022337	0.000122	2.0461	0.011175
45	G	6082	1669998	1561629	0.003895	0	3350	1669998	0	0	0	nan	0	0	0	0	0	0	nan	0	0	0	0.003895	5e-05	0.003895	5e-05	0.356787	0.00458
46	G	6382	1690553	1603625	0.00398	0	3377	1690553	0	0	0	nan	0	0	0	0	0	0	nan	0	0	0	0.00398	5e-05	0.00398	5e-05	0.364573	0.00458
47	A	2802	1716804	1640005	0.001709	0	3358	1716804	0	0	0	nan	0	0	0	0	0	0	nan	0	0	0	0.001709	3.2e-05	0.001709	3.2e-05	0.156547	0.002931
48	A	3913	1714063	1644027	0.00238	0	3243	1714063	0	0	0	nan	0	0	0	0	0	0	nan	0	0	0	0.00238	3.8e-05	0.00238	3.8e-05	0.218011	0.003481
49	A	4922	1721050	1613797	0.00305	0	3137	1721050	0	0	0	nan	0	0	0	0	0	0	nan	0	0	0	0.00305	4.3e-05	0.00305	4.3e-05	0.279384	0.003939
50	G	8288	1756376	1613950	0.005135	0	3057	1756376	0	0	0	nan	0	0	0	0	0	0	nan	0	0	0	0.005135	5.6e-05	0.005135	5.6e-05	0.470373	0.00513
51	U	10734	1794113	1628507	0.006591	0	2978	1794113	0	0	0	nan	0	0	0	0	0	0	nan	0	0	0	0.006591	6.4e-05	0.006591	6.4e-05	0.603744	0.005862
52	C	10136	1799233	1625163	0.006237	0	2842	1799233	0	0	0	nan	0	0	0	0	0	0	nan	0	0	0	0.006237	6.2e-05	0.006237	6.2e-05	0.571317	0.005679
53	C	9314	1788900	1612997	0.005774	0	2714	1788900	0	0	0	nan	0	0	0	0	0	0	nan	0	0	0	0.005774	6e-05	0.005774	6e-05	0.528906	0.005496
54	A	8860	1794742	1653438	0.005359	0	2622	1794742	0	0	0	nan	0	0	0	0	0	0	nan	0	0	0	0.005359	5.7e-05	0.005359	5.7e-05	0.490891	0.005221
55	U	11679	1794055	1655114	0.007056	0	2547	1794055	0	0	0	nan	0	0	0	0	0	0	nan	0	0	0	0.007056	6.5e-05	0.007056	6.5e-05	0.646339	0.005954
56	G	12258	1794221	1634488	0.0075	0	2532	1794221	0	0	0	nan	0	0	0	0	0	0	nan	0	0	0	0.0075	6.8e-05	0.0075	6.8e-05	0.68701	0.006229
57	C	12352	1852421	1680712	0.007349	0	2545	1852421	0	0	0	nan	0	0	0	0	0	0	nan	0	0	0	0.007349	6.6e-05	0.007349	6.6e-05	0.673178	0.006046
58	U	8607	1836673	1674110	0.005141	0	2525	1836673	0	0	0	nan	0	0	0	0	0	0	nan	0	0	0	0.005141	5.5e-05	0.005141	5.5e-05	0.470922	0.005038
59	C	18816	1819494	1659457	0.011339	0	2473	1819494	0	0	0	nan	0	0	0	0	0	0	nan	0	0	0	0.011339	8.3e-05	0.011339	8.3e-05	1.03867	0.007603
60	G	13046	1807092	1650139	0.007906	0	2432	1807092	0	0	0	nan	0	0	0	0	0	0	nan	0	0	0	0.007906	6.9e-05	0.007906	6.9e-05	0.7242	0.00632
61	C	21193	1843865	1672167	0.012674	0	2428	1843865	0	0	0	nan	0	0	0	0	0	0	nan	0	0	0	0.012674	8.7e-05	0.012674	8.7e-05	1.16095	0.007969
62	A	13035	1821919	1654106	0.00788	0	2390	1821919	0	0	0	nan	0	0	0	0	0	0	nan	0	0	0	0.00788	6.9e-05	0.00788	6.9e-05	0.721818	0.00632
63	C	16912	1801207	1637515	0.010328	0	2364	1801207	0	0	0	nan	0	0	0	0	0	0	nan	0	0	0	0.010328	7.9e-05	0.010328	7.9e-05	0.946058	0.007237
64	G	16955	1791368	1640568	0.010335	0	2352	1791368	0	0	0	nan	0	0	0	0	0	0	nan	0	0	0	0.010335	7.9e-05	0.010335	7.9e-05	0.946699	0.007237
65	G	15293	1845895	1689285	0.009053	0	2357	1845895	0	0	0	nan	0	0	0	0	0	0	nan	0	0	0	0.009053	7.3e-05	0.009053	7.3e-05	0.829267	0.006687
66	U	15945	1818234	1681619	0.009482	0	2341	1818234	0	0	0	nan	0	0	0	0	0	0	nan	0	0	0	0.009482	7.5e-05	0.009482	7.5e-05	0.868564	0.00687
67	G	11038	1797507	1547582	0.007132	0	2345	1797507	0	0	0	nan	0	0	0	0	0	0	nan	0	0	0	0.007132	6.8e-05	0.007132	6.8e-05	0.653301	0.006229
68	C	9519	1774597	910621	0.010453	0	2334	1774597	0	0	0	nan	0	0	0	0	0	0	nan	0	0	0	0.010453	0.000107	0.010453	0.000107	0.957508	0.009801
69	U	21159	1760880	890196	0.023769	0	2336	1760880	0	0	0	nan	0	0	0	0	0	0	nan	0	0	0	0.023769	0.000163	0.023769	0.000163	2.17727	0.014931
70	G	15675	1745679	893764	0.017538	0	2313	1745679	0	0	0	nan	0	0	0	0	0	0	nan	0	0	0	0.017538	0.00014	0.017538	0.00014	1.6065	0.012824
71	A	18610	1742564	1624746	0.011454	0	2300	1742564	0	0	0	nan	0	0	0	0	0	0	nan	0	0	0	0.011454	8.4e-05	0.011454	8.4e-05	1.0492	0.007695
72	G	12643	1738407	1235158	0.010236	0	2274	1738407	0	0	0	nan	0	0	0	0	0	0	nan	0	0	0	0.010236	9.1e-05	0.010236	9.1e-05	0.937631	0.008336
73	A	12008	1732150	1218942	0.009851	0	2261	1732150	0	0	0	nan	0	0	0	0	0	0	nan	0	0	0	0.009851	9e-05	0.009851	9e-05	0.902364	0.008244
74	U	15463	1722270	1200908	0.012876	0	2272	1722270	0	0	0	nan	0	0	0	0	0	0	nan	0	0	0	0.012876	0.000104	0.012876	0.000104	1.17946	0.009527
75	G	12582	1692867	1501161	0.008382	0	2189	1692867	0	0	0	nan	0	0	0	0	0	0	nan	0	0	0	0.008382	7.5e-05	0.008382	7.5e-05	0.767802	0.00687
76	C	13156	1678485	1534011	0.008576	0	2063	1678485	0	0	0	nan	0	0	0	0	0	0	nan	0	0	0	0.008576	7.5e-05	0.008576	7.5e-05	0.785573	0.00687
77	C	11291	1659638	1519127	0.007433	0	2019	1659638	0	0	0	nan	0	0	0	0	0	0	nan	0	0	0	0.007433	7e-05	0.007433	7e-05	0.680873	0.006412
78	C	13021	1642864	1515120	0.008594	0	1970	1642864	0	0	0	nan	0	0	0	0	0	0	nan	0	0	0	0.008594	7.5e-05	0.008594	7.5e-05	0.787222	0.00687
79	G	12308	1641736	1501303	0.008198	0	1930	1641736	0	0	0	nan	0	0	0	0	0	0	nan	0	0	0	0.008198	7.4e-05	0.008198	7.4e-05	0.750948	0.006778
80	U	19311	1644720	1530282	0.012619	0	1920	1644720	0	0	0	nan	0	0	0	0	0	0	nan	0	0	0	0.012619	9.1e-05	0.012619	9.1e-05	1.15592	0.008336
81	A	9930	1638687	1515639	0.006552	0	1950	1638687	0	0	0	nan	0	0	0	0	0	0	nan	0	0	0	0.006552	6.6e-05	0.006552	6.6e-05	0.600172	0.006046
82	G	7464	1621016	1510733	0.004941	0	1911	1621016	0	0	0	nan	0	0	0	0	0	0	nan	0	0	0	0.004941	5.7e-05	0.004941	5.7e-05	0.452602	0.005221
83	U	12555	1644421	1536380	0.008172	0	1913	1644421	0	0	0	nan	0	0	0	0	0	0	nan	0	0	0	0.008172	7.3e-05	0.008172	7.3e-05	0.748566	0.006687
84	G	8406	1661109	1524800	0.005513	0	1962	1661109	0	0	0	nan	0	0	0	0	0	0	nan	0	0	0	0.005513	6e-05	0.005513	6e-05	0.504998	0.005496
85	U	6214	1640173	1517871	0.004094	0	1928	1640173	0	0	0	nan	0	0	0	0	0	0	nan	0	0	0	0.004094	5.2e-05	0.004094	5.2e-05	0.375016	0.004763
86	U	11921	1633218	1506929	0.007911	0	1902	1633218	0	0	0	nan	0	0	0	0	0	0	nan	0	0	0	0.007911	7.2e-05	0.007911	7.2e-05	0.724658	0.006595
87	C	9652	1637552	1498528	0.006441	0	1899	1637552	0	0	0	nan	0	0	0	0	0	0	nan	0	0	0	0.006441	6.6e-05	0.006441	6.6e-05	0.590004	0.006046
88	G	11574	1652430	1506911	0.007681	0	1867	1652430	0	0	0	nan	0	0	0	0	0	0	nan	0	0	0	0.007681	7.1e-05	0.007681	7.1e-05	0.70359	0.006504
89	U	13583	1683362	1563344	0.008688	0	1805	1683362	0	0	0	nan	0	0	0	0	0	0	nan	0	0	0	0.008688	7.5e-05	0.008688	7.5e-05	0.795832	0.00687
90	G	13129	1678519	1530020	0.008581	0	1785	1678519	0	0	0	nan	0	0	0	0	0	0	nan	0	0	0	0.008581	7.5e-05	0.008581	7.5e-05	0.786031	0.00687
91	C	17566	1663550	1546805	0.011356	0	1745	1663550	0	0	0	nan	0	0	0	0	0	0	nan	0	0	0	0.011356	8.6e-05	0.011356	8.6e-05	1.04022	0.007878
92	C	6909	1647491	1533862	0.004504	0	1718	1647491	0	0	0	nan	0	0	0	0	0	0	nan	0	0	0	0.004504	5.4e-05	0.004504	5.4e-05	0.412572	0.004946
93	U	10804	1634155	1528447	0.007069	0	1697	1634155	0	0	0	nan	0	0	0	0	0	0	nan	0	0	0	0.007069	6.8e-05	0.007069	6.8e-05	0.64753	0.006229
94	A	12091	1623956	1523871	0.007934	0	1668	1623956	0	0	0	nan	0	0	0	0	0	0	nan	0	0	0	0.007934	7.2e-05	0.007934	7.2e-05	0.726765	0.006595
95	G	11887	1620854	1484561	0.008007	0	1668	1620854	0	0	0	nan	0	0	0	0	0	0	nan	0	0	0	0.008007	7.3e-05	0.008007	7.3e-05	0.733452	0.006687
96	C	11808	1612317	1489864	0.007926	0	1706	1612317	0	0	0	nan	0	0	0	0	0	0	nan	0	0	0	0.007926	7.3e-05	0.007926	7.3e-05	0.726032	0.006687
97	G	12069	1605880	1483095	0.008138	0	1690	1605880	0	0	0	nan	0	0	0	0	0	0	nan	0	0	0	0.008138	7.4e-05	0.008138	7.4e-05	0.745451	0.006778
98	A	9323	1594726	1375120	0.00678	0	1667	1594726	0	0	0	nan	0	0	0	0	0	0	nan	0	0	0	0.00678	7e-05	0.00678	7e-05	0.621057	0.006412
99	A	11547	1583566	1362373	0.008476	0	1666	1583566	0	0	0	nan	0	0	0	0	0	0	nan	0	0	0	0.008476	7.9e-05	0.008476	7.9e-05	0.776413	0.007237
100	G	5493	1570762	1338433	0.004104	0	1647	1570762	0	0	0	nan	0	0	0	0	0	0	nan	0	0	0	0.004104	5.5e-05	0.004104	5.5e-05	0.375932	0.005038
101	U	7896	1581717	1452420	0.005436	0	1656	1581717	0	0	0	nan	0	0	0	0	0	0	nan	0	0	0	0.005436	6.1e-05	0.005436	6.1e-05	0.497945	0.005588
102	C	7479	1568452	1445584	0.005174	0	1660	1568452	0	0	0	nan	0	0	0	0	0	0	nan	0	0	0	0.005174	6e-05	0.005174	6e-05	0.473945	0.005496
103	A	7883	1557430	1435801	0.00549	0	1619	1557430	0	0	0	nan	0	0	0	0	0	0	nan	0	0	0	0.00549	6.2e-05	0.00549	6.2e-05	0.502891	0.005679
104	U	13292	1578213	1443802	0.009206	0	1640	1578213	0	0	0	nan	0	0	0	0	0	0	nan	0	0	0	0.009206	8e-05	0.009206	8e-05	0.843282	0.007328
105	A	10947	1572861	1450557	0.007547	0	1632	1572861	0	0	0	nan	0	0	0	0	0	0	nan	0	0	0	0.007547	7.2e-05	0.007547	7.2e-05	0.691315	0.006595
106	A	22809	1615828	1502838	0.015177	0	1718	1615828	0	0	0	nan	0	0	0	0	0	0	nan	0	0	0	0.015177	0.0001	0.015177	0.0001	1.39023	0.00916
107	G	12572	1634600	1510384	0.008324	0	1733	1634600	0	0	0	nan	0	0	0	0	0	0	nan	0	0	0	0.008324	7.4e-05	0.008324	7.4e-05	0.762489	0.006778
108	C	6537	1652911	1525752	0.004284	0	1762	1652911	0	0	0	nan	0	0	0	0	0	0	nan	0	0	0	0.004284	5.3e-05	0.004284	5.3e-05	0.39242	0.004855
109	U	7888	1655051	1540266	0.005121	0	1769	1655051	0	0	0	nan	0	0	0	0	0	0	nan	0	0	0	0.005121	5.8e-05	0.005121	5.8e-05	0.46909	0.005313
110	A	19591	1659085	1556940	0.012583	0	1772	1659085	0	0	0	nan	0	0	0	0	0	0	nan	0	0	0	0.012583	9e-05	0.012583	9e-05	1.15262	0.008244
111	G	14321	1668101	1536376	0.009321	0	1833	1668101	0	0	0	nan	0	0	0	0	0	0	nan	0	0	0	0.009321	7.8e-05	0.009321	7.8e-05	0.853816	0.007145
112	G	12232	1686525	1545682	0.007914	0	1846	1686525	0	0	0	nan	0	0	0	0	0	0	nan	0	0	0	0.007914	7.2e-05	0.007914	7.2e-05	0.724933	0.006595
113	G	10290	1675729	1517297	0.006782	0	1841	1675729	0	0	0	nan	0	0	0	0	0	0	nan	0	0	0	0.006782	6.7e-05	0.006782	6.7e-05	0.62124	0.006137
114	C	14135	1653087	1503554	0.009401	0	1844	1653087	0	0	0	nan	0	0	0	0	0	0	nan	0	0	0	0.009401	7.9e-05	0.009401	7.9e-05	0.861144	0.007237
115	A	16058	1627451	1474507	0.01089	0	1803	1627451	0	0	0	nan	0	0	0	0	0	0	nan	0	0	0	0.01089	8.6e-05	0.01089	8.6e-05	0.997538	0.007878
116	G	7108	1599035	1466573	0.004847	0	1747	1599035	0	0	0	nan	0	0	0	0	0	0	nan	0	0	0	0.004847	5.7e-05	0.004847	5.7e-05	0.443992	0.005221
117	U	9874	1575591	1438438	0.006864	0	1692	1575591	0	0	0	nan	0	0	0	0	0	0	nan	0	0	0	0.006864	6.9e-05	0.006864	6.9e-05	0.628751	0.00632
118	C	7071	1561270	1386480	0.0051	0	1663	1561270	0	0	0	nan	0	0	0	0	0	0	nan	0	0	0	0.0051	6.1e-05	0.0051	6.1e-05	0.467167	0.005588
119	U	12191	1503937	1352671	0.009013	0	1593	1503937	0	0	0	nan	0	0	0	0	0	0	nan	0	0	0	0.009013	8.2e-05	0.009013	8.2e-05	0.825603	0.007511
120	U	9373	1509214	1364381	0.00687	0	1568	1509214	0	0	0	nan	0	0	0	0	0	0	nan	0	0	0	0.00687	7.1e-05	0.00687	7.1e-05	0.629301	0.006504
121	U	12072	1508675	1374325	0.008784	0	1563	1508675	0	0	0	nan	0	0	0	0	0	0	nan	0	0	0	0.008784	8e-05	0.008784	8e-05	0.804626	0.007328
122	A	13313	1562282	1436306	0.009269	0	1573	1562282	0	0	0	nan	0	0	0	0	0	0	nan	0	0	0	0.009269	8e-05	0.009269	8e-05	0.849052	0.007328
123	G	11381	1594052	1390185	0.008187	0	1595	1594052	0	0	0	nan	0	0	0	0	0	0	nan	0	0	0	0.008187	7.7e-05	0.008187	7.7e-05	0.74994	0.007053
124	A	12553	1645656	1427990	0.008791	0	1616	1645656	0	0	0	nan	0	0	0	0	0	0	nan	0	0	0	0.008791	7.8e-05	0.008791	7.8e-05	0.805267	0.007145
125	G	15825	1686949	1457952	0.010854	0	1606	1686949	0	0	0	nan	0	0	0	0	0	0	nan	0	0	0	0.010854	8.6e-05	0.010854	8.6e-05	0.994241	0.007878
126	G	9279	1700720	1518794	0.006109	0	1593	1700720	0	0	0	nan	0	0	0	0	0	0	nan	0	0	0	0.006109	6.3e-05	0.006109	6.3e-05	0.559592	0.005771
127	C	11346	1709833	1476848	0.007683	0	1563	1709833	0	0	0	nan	0	0	0	0	0	0	nan	0	0	0	0.007683	7.2e-05	0.007683	7.2e-05	0.703773	0.006595
128	U	10622	1700499	1481780	0.007168	0	1541	1700499	0	0	0	nan	0	0	0	0	0	0	nan	0	0	0	0.007168	7e-05	0.007168	7e-05	0.656598	0.006412
129	G	9095	1708507	1426568	0.006375	0	1538	1708507	0	0	0	nan	0	0	0	0	0	0	nan	0	0	0	0.006375	6.7e-05	0.006375	6.7e-05	0.583958	0.006137
130	A	8323	1712984	1507708	0.00552	0	1540	1712984	0	0	0	nan	0	0	0	0	0	0	nan	0	0	0	0.00552	6.1e-05	0.00552	6.1e-05	0.505639	0.005588
131	C	11350	1715212	1505405	0.007539	0	1527	1715212	0	0	0	nan	0	0	0	0	0	0	nan	0	0	0	0.007539	7.1e-05	0.007539	7.1e-05	0.690582	0.006504
132	G	11260	1716128	1541683	0.007304	0	1538	1716128	0	0	0	nan	0	0	0	0	0	0	nan	0	0	0	0.007304	6.9e-05	0.007304	6.9e-05	0.669056	0.00632
133	G	6392	1802777	1617821	0.003951	0	1634	1802777	0	0	0	nan	0	0	0	0	0	0	nan	0	0	0	0.003951	4.9e-05	0.003951	4.9e-05	0.361917	0.004488
134	C	10626	1788259	1607541	0.00661	0	1664	1788259	0	0	0	nan	0	0	0	0	0	0	nan	0	0	0	0.00661	6.4e-05	0.00661	6.4e-05	0.605485	0.005862
135	A	12956	1795077	1609580	0.008049	0	1734	1795077	0	0	0	nan	0	0	0	0	0	0	nan	0	0	0	0.008049	7.1e-05	0.008049	7.1e-05	0.737299	0.006504
136	G	15464	1792686	1604273	0.009639	0	1791	1792686	0	0	0	nan	0	0	0	0	0	0	nan	0	0	0	0.009639	7.8e-05	0.009639	7.8e-05	0.882945	0.007145
137	G	164583	1794343	1562085	0.105361	0	1797	1794343	0	0	0	nan	0	0	0	0	0	0	nan	0	0	0	0.105361	0.00026	0.105361	0.00026	9.6512	0.023816
138	A	38775	1818635	1605731	0.024148	0	1867	1818635	0	0	0	nan	0	0	0	0	0	0	nan	0	0	0	0.024148	0.000123	0.024148	0.000123	2.21199	0.011267
139	A	9211	1798640	1621239	0.005681	0	1875	1798640	0	0	0	nan	0	0	0	0	0	0	nan	0	0	0	0.005681	5.9e-05	0.005681	5.9e-05	0.520387	0.005404
140	A	10100	1791887	1644367	0.006142	0	1884	1791887	0	0	0	nan	0	0	0	0	0	0	nan	0	0	0	0.006142	6.1e-05	0.006142	6.1e-05	0.562615	0.005588
141	A	8670	1794776	1599314	0.005421	0	1858	1794776	0	0	0	nan	0	0	0	0	0	0	nan	0	0	0	0.005421	5.8e-05	0.005421	5.8e-05	0.496571	0.005313
142	A	8543	1796629	1597280	0.005348	0	1872	1796629	0	0	0	nan	0	0	0	0	0	0	nan	0	0	0	0.005348	5.8e-05	0.005348	5.8e-05	0.489884	0.005313
143	A	8477	1819234	1602521	0.00529	0	1925	1819234	0	0	0	nan	0	0	0	0	0	0	nan	0	0	0	0.00529	5.7e-05	0.00529	5.7e-05	0.484571	0.005221
144	G	6879	1828209	1632695	0.004213	0	1925	1828209	0	0	0	nan	0	0	0	0	0	0	nan	0	0	0	0.004213	5.1e-05	0.004213	5.1e-05	0.385916	0.004672
145	C	8145	1843704	1643589	0.004956	0	1921	1843704	0	0	0	nan	0	0	0	0	0	0	nan	0	0	0	0.004956	5.5e-05	0.004956	5.5e-05	0.453976	0.005038
146	C	6721	1843162	1648300	0.004078	0	1931	1843162	0	0	0	nan	0	0	0	0	0	0	nan	0	0	0	0.004078	5e-05	0.004078	5e-05	0.37355	0.00458
147	U	51210	1830115	1681720	0.030451	0	1907	1830115	0	0	0	nan	0	0	0	0	0	0	nan	0	0	0	0.030451	0.000135	0.030451	0.000135	2.78935	0.012366
148	A	10445	1824188	1708962	0.006112	0	1889	1824188	0	0	0	nan	0	0	0	0	0	0	nan	0	0	0	0.006112	6e-05	0.006112	6e-05	0.559867	0.005496
149	C	10842	1818986	1693001	0.006404	0	1864	1818986	0	0	0	nan	0	0	0	0	0	0	nan	0	0	0	0.006404	6.2e-05	0.006404	6.2e-05	0.586615	0.005679
150	G	6868	1828994	1688793	0.004067	0	1878	1828994	0	0	0	nan	0	0	0	0	0	0	nan	0	0	0	0.004067	4.9e-05	0.004067	4.9e-05	0.372543	0.004488
151	U	7245	1885876	1756899	0.004124	0	1938	1885876	0	0	0	nan	0	0	0	0	0	0	nan	0	0	0	0.004124	4.8e-05	0.004124	4.8e-05	0.377764	0.004397
152	C	5224	1873412	1743351	0.002997	0	1911	1873412	0	0	0	nan	0	0	0	0	0	0	nan	0	0	0	0.002997	4.1e-05	0.002997	4.1e-05	0.274529	0.003756
153	U	6863	1859329	1671897	0.004105	0	1893	1859329	0	0	0	nan	0	0	0	0	0	0	nan	0	0	0	0.004105	5e-05	0.004105	5e-05	0.376023	0.00458
154	U	7633	1803446	1691659	0.004512	0	1904	1803446	0	0	0	nan	0	0	0	0	0	0	nan	0	0	0	0.004512	5.2e-05	0.004512	5.2e-05	0.413305	0.004763
155	C	8325	1801353	1676350	0.004966	0	1862	1801353	0	0	0	nan	0	0	0	0	0	0	nan	0	0	0	0.004966	5.4e-05	0.004966	5.4e-05	0.454892	0.004946
156	G	14382	1808510	1692960	0.008495	0	1851	1808510	0	0	0	nan	0	0	0	0	0	0	nan	0	0	0	0.008495	7.1e-05	0.008495	7.1e-05	0.778153	0.006504
157	G	6873	1838603	1724529	0.003985	0	1869	1838603	0	0	0	nan	0	0	0	0	0	0	nan	0	0	0	0.003985	4.8e-05	0.003985	4.8e-05	0.365031	0.004397
158	A	7316	1822422	1706547	0.004287	0	1845	1822422	0	0	0	nan	0	0	0	0	0	0	nan	0	0	0	0.004287	5e-05	0.004287	5e-05	0.392695	0.00458
159	U	8717	1811015	1579503	0.005519	0	1826	1811015	0	0	0	nan	0	0	0	0	0	0	nan	0	0	0	0.005519	5.9e-05	0.005519	5.9e-05	0.505548	0.005404
160	A	11627	1801404	1560456	0.007451	0	1821	1801404	0	0	0	nan	0	0	0	0	0	0	nan	0	0	0	0.007451	6.9e-05	0.007451	6.9e-05	0.682521	0.00632
161	U	15760	1810545	1569438	0.010042	0	1823	1810545	0	0	0	nan	0	0	0	0	0	0	nan	0	0	0	0.010042	8e-05	0.010042	8e-05	0.91986	0.007328
162	G	14635	1813350	1682498	0.008698	0	1813	1813350	0	0	0	nan	0	0	0	0	0	0	nan	0	0	0	0.008698	7.2e-05	0.008698	7.2e-05	0.796748	0.006595
163	G	10284	1835639	1685173	0.006103	0	1878	1835639	0	0	0	nan	0	0	0	0	0	0	nan	0	0	0	0.006103	6e-05	0.006103	6e-05	0.559043	0.005496
164	C	10387	1813857	1680333	0.006182	0	1843	1813857	0	0	0	nan	0	0	0	0	0	0	nan	0	0	0	0.006182	6.1e-05	0.006182	6.1e-05	0.566279	0.005588
165	U	9402	1799923	1668464	0.005635	0	1836	1799923	0	0	0	nan	0	0	0	0	0	0	nan	0	0	0	0.005635	5.8e-05	0.005635	5.8e-05	0.516173	0.005313
166	G	11457	1784924	1660198	0.006901	0	1838	1784924	0	0	0	nan	0	0	0	0	0	0	nan	0	0	0	0.006901	6.4e-05	0.006901	6.4e-05	0.632141	0.005862
167	A	8875	1769315	1654364	0.005365	0	1849	1769315	0	0	0	nan	0	0	0	0	0	0	nan	0	0	0	0.005365	5.7e-05	0.005365	5.7e-05	0.491441	0.005221
168	G	10247	1757557	1637781	0.006257	0	1817	1757557	0	0	0	nan	0	0	0	0	0	0	nan	0	0	0	0.006257	6.2e-05	0.006257	6.2e-05	0.573149	0.005679
169	U	9085	1743954	1574306	0.005771	0	1803	1743954	0	0	0	nan	0	0	0	0	0	0	nan	0	0	0	0.005771	6.1e-05	0.005771	6.1e-05	0.528631	0.005588
170	A	9409	1724010	1568596	0.005998	0	1766	1724010	0	0	0	nan	0	0	0	0	0	0	nan	0	0	0	0.005998	6.2e-05	0.005998	6.2e-05	0.549425	0.005679
171	U	8610	1711804	1562705	0.00551	0	1728	1711804	0	0	0	nan	0	0	0	0	0	0	nan	0	0	0	0.00551	5.9e-05	0.00551	5.9e-05	0.504723	0.005404
172	C	8752	1717064	1597636	0.005478	0	1698	1717064	0	0	0	nan	0	0	0	0	0	0	nan	0	0	0	0.005478	5.9e-05	0.005478	5.9e-05	0.501792	0.005404
173	C	5163	1742518	1594106	0.003239	0	1721	1742518	0	0	0	nan	0	0	0	0	0	0	nan	0	0	0	0.003239	4.5e-05	0.003239	4.5e-05	0.296697	0.004122
174	U	11028	1741711	1582587	0.006968	0	1715	1741711	0	0	0	nan	0	0	0	0	0	0	nan	0	0	0	0.006968	6.6e-05	0.006968	6.6e-05	0.638278	0.006046
175	U	23515	1727634	1591695	0.014774	0	1739	1727634	0	0	0	nan	0	0	0	0	0	0	nan	0	0	0	0.014774	9.6e-05	0.014774	9.6e-05	1.35332	0.008794
176	G	12257	1728304	1582070	0.007747	0	1748	1728304	0	0	0	nan	0	0	0	0	0	0	nan	0	0	0	0.007747	7e-05	0.007747	7e-05	0.709635	0.006412
177	A	6611	1726929	1508736	0.004382	0	1751	1726929	0	0	0	nan	0	0	0	0	0	0	nan	0	0	0	0.004382	5.4e-05	0.004382	5.4e-05	0.401397	0.004946
178	A	7975	1708159	1498696	0.005321	0	1753	1708159	0	0	0	nan	0	0	0	0	0	0	nan	0	0	0	0.005321	6e-05	0.005321	6e-05	0.487411	0.005496
179	A	7187	1694450	1485864	0.004837	0	1750	1694450	0	0	0	nan	0	0	0	0	0	0	nan	0	0	0	0.004837	5.7e-05	0.004837	5.7e-05	0.443076	0.005221
180	G	9487	1730234	1587310	0.005977	0	1772	1730234	0	0	0	nan	0	0	0	0	0	0	nan	0	0	0	0.005977	6.1e-05	0.005977	6.1e-05	0.547501	0.005588
181	U	13006	1740161	1603100	0.008113	0	1786	1740161	0	0	0	nan	0	0	0	0	0	0	nan	0	0	0	0.008113	7.1e-05	0.008113	7.1e-05	0.743161	0.006504
182	G	12448	1734647	1578315	0.007887	0	1787	1734647	0	0	0	nan	0	0	0	0	0	0	nan	0	0	0	0.007887	7.1e-05	0.007887	7.1e-05	0.722459	0.006504
183	C	14909	1711612	1564364	0.00953	0	1746	1711612	0	0	0	nan	0	0	0	0	0	0	nan	0	0	0	0.00953	7.8e-05	0.00953	7.8e-05	0.87296	0.007145
184	C	11793	1683632	1530319	0.007706	0	1746	1683632	0	0	0	nan	0	0	0	0	0	0	nan	0	0	0	0.007706	7.1e-05	0.007706	7.1e-05	0.70588	0.006504
185	A	17084	1637122	1512823	0.011293	0	1770	1637122	0	0	0	nan	0	0	0	0	0	0	nan	0	0	0	0.011293	8.6e-05	0.011293	8.6e-05	1.03445	0.007878
186	C	19403	1615820	1495680	0.012973	0	1737	1615820	0	0	0	nan	0	0	0	0	0	0	nan	0	0	0	0.012973	9.3e-05	0.012973	9.3e-05	1.18834	0.008519
187	A	19578	1592332	1464686	0.013367	0	1800	1592332	0	0	0	nan	0	0	0	0	0	0	nan	0	0	0	0.013367	9.6e-05	0.013367	9.6e-05	1.22443	0.008794
188	G	9528	1613578	1442804	0.006604	0	1918	1613578	0	0	0	nan	0	0	0	0	0	0	nan	0	0	0	0.006604	6.8e-05	0.006604	6.8e-05	0.604935	0.006229
189	U	17701	1566522	1425468	0.012418	0	1891	1566522	0	0	0	nan	0	0	0	0	0	0	nan	0	0	0	0.012418	9.3e-05	0.012418	9.3e-05	1.1375	0.008519
190	G	12952	1549832	1392615	0.0093	0	1914	1549832	0	0	0	nan	0	0	0	0	0	0	nan	0	0	0	0.0093	8.2e-05	0.0093	8.2e-05	0.851892	0.007511
191	A	14462	1515298	1389095	0.010411	0	1924	1515298	0	0	0	nan	0	0	0	0	0	0	nan	0	0	0	0.010411	8.7e-05	0.010411	8.7e-05	0.953661	0.007969
192	C	16622	1498611	1372636	0.01211	0	1936	1498611	0	0	0	nan	0	0	0	0	0	0	nan	0	0	0	0.01211	9.4e-05	0.01211	9.4e-05	1.10929	0.008611
193	G	12318	1480180	1338750	0.009201	0	1931	1480180	0	0	0	nan	0	0	0	0	0	0	nan	0	0	0	0.009201	8.3e-05	0.009201	8.3e-05	0.842824	0.007603
194	A	11439	1467505	1298059	0.008812	0	1956	1467505	0	0	0	nan	0	0	0	0	0	0	nan	0	0	0	0.008812	8.2e-05	0.008812	8.2e-05	0.807191	0.007511
195	A	21753	1443799	1286164	0.016913	0	1948	1443799	0	0	0	nan	0	0	0	0	0	0	nan	0	0	0	0.016913	0.000115	0.016913	0.000115	1.54925	0.010534
196	G	6238	1434861	1230270	0.00507	0	1925	1434861	0	0	0	nan	0	0	0	0	0	0	nan	0	0	0	0.00507	6.4e-05	0.00507	6.4e-05	0.464419	0.005862
197	U	12018	1416899	1260214	0.009536	0	1901	1416899	0	0	0	nan	0	0	0	0	0	0	nan	0	0	0	0.009536	8.7e-05	0.009536	8.7e-05	0.87351	0.007969
198	C	10608	1394017	1236673	0.008578	0	1872	1394017	0	0	0	nan	0	0	0	0	0	0	nan	0	0	0	0.008578	8.3e-05	0.008578	8.3e-05	0.785756	0.007603
199	U	10150	1365803	1226928	0.008273	0	1752	1365803	0	0	0	nan	0	0	0	0	0	0	nan	0	0	0	0.008273	8.2e-05	0.008273	8.2e-05	0.757818	0.007511
200	C	17509	1346490	1085651	0.016128	0	1725	1346490	0	0	0	nan	0	0	0	0	0	0	nan	0	0	0	0.016128	0.000122	0.016128	0.000122	1.47735	0.011175
201	A	40650	1314606	1089291	0.037318	0	1717	1314606	0	0	0	nan	0	0	0	0	0	0	nan	0	0	0	0.037318	0.000185	0.037318	0.000185	3.41838	0.016946
202	C	7377	1302910	1082923	0.006812	0	1721	1302910	0	0	0	nan	0	0	0	0	0	0	nan	0	0	0	0.006812	7.9e-05	0.006812	7.9e-05	0.623988	0.007237
203	U	11146	1287572	1173275	0.0095	0	1704	1287572	0	0	0	nan	0	0	0	0	0	0	nan	0	0	0	0.0095	9e-05	0.0095	9e-05	0.870212	0.008244
204	A	18478	1286629	1172538	0.015759	0	1692	1286629	0	0	0	nan	0	0	0	0	0	0	nan	0	0	0	0.015759	0.000116	0.015759	0.000116	1.44355	0.010626
205	G	7386	1273124	1071365	0.006894	0	1661	1273124	0	0	0	nan	0	0	0	0	0	0	nan	0	0	0	0.006894	8e-05	0.006894	8e-05	0.631499	0.007328
206	A	10598	1251021	1066650	0.009936	0	1635	1251021	0	0	0	nan	0	0	0	0	0	0	nan	0	0	0	0.009936	9.7e-05	0.009936	9.7e-05	0.910151	0.008885
207	A	6432	1225729	1014948	0.006337	0	1616	1225729	0	0	0	nan	0	0	0	0	0	0	nan	0	0	0	0.006337	7.9e-05	0.006337	7.9e-05	0.580477	0.007237
208	A	5586	1206225	1018909	0.005482	0	1580	1206225	0	0	0	nan	0	0	0	0	0	0	nan	0	0	0	0.005482	7.3e-05	0.005482	7.3e-05	0.502158	0.006687
209	U	8989	1207144	1022688	0.00879	0	1560	1207144	0	0	0	nan	0	0	0	0	0	0	nan	0	0	0	0.00879	9.3e-05	0.00879	9.3e-05	0.805175	0.008519
210	G	8597	1215887	1058011	0.008126	0	1571	1215887	0	0	0	nan	0	0	0	0	0	0	nan	0	0	0	0.008126	8.8e-05	0.008126	8.8e-05	0.744352	0.008061
211	G	4830	1228741	1062962	0.004544	0	1603	1228741	0	0	0	nan	0	0	0	0	0	0	nan	0	0	0	0.004544	6.5e-05	0.004544	6.5e-05	0.416236	0.005954
212	U	8843	1211313	1063450	0.008315	0	1566	1211313	0	0	0	nan	0	0	0	0	0	0	nan	0	0	0	0.008315	8.8e-05	0.008315	8.8e-05	0.761665	0.008061
213	G	57393	1204297	1107449	0.051825	0	1584	1204297	0	0	0	nan	0	0	0	0	0	0	nan	0	0	0	0.051825	0.000216	0.051825	0.000216	4.74724	0.019786
214	A	10801	1199596	1119459	0.009648	0	1588	1199596	0	0	0	nan	0	0	0	0	0	0	nan	0	0	0	0.009648	9.3e-05	0.009648	9.3e-05	0.883769	0.008519
215	G	6603	1195820	998614	0.006612	0	1596	1195820	0	0	0	nan	0	0	0	0	0	0	nan	0	0	0	0.006612	8.1e-05	0.006612	8.1e-05	0.605668	0.00742
216	A	8998	1186876	982444	0.009159	0	1585	1186876	0	0	0	nan	0	0	0	0	0	0	nan	0	0	0	0.009159	9.7e-05	0.009159	9.7e-05	0.838976	0.008885
217	G	10615	1169045	920556	0.011531	0	1589	1169045	0	0	0	nan	0	0	0	0	0	0	nan	0	0	0	0.011531	0.000112	0.011531	0.000112	1.05625	0.010259
218	U	12798	1106512	1016987	0.012584	0	1569	1106512	0	0	0	nan	0	0	0	0	0	0	nan	0	0	0	0.012584	0.000111	0.012584	0.000111	1.15271	0.010168
219	G	14411	1101755	1009601	0.014274	0	1533	1101755	0	0	0	nan	0	0	0	0	0	0	nan	0	0	0	0.014274	0.000119	0.014274	0.000119	1.30752	0.010901
220	G	8122	1087670	995465	0.008159	0	1478	1087670	0	0	0	nan	0	0	0	0	0	0	nan	0	0	0	0.008159	9.1e-05	0.008159	9.1e-05	0.747375	0.008336
221	A	11242	1066790	979840	0.011473	0	1426	1066790	0	0	0	nan	0	0	0	0	0	0	nan	0	0	0	0.011473	0.000108	0.011473	0.000108	1.05094	0.009893
222	A	7433	1047563	965455	0.007699	0	1373	1047563	0	0	0	nan	0	0	0	0	0	0	nan	0	0	0	0.007699	8.9e-05	0.007699	8.9e-05	0.705238	0.008153
223	C	9607	1034006	941262	0.010207	0	1314	1034006	0	0	0	nan	0	0	0	0	0	0	nan	0	0	0	0.010207	0.000104	0.010207	0.000104	0.934975	0.009527
224	G	8432	1035455	939856	0.008972	0	1255	1035455	0	0	0	nan	0	0	0	0	0	0	nan	0	0	0	0.008972	9.8e-05	0.008972	9.8e-05	0.821847	0.008977
225	C	23106	1062338	977230	0.023644	0	1243	1062338	0	0	0	nan	0	0	0	0	0	0	nan	0	0	0	0.023644	0.000156	0.023644	0.000156	2.16582	0.01429
226	G	11420	1051342	960143	0.011894	0	1209	1051342	0	0	0	nan	0	0	0	0	0	0	nan	0	0	0	0.011894	0.000111	0.011894	0.000111	1.08951	0.010168
227	G	7032	1039121	942573	0.00746	0	1172	1039121	0	0	0	nan	0	0	0	0	0	0	nan	0	0	0	0.00746	8.9e-05	0.00746	8.9e-05	0.683346	0.008153
228	U	9800	1004615	916049	0.010698	0	1132	1004615	0	0	0	nan	0	0	0	0	0	0	nan	0	0	0	0.010698	0.000108	0.010698	0.000108	0.979951	0.009893
229	A	8485	970816	891069	0.009522	0	1113	970816	0	0	0	nan	0	0	0	0	0	0	nan	0	0	0	0.009522	0.000103	0.009522	0.000103	0.872228	0.009435
230	A	11543	942146	476906	0.024204	0	1095	942146	0	0	0	nan	0	0	0	0	0	0	nan	0	0	0	0.024204	0.000225	0.024204	0.000225	2.21712	0.02061
231	A	6628	937229	462556	0.014329	0	1088	937229	0	0	0	nan	0	0	0	0	0	0	nan	0	0	0	0.014329	0.000176	0.014329	0.000176	1.31255	0.016122
232	C	5829	938449	462672	0.012599	0	1099	938449	0	0	0	nan	0	0	0	0	0	0	nan	0	0	0	0.012599	0.000165	0.012599	0.000165	1.15409	0.015114
233	C	5791	929344	826995	0.007002	0	1103	929344	0	0	0	nan	0	0	0	0	0	0	nan	0	0	0	0.007002	9.2e-05	0.007002	9.2e-05	0.641392	0.008427
234	C	6815	940809	837170	0.008141	0	1129	940809	0	0	0	nan	0	0	0	0	0	0	nan	0	0	0	0.008141	9.9e-05	0.008141	9.9e-05	0.745726	0.009069
235	C	5645	926014	829937	0.006802	0	1128	926014	0	0	0	nan	0	0	0	0	0	0	nan	0	0	0	0.006802	9.1e-05	0.006802	9.1e-05	0.623072	0.008336
236	U	6883	915449	836790	0.008225	0	1131	915449	0	0	0	nan	0	0	0	0	0	0	nan	0	0	0	0.008225	9.9e-05	0.008225	9.9e-05	0.753421	0.009069
237	C	12286	911094	835391	0.014707	0	1161	911094	0	0	0	nan	0	0	0	0	0	0	nan	0	0	0	0.014707	0.000133	0.014707	0.000133	1.34718	0.012183
238	G	10403	906379	833272	0.012485	0	1138	906379	0	0	0	nan	0	0	0	0	0	0	nan	0	0	0	0.012485	0.000122	0.012485	0.000122	1.14364	0.011175
239	A	7681	924421	844998	0.00909	0	1227	924421	0	0	0	nan	0	0	0	0	0	0	nan	0	0	0	0.00909	0.000104	0.00909	0.000104	0.832656	0.009527
240	G	6687	911902	835525	0.008003	0	1221	911902	0	0	0	nan	0	0	0	0	0	0	nan	0	0	0	0.008003	9.8e-05	0.008003	9.8e-05	0.733085	0.008977
241	C	9678	911898	833992	0.011604	0	1228	911898	0	0	0	nan	0	0	0	0	0	0	nan	0	0	0	0.011604	0.000118	0.011604	0.000118	1.06294	0.010809
242	G	18617	915057	841325	0.022128	0	1251	915057	0	0	0	nan	0	0	0	0	0	0	nan	0	0	0	0.022128	0.000162	0.022128	0.000162	2.02695	0.014839
243	A	12679	917359	855330	0.014824	0	1248	917359	0	0	0	nan	0	0	0	0	0	0	nan	0	0	0	0.014824	0.000132	0.014824	0.000132	1.3579	0.012091
244	G	5998	913175	619593	0.009681	0	1245	913175	0	0	0	nan	0	0	0	0	0	0	nan	0	0	0	0.009681	0.000125	0.009681	0.000125	0.886792	0.01145
245	A	5672	908340	616558	0.009199	0	1236	908340	0	0	0	nan	0	0	0	0	0	0	nan	0	0	0	0.009199	0.000122	0.009199	0.000122	0.84264	0.011175
246	A	4294	902262	610994	0.007028	0	1274	902262	0	0	0	nan	0	0	0	0	0	0	nan	0	0	0	0.007028	0.000107	0.007028	0.000107	0.643774	0.009801
247	A	3486	883336	829367	0.004203	0	1290	883336	0	0	0	nan	0	0	0	0	0	0	nan	0	0	0	0.004203	7.1e-05	0.004203	7.1e-05	0.385	0.006504
248	C	3816	894468	827206	0.004613	0	1281	894468	0	0	0	nan	0	0	0	0	0	0	nan	0	0	0	0.004613	7.5e-05	0.004613	7.5e-05	0.422557	0.00687
249	C	3656	903173	818098	0.004469	0	1290	903173	0	0	0	nan	0	0	0	0	0	0	nan	0	0	0	0.004469	7.4e-05	0.004469	7.4e-05	0.409366	0.006778
250	C	6612	923237	823320	0.008031	0	1286	923237	0	0	0	nan	0	0	0	0	0	0	nan	0	0	0	0.008031	9.9e-05	0.008031	9.9e-05	0.73565	0.009069
251	A	6220	919088	809609	0.007683	0	1246	919088	0	0	0	nan	0	0	0	0	0	0	nan	0	0	0	0.007683	9.7e-05	0.007683	9.7e-05	0.703773	0.008885
252	A	5494	917845	735914	0.007466	0	1224	917845	0	0	0	nan	0	0	0	0	0	0	nan	0	0	0	0.007466	0.000101	0.007466	0.000101	0.683895	0.009252
253	A	3366	911883	729145	0.004616	0	1186	911883	0	0	0	nan	0	0	0	0	0	0	nan	0	0	0	0.004616	8e-05	0.004616	8e-05	0.422832	0.007328
254	U	4233	918744	750767	0.005638	0	1168	918744	0	0	0	nan	0	0	0	0	0	0	nan	0	0	0	0.005638	8.7e-05	0.005638	8.7e-05	0.516448	0.007969
255	U	2083	927789	838027	0.002486	0	1170	927789	0	0	0	nan	0	0	0	0	0	0	nan	0	0	0	0.002486	5.4e-05	0.002486	5.4e-05	0.227721	0.004946
256	U	2561	960479	881752	0.002904	0	1166	960479	0	0	0	nan	0	0	0	0	0	0	nan	0	0	0	0.002904	5.7e-05	0.002904	5.7e-05	0.26601	0.005221
257	U	5736	972648	895701	0.006404	0	1163	972648	0	0	0	nan	0	0	0	0	0	0	nan	0	0	0	0.006404	8.5e-05	0.006404	8.5e-05	0.586615	0.007786
258	G	5442	992417	912477	0.005964	0	1182	992417	0	0	0	nan	0	0	0	0	0	0	nan	0	0	0	0.005964	8.1e-05	0.005964	8.1e-05	0.54631	0.00742
259	G	3743	1022858	936913	0.003995	0	1220	1022858	0	0	0	nan	0	0	0	0	0	0	nan	0	0	0	0.003995	6.5e-05	0.003995	6.5e-05	0.365947	0.005954
260	U	5671	1018638	943815	0.006009	0	1221	1018638	0	0	0	nan	0	0	0	0	0	0	nan	0	0	0	0.006009	8e-05	0.006009	8e-05	0.550432	0.007328
261	A	7007	1014788	945124	0.007414	0	1233	1014788	0	0	0	nan	0	0	0	0	0	0	nan	0	0	0	0.007414	8.9e-05	0.007414	8.9e-05	0.679132	0.008153
262	G	10545	1019224	942383	0.01119	0	1249	1019224	0	0	0	nan	0	0	0	0	0	0	nan	0	0	0	0.01119	0.000109	0.01119	0.000109	1.02502	0.009985
263	G	6151	1044375	962196	0.006393	0	1253	1044375	0	0	0	nan	0	0	0	0	0	0	nan	0	0	0	0.006393	8.2e-05	0.006393	8.2e-05	0.585607	0.007511
264	G	6104	1053062	969476	0.006296	0	1273	1053062	0	0	0	nan	0	0	0	0	0	0	nan	0	0	0	0.006296	8.1e-05	0.006296	8.1e-05	0.576722	0.00742
265	G	9500	1046677	966386	0.00983	0	1277	1046677	0	0	0	nan	0	0	0	0	0	0	nan	0	0	0	0.00983	0.000101	0.00983	0.000101	0.900441	0.009252
266	A	5157	1036814	966761	0.005334	0	1271	1036814	0	0	0	nan	0	0	0	0	0	0	nan	0	0	0	0.005334	7.4e-05	0.005334	7.4e-05	0.488601	0.006778
267	A	5044	1024920	952017	0.005298	0	1258	1024920	0	0	0	nan	0	0	0	0	0	0	nan	0	0	0	0.005298	7.5e-05	0.005298	7.5e-05	0.485304	0.00687
268	C	5057	1016105	934910	0.005409	0	1279	1016105	0	0	0	nan	0	0	0	0	0	0	nan	0	0	0	0.005409	7.6e-05	0.005409	7.6e-05	0.495471	0.006962
269	C	4304	1016279	918733	0.004685	0	1279	1016279	0	0	0	nan	0	0	0	0	0	0	nan	0	0	0	0.004685	7.1e-05	0.004685	7.1e-05	0.429152	0.006504
270	U	4667	1018601	934488	0.004994	0	1295	1018601	0	0	0	nan	0	0	0	0	0	0	nan	0	0	0	0.004994	7.3e-05	0.004994	7.3e-05	0.457457	0.006687
271	U	4769	1010972	928444	0.005137	0	1278	1010972	0	0	0	nan	0	0	0	0	0	0	nan	0	0	0	0.005137	7.4e-05	0.005137	7.4e-05	0.470556	0.006778
272	C	2880	1004927	916395	0.003143	0	1239	1004927	0	0	0	nan	0	0	0	0	0	0	nan	0	0	0	0.003143	5.9e-05	0.003143	5.9e-05	0.287903	0.005404
273	U	4461	995384	913999	0.004881	0	1225	995384	0	0	0	nan	0	0	0	0	0	0	nan	0	0	0	0.004881	7.3e-05	0.004881	7.3e-05	0.447106	0.006687
274	U	9219	993896	913990	0.010087	0	1223	993896	0	0	0	nan	0	0	0	0	0	0	nan	0	0	0	0.010087	0.000105	0.010087	0.000105	0.923982	0.009618
275	A	5233	982849	850442	0.006153	0	1192	982849	0	0	0	nan	0	0	0	0	0	0	nan	0	0	0	0.006153	8.5e-05	0.006153	8.5e-05	0.563623	0.007786
276	A	5855	998371	860844	0.006801	0	1212	998371	0	0	0	nan	0	0	0	0	0	0	nan	0	0	0	0.006801	8.9e-05	0.006801	8.9e-05	0.62298	0.008153
277	C	5698	1000421	856365	0.006654	0	1211	1000421	0	0	0	nan	0	0	0	0	0	0	nan	0	0	0	0.006654	8.8e-05	0.006654	8.8e-05	0.609515	0.008061
278	G	7242	1002508	908805	0.007969	0	1231	1002508	0	0	0	nan	0	0	0	0	0	0	nan	0	0	0	0.007969	9.4e-05	0.007969	9.4e-05	0.729971	0.008611
279	G	6355	1015469	926023	0.006863	0	1275	1015469	0	0	0	nan	0	0	0	0	0	0	nan	0	0	0	0.006863	8.6e-05	0.006863	8.6e-05	0.62866	0.007878
280	A	4138	995915	927245	0.004463	0	1269	995915	0	0	0	nan	0	0	0	0	0	0	nan	0	0	0	0.004463	6.9e-05	0.004463	6.9e-05	0.408817	0.00632
281	A	4440	975604	917523	0.004839	0	1263	975604	0	0	0	nan	0	0	0	0	0	0	nan	0	0	0	0.004839	7.3e-05	0.004839	7.3e-05	0.443259	0.006687
282	U	6046	962496	902266	0.006701	0	1250	962496	0	0	0	nan	0	0	0	0	0	0	nan	0	0	0	0.006701	8.6e-05	0.006701	8.6e-05	0.61382	0.007878
283	U	3916	959604	884116	0.004429	0	1262	959604	0	0	0	nan	0	0	0	0	0	0	nan	0	0	0	0.004429	7.1e-05	0.004429	7.1e-05	0.405702	0.006504
284	C	4930	967783	879992	0.005602	0	1289	967783	0	0	0	nan	0	0	0	0	0	0	nan	0	0	0	0.005602	8e-05	0.005602	8e-05	0.513151	0.007328
285	A	4993	964758	844100	0.005915	0	1276	964758	0	0	0	nan	0	0	0	0	0	0	nan	0	0	0	0.005915	8.4e-05	0.005915	8.4e-05	0.541822	0.007695
286	A	4770	966370	846865	0.005633	0	1298	966370	0	0	0	nan	0	0	0	0	0	0	nan	0	0	0	0.005633	8.2e-05	0.005633	8.2e-05	0.51599	0.007511
287	C	6192	963989	842583	0.007349	0	1279	963989	0	0	0	nan	0	0	0	0	0	0	nan	0	0	0	0.007349	9.3e-05	0.007349	9.3e-05	0.673178	0.008519
288	G	6107	978252	874472	0.006984	0	1291	978252	0	0	0	nan	0	0	0	0	0	0	nan	0	0	0	0.006984	8.9e-05	0.006984	8.9e-05	0.639744	0.008153
289	G	6388	988140	893431	0.00715	0	1309	988140	0	0	0	nan	0	0	0	0	0	0	nan	0	0	0	0.00715	8.9e-05	0.00715	8.9e-05	0.654949	0.008153
290	A	8999	977939	893133	0.010076	0	1292	977939	0	0	0	nan	0	0	0	0	0	0	nan	0	0	0	0.010076	0.000106	0.010076	0.000106	0.922975	0.00971
291	G	9864	969538	773168	0.012758	0	1297	969538	0	0	0	nan	0	0	0	0	0	0	nan	0	0	0	0.012758	0.000128	0.012758	0.000128	1.16865	0.011725
292	A	8959	963962	765322	0.011706	0	1300	963962	0	0	0	nan	0	0	0	0	0	0	nan	0	0	0	0.011706	0.000124	0.011706	0.000124	1.07228	0.011359
293	G	3368	960154	502854	0.006698	0	1286	960154	0	0	0	nan	0	0	0	0	0	0	nan	0	0	0	0.006698	0.000115	0.006698	0.000115	0.613546	0.010534
294	A	5151	950662	577974	0.008912	0	1270	950662	0	0	0	nan	0	0	0	0	0	0	nan	0	0	0	0.008912	0.000124	0.008912	0.000124	0.816351	0.011359
295	A	7129	951140	581257	0.012265	0	1280	951140	0	0	0	nan	0	0	0	0	0	0	nan	0	0	0	0.012265	0.000145	0.012265	0.000145	1.12349	0.013282
296	G	5791	952607	873301	0.006631	0	1289	952607	0	0	0	nan	0	0	0	0	0	0	nan	0	0	0	0.006631	8.7e-05	0.006631	8.7e-05	0.607408	0.007969
297	G	7644	955501	858080	0.008908	0	1264	955501	0	0	0	nan	0	0	0	0	0	0	nan	0	0	0	0.008908	0.000102	0.008908	0.000102	0.815984	0.009343
298	A	5101	940780	856350	0.005957	0	1229	940780	0	0	0	nan	0	0	0	0	0	0	nan	0	0	0	0.005957	8.3e-05	0.005957	8.3e-05	0.545669	0.007603
299	C	10969	925667	844822	0.012984	0	1199	925667	0	0	0	nan	0	0	0	0	0	0	nan	0	0	0	0.012984	0.000124	0.012984	0.000124	1.18935	0.011359
300	A	15831	915070	842760	0.018785	0	1166	915070	0	0	0	nan	0	0	0	0	0	0	nan	0	0	0	0.018785	0.000149	0.018785	0.000149	1.72073	0.013649
301	G	4873	927166	856075	0.005692	0	1148	927166	0	0	0	nan	0	0	0	0	0	0	nan	0	0	0	0.005692	8.2e-05	0.005692	8.2e-05	0.521395	0.007511
302	A	3590	923571	838071	0.004284	0	1129	923571	0	0	0	nan	0	0	0	0	0	0	nan	0	0	0	0.004284	7.1e-05	0.004284	7.1e-05	0.39242	0.006504
303	A	7517	902391	818415	0.009185	0	1101	902391	0	0	0	nan	0	0	0	0	0	0	nan	0	0	0	0.009185	0.000106	0.009185	0.000106	0.841358	0.00971
304	U	7043	876065	801016	0.008793	0	1087	876065	0	0	0	nan	0	0	0	0	0	0	nan	0	0	0	0.008793	0.000105	0.008793	0.000105	0.80545	0.009618
305	G	10210	874268	769577	0.013267	0	1096	874268	0	0	0	nan	0	0	0	0	0	0	nan	0	0	0	0.013267	0.000131	0.013267	0.000131	1.21528	0.012
306	C	6164	861200	768192	0.008024	0	1079	861200	0	0	0	nan	0	0	0	0	0	0	nan	0	0	0	0.008024	0.000102	0.008024	0.000102	0.735009	0.009343
307	U	6655	841130	750963	0.008862	0	1053	841130	0	0	0	nan	0	0	0	0	0	0	nan	0	0	0	0.008862	0.000109	0.008862	0.000109	0.811771	0.009985
308	U	5136	824215	743816	0.006905	0	1028	824215	0	0	0	nan	0	0	0	0	0	0	nan	0	0	0	0.006905	9.6e-05	0.006905	9.6e-05	0.632507	0.008794
309	U	6053	814261	733627	0.008251	0	1055	814261	0	0	0	nan	0	0	0	0	0	0	nan	0	0	0	0.008251	0.000106	0.008251	0.000106	0.755802	0.00971
310	C	3929	813837	729850	0.005383	0	1061	813837	0	0	0	nan	0	0	0	0	0	0	nan	0	0	0	0.005383	8.6e-05	0.005383	8.6e-05	0.49309	0.007878
311	U	8875	809191	724897	0.012243	0	1063	809191	0	0	0	nan	0	0	0	0	0	0	nan	0	0	0	0.012243	0.00013	0.012243	0.00013	1.12147	0.011908
312	G	5633	823447	731478	0.007701	0	1074	823447	0	0	0	nan	0	0	0	0	0	0	nan	0	0	0	0.007701	0.000103	0.007701	0.000103	0.705422	0.009435
313	U	8652	818773	730217	0.011849	0	1080	818773	0	0	0	nan	0	0	0	0	0	0	nan	0	0	0	0.011849	0.000127	0.011849	0.000127	1.08538	0.011633
314	A	6848	821480	733020	0.009342	0	1130	821480	0	0	0	nan	0	0	0	0	0	0	nan	0	0	0	0.009342	0.000113	0.009342	0.000113	0.855739	0.010351
315	G	5310	812900	707865	0.007501	0	1147	812900	0	0	0	nan	0	0	0	0	0	0	nan	0	0	0	0.007501	0.000103	0.007501	0.000103	0.687101	0.009435
316	A	3885	827638	713563	0.005445	0	1131	827638	0	0	0	nan	0	0	0	0	0	0	nan	0	0	0	0.005445	8.7e-05	0.005445	8.7e-05	0.498769	0.007969
317	U	11070	828961	699386	0.015828	0	1125	828961	0	0	0	nan	0	0	0	0	0	0	nan	0	0	0	0.015828	0.00015	0.015828	0.00015	1.44986	0.01374
318	A	10061	824960	719737	0.013979	0	1119	824960	0	0	0	nan	0	0	0	0	0	0	nan	0	0	0	0.013979	0.000139	0.013979	0.000139	1.28049	0.012733
319	G	5839	846459	699339	0.008349	0	1142	846459	0	0	0	nan	0	0	0	0	0	0	nan	0	0	0	0.008349	0.000109	0.008349	0.000109	0.764779	0.009985
320	A	5028	865016	737909	0.006814	0	1136	865016	0	0	0	nan	0	0	0	0	0	0	nan	0	0	0	0.006814	9.6e-05	0.006814	9.6e-05	0.624171	0.008794
321	U	9794	869849	736447	0.013299	0	1131	869849	0	0	0	nan	0	0	0	0	0	0	nan	0	0	0	0.013299	0.000134	0.013299	0.000134	1.21821	0.012275
322	G	5853	857880	757868	0.007723	0	1120	857880	0	0	0	nan	0	0	0	0	0	0	nan	0	0	0	0.007723	0.000101	0.007723	0.000101	0.707437	0.009252
323	A	4905	883453	790887	0.006202	0	1130	883453	0	0	0	nan	0	0	0	0	0	0	nan	0	0	0	0.006202	8.9e-05	0.006202	8.9e-05	0.568111	0.008153
324	U	6823	878471	775366	0.0088	0	1119	878471	0	0	0	nan	0	0	0	0	0	0	nan	0	0	0	0.0088	0.000107	0.0088	0.000107	0.806091	0.009801
325	U	20690	868376	781180	0.026486	0	1139	868376	0	0	0	nan	0	0	0	0	0	0	nan	0	0	0	0.026486	0.000184	0.026486	0.000184	2.42615	0.016855
326	G	6737	893197	773353	0.008711	0	1177	893197	0	0	0	nan	0	0	0	0	0	0	nan	0	0	0	0.008711	0.000106	0.008711	0.000106	0.797939	0.00971
327	C	4846	884933	798982	0.006065	0	1182	884933	0	0	0	nan	0	0	0	0	0	0	nan	0	0	0	0.006065	8.7e-05	0.006065	8.7e-05	0.555562	0.007969
328	C	6259	879499	798027	0.007843	0	1166	879499	0	0	0	nan	0	0	0	0	0	0	nan	0	0	0	0.007843	9.9e-05	0.007843	9.9e-05	0.718429	0.009069
329	G	5228	875671	806204	0.006485	0	1171	875671	0	0	0	nan	0	0	0	0	0	0	nan	0	0	0	0.006485	9e-05	0.006485	9e-05	0.594034	0.008244
330	C	3887	874796	811436	0.00479	0	1183	874796	0	0	0	nan	0	0	0	0	0	0	nan	0	0	0	0.00479	7.7e-05	0.00479	7.7e-05	0.43877	0.007053
331	C	3763	870634	810050	0.004645	0	1193	870634	0	0	0	nan	0	0	0	0	0	0	nan	0	0	0	0.004645	7.6e-05	0.004645	7.6e-05	0.425488	0.006962
332	U	5936	870521	809857	0.00733	0	1227	870521	0	0	0	nan	0	0	0	0	0	0	nan	0	0	0	0.00733	9.5e-05	0.00733	9.5e-05	0.671438	0.008702
333	G	5690	873986	819167	0.006946	0	1312	873986	0	0	0	nan	0	0	0	0	0	0	nan	0	0	0	0.006946	9.2e-05	0.006946	9.2e-05	0.636263	0.008427
334	A	4849	878935	822861	0.005893	0	1352	878935	0	0	0	nan	0	0	0	0	0	0	nan	0	0	0	0.005893	8.5e-05	0.005893	8.5e-05	0.539806	0.007786
335	G	4009	880490	822401	0.004875	0	1369	880490	0	0	0	nan	0	0	0	0	0	0	nan	0	0	0	0.004875	7.7e-05	0.004875	7.7e-05	0.446556	0.007053
336	U	3887	882654	816503	0.004761	0	1385	882654	0	0	0	nan	0	0	0	0	0	0	nan	0	0	0	0.004761	7.6e-05	0.004761	7.6e-05	0.436114	0.006962
337	A	5406	882105	820365	0.00659	0	1398	882105	0	0	0	nan	0	0	0	0	0	0	nan	0	0	0	0.00659	9e-05	0.00659	9e-05	0.603653	0.008244
338	C	6949	883163	821304	0.008461	0	1430	883163	0	0	0	nan	0	0	0	0	0	0	nan	0	0	0	0.008461	0.000101	0.008461	0.000101	0.775039	0.009252
339	G	7070	894906	830951	0.008508	0	1451	894906	0	0	0	nan	0	0	0	0	0	0	nan	0	0	0	0.008508	0.000101	0.008508	0.000101	0.779344	0.009252
340	A	9347	944212	884027	0.010573	0	1525	944212	0	0	0	nan	0	0	0	0	0	0	nan	0	0	0	0.010573	0.000109	0.010573	0.000109	0.968501	0.009985
341	G	5935	947184	881090	0.006736	0	1547	947184	0	0	0	nan	0	0	0	0	0	0	nan	0	0	0	0.006736	8.7e-05	0.006736	8.7e-05	0.617026	0.007969
342	G	4041	953046	879888	0.004593	0	1546	953046	0	0	0	nan	0	0	0	0	0	0	nan	0	0	0	0.004593	7.2e-05	0.004593	7.2e-05	0.420725	0.006595
343	U	8529	956043	891191	0.00957	0	1522	956043	0	0	0	nan	0	0	0	0	0	0	nan	0	0	0	0.00957	0.000104	0.00957	0.000104	0.876624	0.009527
344	G	5327	954140	877705	0.006069	0	1509	954140	0	0	0	nan	0	0	0	0	0	0	nan	0	0	0	0.006069	8.3e-05	0.006069	8.3e-05	0.555928	0.007603
345	A	4321	951857	885669	0.004879	0	1522	951857	0	0	0	nan	0	0	0	0	0	0	nan	0	0	0	0.004879	7.4e-05	0.004879	7.4e-05	0.446923	0.006778
346	U	5252	953041	881932	0.005955	0	1521	953041	0	0	0	nan	0	0	0	0	0	0	nan	0	0	0	0.005955	8.2e-05	0.005955	8.2e-05	0.545486	0.007511
347	G	7780	955260	856126	0.009087	0	1507	955260	0	0	0	nan	0	0	0	0	0	0	nan	0	0	0	0.009087	0.000103	0.009087	0.000103	0.832381	0.009435
348	A	6300	995920	892349	0.00706	0	1597	995920	0	0	0	nan	0	0	0	0	0	0	nan	0	0	0	0.00706	8.9e-05	0.00706	8.9e-05	0.646705	0.008153
349	G	4352	1002414	892909	0.004874	0	1581	1002414	0	0	0	nan	0	0	0	0	0	0	nan	0	0	0	0.004874	7.4e-05	0.004874	7.4e-05	0.446465	0.006778
350	C	4477	1008557	937161	0.004777	0	1561	1008557	0	0	0	nan	0	0	0	0	0	0	nan	0	0	0	0.004777	7.1e-05	0.004777	7.1e-05	0.437579	0.006504
351	C	6058	1009823	943291	0.006422	0	1520	1009823	0	0	0	nan	0	0	0	0	0	0	nan	0	0	0	0.006422	8.3e-05	0.006422	8.3e-05	0.588264	0.007603
352	G	4486	1009965	933323	0.004806	0	1513	1009965	0	0	0	nan	0	0	0	0	0	0	nan	0	0	0	0.004806	7.2e-05	0.004806	7.2e-05	0.440236	0.006595
353	U	2734	1019086	909814	0.003005	0	1539	1019086	0	0	0	nan	0	0	0	0	0	0	nan	0	0	0	0.003005	5.7e-05	0.003005	5.7e-05	0.275262	0.005221
354	U	3671	1017236	904760	0.004057	0	1566	1017236	0	0	0	nan	0	0	0	0	0	0	nan	0	0	0	0.004057	6.7e-05	0.004057	6.7e-05	0.371626	0.006137
355	U	4989	1017369	840604	0.005935	0	1599	1017369	0	0	0	nan	0	0	0	0	0	0	nan	0	0	0	0.005935	8.4e-05	0.005935	8.4e-05	0.543654	0.007695
356	G	4293	1040405	870719	0.00493	0	1643	1040405	0	0	0	nan	0	0	0	0	0	0	nan	0	0	0	0.00493	7.5e-05	0.00493	7.5e-05	0.451594	0.00687
357	C	5643	1057138	873304	0.006462	0	1691	1057138	0	0	0	nan	0	0	0	0	0	0	nan	0	0	0	0.006462	8.6e-05	0.006462	8.6e-05	0.591928	0.007878
358	A	4443	1060753	872812	0.00509	0	1720	1060753	0	0	0	nan	0	0	0	0	0	0	nan	0	0	0	0.00509	7.6e-05	0.00509	7.6e-05	0.466251	0.006962
359	G	3874	1070451	880003	0.004402	0	1769	1070451	0	0	0	nan	0	0	0	0	0	0	nan	0	0	0	0.004402	7.1e-05	0.004402	7.1e-05	0.403229	0.006504
360	U	6875	1078124	875247	0.007855	0	1829	1078124	0	0	0	nan	0	0	0	0	0	0	nan	0	0	0	0.007855	9.5e-05	0.007855	9.5e-05	0.719528	0.008702
361	A	6429	1088739	902827	0.007121	0	1899	1088739	0	0	0	nan	0	0	0	0	0	0	nan	0	0	0	0.007121	8.9e-05	0.007121	8.9e-05	0.652293	0.008153
362	C	7230	1083241	861347	0.008394	0	1912	1083241	0	0	0	nan	0	0	0	0	0	0	nan	0	0	0	0.008394	9.9e-05	0.008394	9.9e-05	0.768901	0.009069
363	G	6160	1082464	877095	0.007023	0	2003	1082464	0	0	0	nan	0	0	0	0	0	0	nan	0	0	0	0.007023	8.9e-05	0.007023	8.9e-05	0.643316	0.008153
364	A	4197	1099192	926555	0.00453	0	2221	1099192	0	0	0	nan	0	0	0	0	0	0	nan	0	0	0	0.00453	7e-05	0.00453	7e-05	0.414954	0.006412
365	U	7071	1094596	929169	0.00761	0	2266	1094596	0	0	0	nan	0	0	0	0	0	0	nan	0	0	0	0.00761	9e-05	0.00761	9e-05	0.697086	0.008244
366	G	5098	1094986	936876	0.005441	0	2341	1094986	0	0	0	nan	0	0	0	0	0	0	nan	0	0	0	0.005441	7.6e-05	0.005441	7.6e-05	0.498403	0.006962
367	G	4659	1101867	943424	0.004938	0	2411	1101867	0	0	0	nan	0	0	0	0	0	0	nan	0	0	0	0.004938	7.2e-05	0.004938	7.2e-05	0.452327	0.006595
368	A	4324	1086592	973299	0.004443	0	2395	1086592	0	0	0	nan	0	0	0	0	0	0	nan	0	0	0	0.004443	6.8e-05	0.004443	6.8e-05	0.406985	0.006229
369	A	3809	1067620	921242	0.004135	0	2344	1067620	0	0	0	nan	0	0	0	0	0	0	nan	0	0	0	0.004135	6.7e-05	0.004135	6.7e-05	0.378771	0.006137
370	C	8451	1060788	929930	0.009088	0	2339	1060788	0	0	0	nan	0	0	0	0	0	0	nan	0	0	0	0.009088	9.9e-05	0.009088	9.9e-05	0.832473	0.009069
371	A	6246	1050326	920943	0.006782	0	2326	1050326	0	0	0	nan	0	0	0	0	0	0	nan	0	0	0	0.006782	8.6e-05	0.006782	8.6e-05	0.62124	0.007878
372	A	5732	1039104	828823	0.006916	0	2331	1039104	0	0	0	nan	0	0	0	0	0	0	nan	0	0	0	0.006916	9.1e-05	0.006916	9.1e-05	0.633515	0.008336
373	A	4095	1013742	797575	0.005134	0	2301	1013742	0	0	0	nan	0	0	0	0	0	0	nan	0	0	0	0.005134	8e-05	0.005134	8e-05	0.470281	0.007328
374	A	8539	1007428	729056	0.011712	0	2267	1007428	0	0	0	nan	0	0	0	0	0	0	nan	0	0	0	0.011712	0.000127	0.011712	0.000127	1.07283	0.011633
375	C	3828	992693	815413	0.004695	0	2231	992693	0	0	0	nan	0	0	0	0	0	0	nan	0	0	0	0.004695	7.6e-05	0.004695	7.6e-05	0.430068	0.006962
376	A	4435	972101	761994	0.00582	0	2210	972101	0	0	0	nan	0	0	0	0	0	0	nan	0	0	0	0.00582	8.7e-05	0.00582	8.7e-05	0.53312	0.007969
377	U	7719	951438	750696	0.010282	0	2169	951438	0	0	0	nan	0	0	0	0	0	0	nan	0	0	0	0.010282	0.000117	0.010282	0.000117	0.941845	0.010717
378	G	8962	920614	734935	0.012194	0	2144	920614	0	0	0	nan	0	0	0	0	0	0	nan	0	0	0	0.012194	0.000129	0.012194	0.000129	1.11699	0.011817
379	G	4123	905721	752925	0.005476	0	2100	905721	0	0	0	nan	0	0	0	0	0	0	nan	0	0	0	0.005476	8.5e-05	0.005476	8.5e-05	0.501609	0.007786
380	C	3708	885457	753144	0.004923	0	2061	885457	0	0	0	nan	0	0	0	0	0	0	nan	0	0	0	0.004923	8.1e-05	0.004923	8.1e-05	0.450953	0.00742
381	U	5451	862533	743098	0.007336	0	2043	862533	0	0	0	nan	0	0	0	0	0	0	nan	0	0	0	0.007336	9.9e-05	0.007336	9.9e-05	0.671987	0.009069
382	U	11685	848042	742918	0.015729	0	2013	848042	0	0	0	nan	0	0	0	0	0	0	nan	0	0	0	0.015729	0.000146	0.015729	0.000146	1.4408	0.013374
383	A	7353	832197	708430	0.010379	0	1989	832197	0	0	0	nan	0	0	0	0	0	0	nan	0	0	0	0.010379	0.000121	0.010379	0.000121	0.95073	0.011084
384	C	5336	809475	696322	0.007663	0	1943	809475	0	0	0	nan	0	0	0	0	0	0	nan	0	0	0	0.007663	0.000105	0.007663	0.000105	0.701941	0.009618
385	A	5584	796517	654790	0.008528	0	1898	796517	0	0	0	nan	0	0	0	0	0	0	nan	0	0	0	0.008528	0.000114	0.008528	0.000114	0.781176	0.010443
386	G	4538	783543	647550	0.007008	0	1869	783543	0	0	0	nan	0	0	0	0	0	0	nan	0	0	0	0.007008	0.000104	0.007008	0.000104	0.641942	0.009527
387	A	6297	765444	622079	0.010123	0	1845	765444	0	0	0	nan	0	0	0	0	0	0	nan	0	0	0	0.010123	0.000128	0.010123	0.000128	0.92728	0.011725
388	A	4128	738454	607877	0.006791	0	1791	738454	0	0	0	nan	0	0	0	0	0	0	nan	0	0	0	0.006791	0.000106	0.006791	0.000106	0.622064	0.00971
389	C	7509	726640	589932	0.012729	0	1757	726640	0	0	0	nan	0	0	0	0	0	0	nan	0	0	0	0.012729	0.000147	0.012729	0.000147	1.16599	0.013465
390	G	3684	713334	568689	0.006478	0	1734	713334	0	0	0	nan	0	0	0	0	0	0	nan	0	0	0	0.006478	0.000107	0.006478	0.000107	0.593393	0.009801
391	U	7300	695681	576512	0.012662	0	1700	695681	0	0	0	nan	0	0	0	0	0	0	nan	0	0	0	0.012662	0.000148	0.012662	0.000148	1.15986	0.013557
392	U	4425	676503	544511	0.008127	0	1663	676503	0	0	0	nan	0	0	0	0	0	0	nan	0	0	0	0.008127	0.000122	0.008127	0.000122	0.744444	0.011175
393	A	3934	669179	532329	0.00739	0	1629	669179	0	0	0	nan	0	0	0	0	0	0	nan	0	0	0	0.00739	0.000118	0.00739	0.000118	0.676934	0.010809
394	G	2633	663673	468161	0.005624	0	1614	663673	0	0	0	nan	0	0	0	0	0	0	nan	0	0	0	0.005624	0.00011	0.005624	0.00011	0.515166	0.010076
395	A	1665	653932	481138	0.003461	0	1579	653932	0	0	0	nan	0	0	0	0	0	0	nan	0	0	0	0.003461	8.5e-05	0.003461	8.5e-05	0.317032	0.007786
396	C	11184	641032	486977	0.022966	0	1541	641032	0	0	0	nan	0	0	0	0	0	0	nan	0	0	0	0.022966	0.000217	0.022966	0.000217	2.10372	0.019877
397	C	2509	633130	552581	0.004541	0	1506	633130	0	0	0	nan	0	0	0	0	0	0	nan	0	0	0	0.004541	9.1e-05	0.004541	9.1e-05	0.415962	0.008336
398	A	3556	619464	554648	0.006411	0	1440	619464	0	0	0	nan	0	0	0	0	0	0	nan	0	0	0	0.006411	0.000108	0.006411	0.000108	0.587256	0.009893
399	C	2949	608945	506874	0.005818	0	1328	608945	0	0	0	nan	0	0	0	0	0	0	nan	0	0	0	0.005818	0.000107	0.005818	0.000107	0.532936	0.009801
400	U	4321	571465	497381	0.008688	0	1289	571465	0	0	0	nan	0	0	0	0	0	0	nan	0	0	0	0.008688	0.000132	0.008688	0.000132	0.795832	0.012091
401	U	0	551894	0	nan	0	1158	551894	0	0	0	nan	0	0	0	0	0	0	nan	0	0	0	nan	nan	nan	nan	nan	nan

## Sheet: Mut 2 +
Nucleotide	Sequence	Modified_mutations	Modified_read_depth	Modified_effective_depth	Modified_rate	Modified_off_target_mapped_depth	Modified_low_mapq_mapped_depth	Modified_mapped_depth	Untreated_mutations	Untreated_read_depth	Untreated_effective_depth	Untreated_rate	Untreated_off_target_mapped_depth	Untreated_low_mapq_mapped_depth	Untreated_mapped_depth	Denatured_mutations	Denatured_read_depth	Denatured_effective_depth	Denatured_rate	Denatured_off_target_mapped_depth	Denatured_low_mapq_mapped_depth	Denatured_mapped_depth	Reactivity_profile	Std_err	HQ_profile	HQ_stderr	Norm_profile	Norm_stderr
1	G	0	2929	2016	0	0	61	2929	0	0	0	nan	0	0	0	0	0	0	nan	0	0	0	0	0	0	0	0	0
2	U	0	7886	6650	0	0	321	7886	0	0	0	nan	0	0	0	0	0	0	nan	0	0	0	0	0	0	0	0	0
3	U	10	236729	225292	4.4e-05	0	2178	236729	0	0	0	nan	0	0	0	0	0	0	nan	0	0	0	4.4e-05	1.4e-05	4.4e-05	1.4e-05	0.001337	0.000425
4	C	70	238716	222005	0.000315	0	2256	238716	0	0	0	nan	0	0	0	0	0	0	nan	0	0	0	0.000315	3.8e-05	0.000315	3.8e-05	0.009572	0.001155
5	U	203413	241145	211509	0.961723	0	2327	241145	0	0	0	nan	0	0	0	0	0	0	nan	0	0	0	0.961723	0.002132	0.961723	0.002132	29.2256	0.064789
6	U	610	510932	473975	0.001287	0	3483	510932	0	0	0	nan	0	0	0	0	0	0	nan	0	0	0	0.001287	5.2e-05	0.001287	5.2e-05	0.03911	0.00158
7	A	6819	563556	472004	0.014447	0	3988	563556	0	0	0	nan	0	0	0	0	0	0	nan	0	0	0	0.014447	0.000175	0.014447	0.000175	0.439027	0.005318
8	A	8035	616305	518217	0.015505	0	4609	616305	0	0	0	nan	0	0	0	0	0	0	nan	0	0	0	0.015505	0.000173	0.015505	0.000173	0.471179	0.005257
9	C	6171	716416	605951	0.010184	0	5069	716416	0	0	0	nan	0	0	0	0	0	0	nan	0	0	0	0.010184	0.00013	0.010184	0.00013	0.30948	0.003951
10	G	4861	853226	787937	0.006169	0	5777	853226	0	0	0	nan	0	0	0	0	0	0	nan	0	0	0	0.006169	8.8e-05	0.006169	8.8e-05	0.187469	0.002674
11	U	815	1087242	1005484	0.000811	0	7440	1087242	0	0	0	nan	0	0	0	0	0	0	nan	0	0	0	0.000811	2.8e-05	0.000811	2.8e-05	0.024645	0.000851
12	U	1244	1121645	1033379	0.001204	0	7780	1121645	0	0	0	nan	0	0	0	0	0	0	nan	0	0	0	0.001204	3.4e-05	0.001204	3.4e-05	0.036588	0.001033
13	C	9841	1167014	1080263	0.00911	0	8117	1167014	0	0	0	nan	0	0	0	0	0	0	nan	0	0	0	0.00911	9.2e-05	0.00911	9.2e-05	0.276842	0.002796
14	G	8689	1269904	1179832	0.007365	0	8757	1269904	0	0	0	nan	0	0	0	0	0	0	nan	0	0	0	0.007365	7.9e-05	0.007365	7.9e-05	0.223814	0.002401
15	G	7114	1437410	1343826	0.005294	0	9532	1437410	0	0	0	nan	0	0	0	0	0	0	nan	0	0	0	0.005294	6.3e-05	0.005294	6.3e-05	0.160878	0.001914
16	G	6055	1472968	1381774	0.004382	0	9884	1472968	0	0	0	nan	0	0	0	0	0	0	nan	0	0	0	0.004382	5.6e-05	0.004382	5.6e-05	0.133164	0.001702
17	U	2273	1513991	1440314	0.001578	0	10180	1513991	0	0	0	nan	0	0	0	0	0	0	nan	0	0	0	0.001578	3.3e-05	0.001578	3.3e-05	0.047954	0.001003
18	A	27914	1536229	1482024	0.018835	0	10433	1536229	0	0	0	nan	0	0	0	0	0	0	nan	0	0	0	0.018835	0.000113	0.018835	0.000113	0.572374	0.003434
19	A	68193	1568930	1509419	0.045178	0	10984	1568930	0	0	0	nan	0	0	0	0	0	0	nan	0	0	0	0.045178	0.000173	0.045178	0.000173	1.37291	0.005257
20	U	1424	1646892	1553941	0.000916	0	11469	1646892	0	0	0	nan	0	0	0	0	0	0	nan	0	0	0	0.000916	2.4e-05	0.000916	2.4e-05	0.027836	0.000729
21	C	8262	1718974	1605649	0.005146	0	11979	1718974	0	0	0	nan	0	0	0	0	0	0	nan	0	0	0	0.005146	5.7e-05	0.005146	5.7e-05	0.156381	0.001732
22	G	7996	1921682	1801187	0.004439	0	12885	1921682	0	0	0	nan	0	0	0	0	0	0	nan	0	0	0	0.004439	5e-05	0.004439	5e-05	0.134896	0.001519
23	C	2787	2139680	2025025	0.001376	0	13682	2139680	0	0	0	nan	0	0	0	0	0	0	nan	0	0	0	0.001376	2.6e-05	0.001376	2.6e-05	0.041815	0.00079
24	U	1728	2160254	2047571	0.000844	0	13803	2160254	0	0	0	nan	0	0	0	0	0	0	nan	0	0	0	0.000844	2e-05	0.000844	2e-05	0.025648	0.000608
25	G	7056	2203416	2081934	0.003389	0	14007	2203416	0	0	0	nan	0	0	0	0	0	0	nan	0	0	0	0.003389	4e-05	0.003389	4e-05	0.102988	0.001216
26	C	3215	2231295	2125314	0.001513	0	14149	2231295	0	0	0	nan	0	0	0	0	0	0	nan	0	0	0	0.001513	2.7e-05	0.001513	2.7e-05	0.045978	0.00082
27	A	7103	2253114	2150585	0.003303	0	14273	2253114	0	0	0	nan	0	0	0	0	0	0	nan	0	0	0	0.003303	3.9e-05	0.003303	3.9e-05	0.100374	0.001185
28	G	7190	2296650	2079264	0.003458	0	14426	2296650	0	0	0	nan	0	0	0	0	0	0	nan	0	0	0	0.003458	4.1e-05	0.003458	4.1e-05	0.105085	0.001246
29	A	5426	2344982	2090262	0.002596	0	14586	2344982	0	0	0	nan	0	0	0	0	0	0	nan	0	0	0	0.002596	3.5e-05	0.002596	3.5e-05	0.078889	0.001064
30	U	2384	2379033	2120462	0.001124	0	14775	2379033	0	0	0	nan	0	0	0	0	0	0	nan	0	0	0	0.001124	2.3e-05	0.001124	2.3e-05	0.034157	0.000699
31	C	21564	2399415	2240367	0.009625	0	14941	2399415	0	0	0	nan	0	0	0	0	0	0	nan	0	0	0	0.009625	6.6e-05	0.009625	6.6e-05	0.292493	0.002006
32	U	3786	2500913	2340856	0.001617	0	15327	2500913	0	0	0	nan	0	0	0	0	0	0	nan	0	0	0	0.001617	2.6e-05	0.001617	2.6e-05	0.049139	0.00079
33	U	2859	2569057	2403004	0.00119	0	15538	2569057	0	0	0	nan	0	0	0	0	0	0	nan	0	0	0	0.00119	2.2e-05	0.00119	2.2e-05	0.036163	0.000669
34	G	23281	2605661	2468440	0.009431	0	15690	2605661	0	0	0	nan	0	0	0	0	0	0	nan	0	0	0	0.009431	6.2e-05	0.009431	6.2e-05	0.286597	0.001884
35	A	85966	2694246	2454779	0.03502	0	15940	2694246	0	0	0	nan	0	0	0	0	0	0	nan	0	0	0	0.03502	0.000119	0.03502	0.000119	1.06422	0.003616
36	A	19207	2722159	2493637	0.007702	0	16163	2722159	0	0	0	nan	0	0	0	0	0	0	nan	0	0	0	0.007702	5.6e-05	0.007702	5.6e-05	0.234055	0.001702
37	U	1984	2760390	2497649	0.000794	0	17059	2760390	0	0	0	nan	0	0	0	0	0	0	nan	0	0	0	0.000794	1.8e-05	0.000794	1.8e-05	0.024129	0.000547
38	C	3664	2858475	2702383	0.001356	0	17441	2858475	0	0	0	nan	0	0	0	0	0	0	nan	0	0	0	0.001356	2.2e-05	0.001356	2.2e-05	0.041207	0.000669
39	U	4100	3044396	2862869	0.001432	0	18285	3044396	0	0	0	nan	0	0	0	0	0	0	nan	0	0	0	0.001432	2.2e-05	0.001432	2.2e-05	0.043517	0.000669
40	G	11290	3157192	2973791	0.003797	0	19048	3157192	0	0	0	nan	0	0	0	0	0	0	nan	0	0	0	0.003797	3.6e-05	0.003797	3.6e-05	0.115386	0.001094
41	U	8635	3211754	3042502	0.002838	0	19515	3211754	0	0	0	nan	0	0	0	0	0	0	nan	0	0	0	0.002838	3.1e-05	0.002838	3.1e-05	0.086244	0.000942
42	A	25565	3264171	3081399	0.008297	0	20335	3264171	0	0	0	nan	0	0	0	0	0	0	nan	0	0	0	0.008297	5.2e-05	0.008297	5.2e-05	0.252136	0.00158
43	G	22875	3325129	3121796	0.007328	0	21631	3325129	0	0	0	nan	0	0	0	0	0	0	nan	0	0	0	0.007328	4.8e-05	0.007328	4.8e-05	0.222689	0.001459
44	A	118510	3453422	3214788	0.036864	0	22348	3453422	0	0	0	nan	0	0	0	0	0	0	nan	0	0	0	0.036864	0.000107	0.036864	0.000107	1.12025	0.003252
45	G	20810	3593072	3335776	0.006238	0	23369	3593072	0	0	0	nan	0	0	0	0	0	0	nan	0	0	0	0.006238	4.3e-05	0.006238	4.3e-05	0.189566	0.001307
46	G	24079	3653834	3439794	0.007	0	23693	3653834	0	0	0	nan	0	0	0	0	0	0	nan	0	0	0	0.007	4.5e-05	0.007	4.5e-05	0.212722	0.001367
47	A	100844	3719310	3532707	0.028546	0	23787	3719310	0	0	0	nan	0	0	0	0	0	0	nan	0	0	0	0.028546	9e-05	0.028546	9e-05	0.86748	0.002735
48	A	81450	3730852	3555258	0.02291	0	23501	3730852	0	0	0	nan	0	0	0	0	0	0	nan	0	0	0	0.02291	8e-05	0.02291	8e-05	0.696208	0.002431
49	A	130524	3765602	3507735	0.03721	0	23208	3765602	0	0	0	nan	0	0	0	0	0	0	nan	0	0	0	0.03721	0.000103	0.03721	0.000103	1.13077	0.00313
50	G	25736	3870706	3541578	0.007267	0	23210	3870706	0	0	0	nan	0	0	0	0	0	0	nan	0	0	0	0.007267	4.5e-05	0.007267	4.5e-05	0.220836	0.001367
51	U	18455	3999526	3632581	0.00508	0	23033	3999526	0	0	0	nan	0	0	0	0	0	0	nan	0	0	0	0.00508	3.7e-05	0.00508	3.7e-05	0.154375	0.001124
52	C	60287	4040479	3653716	0.0165	0	22699	4040479	0	0	0	nan	0	0	0	0	0	0	nan	0	0	0	0.0165	6.7e-05	0.0165	6.7e-05	0.501416	0.002036
53	C	55681	4052198	3656821	0.015227	0	22322	4052198	0	0	0	nan	0	0	0	0	0	0	nan	0	0	0	0.015227	6.5e-05	0.015227	6.5e-05	0.462731	0.001975
54	A	103393	4107230	3781195	0.027344	0	21975	4107230	0	0	0	nan	0	0	0	0	0	0	nan	0	0	0	0.027344	8.5e-05	0.027344	8.5e-05	0.830952	0.002583
55	U	22636	4125833	3812351	0.005938	0	21492	4125833	0	0	0	nan	0	0	0	0	0	0	nan	0	0	0	0.005938	3.9e-05	0.005938	3.9e-05	0.180449	0.001185
56	G	30563	4158365	3790000	0.008064	0	21464	4158365	0	0	0	nan	0	0	0	0	0	0	nan	0	0	0	0.008064	4.6e-05	0.008064	4.6e-05	0.245056	0.001398
57	C	48370	4306555	3909712	0.012372	0	21962	4306555	0	0	0	nan	0	0	0	0	0	0	nan	0	0	0	0.012372	5.6e-05	0.012372	5.6e-05	0.375971	0.001702
58	U	22544	4292930	3913453	0.005761	0	21702	4292930	0	0	0	nan	0	0	0	0	0	0	nan	0	0	0	0.005761	3.8e-05	0.005761	3.8e-05	0.17507	0.001155
59	C	98863	4272153	3891794	0.025403	0	21426	4272153	0	0	0	nan	0	0	0	0	0	0	nan	0	0	0	0.025403	8.1e-05	0.025403	8.1e-05	0.771968	0.002461
60	G	49140	4255879	3882458	0.012657	0	21332	4255879	0	0	0	nan	0	0	0	0	0	0	nan	0	0	0	0.012657	5.7e-05	0.012657	5.7e-05	0.384631	0.001732
61	C	97283	4322955	3923120	0.024797	0	21379	4322955	0	0	0	nan	0	0	0	0	0	0	nan	0	0	0	0.024797	8e-05	0.024797	8e-05	0.753552	0.002431
62	A	67416	4285777	3893674	0.017314	0	21135	4285777	0	0	0	nan	0	0	0	0	0	0	nan	0	0	0	0.017314	6.7e-05	0.017314	6.7e-05	0.526152	0.002036
63	C	48336	4248247	3867199	0.012499	0	20883	4248247	0	0	0	nan	0	0	0	0	0	0	nan	0	0	0	0.012499	5.7e-05	0.012499	5.7e-05	0.37983	0.001732
64	G	36744	4237947	3885765	0.009456	0	20948	4237947	0	0	0	nan	0	0	0	0	0	0	nan	0	0	0	0.009456	4.9e-05	0.009456	4.9e-05	0.287357	0.001489
65	G	35397	4366796	3992902	0.008865	0	20961	4366796	0	0	0	nan	0	0	0	0	0	0	nan	0	0	0	0.008865	4.7e-05	0.008865	4.7e-05	0.269397	0.001428
66	U	33481	4314589	3983992	0.008404	0	20701	4314589	0	0	0	nan	0	0	0	0	0	0	nan	0	0	0	0.008404	4.6e-05	0.008404	4.6e-05	0.255388	0.001398
67	G	33462	4278793	3450663	0.009697	0	20722	4278793	0	0	0	nan	0	0	0	0	0	0	nan	0	0	0	0.009697	5.3e-05	0.009697	5.3e-05	0.294681	0.001611
68	C	31402	4231520	1599459	0.019633	0	20565	4231520	0	0	0	nan	0	0	0	0	0	0	nan	0	0	0	0.019633	0.000111	0.019633	0.000111	0.596624	0.003373
69	U	40189	4194316	1535095	0.02618	0	20443	4194316	0	0	0	nan	0	0	0	0	0	0	nan	0	0	0	0.02618	0.000131	0.02618	0.000131	0.79558	0.003981
70	G	40118	4164514	1554837	0.025802	0	20446	4164514	0	0	0	nan	0	0	0	0	0	0	nan	0	0	0	0.025802	0.000129	0.025802	0.000129	0.784093	0.00392
71	A	170909	4158951	3844146	0.04446	0	20441	4158951	0	0	0	nan	0	0	0	0	0	0	nan	0	0	0	0.04446	0.000108	0.04446	0.000108	1.35109	0.003282
72	G	35420	4140254	2889047	0.01226	0	20315	4140254	0	0	0	nan	0	0	0	0	0	0	nan	0	0	0	0.01226	6.5e-05	0.01226	6.5e-05	0.372567	0.001975
73	A	92061	4121764	2850878	0.032292	0	20079	4121764	0	0	0	nan	0	0	0	0	0	0	nan	0	0	0	0.032292	0.000106	0.032292	0.000106	0.981316	0.003221
74	U	31447	4101963	2838566	0.011078	0	20156	4101963	0	0	0	nan	0	0	0	0	0	0	nan	0	0	0	0.011078	6.2e-05	0.011078	6.2e-05	0.336647	0.001884
75	G	24535	4080638	3636043	0.006748	0	19903	4080638	0	0	0	nan	0	0	0	0	0	0	nan	0	0	0	0.006748	4.3e-05	0.006748	4.3e-05	0.205064	0.001307
76	C	33232	4073279	3703252	0.008974	0	19350	4073279	0	0	0	nan	0	0	0	0	0	0	nan	0	0	0	0.008974	4.9e-05	0.008974	4.9e-05	0.272709	0.001489
77	C	22354	4040351	3663918	0.006101	0	18991	4040351	0	0	0	nan	0	0	0	0	0	0	nan	0	0	0	0.006101	4.1e-05	0.006101	4.1e-05	0.185402	0.001246
78	C	34528	3999580	3647089	0.009467	0	18673	3999580	0	0	0	nan	0	0	0	0	0	0	nan	0	0	0	0.009467	5.1e-05	0.009467	5.1e-05	0.287691	0.00155
79	G	51866	3988589	3603140	0.014395	0	18501	3988589	0	0	0	nan	0	0	0	0	0	0	nan	0	0	0	0.014395	6.3e-05	0.014395	6.3e-05	0.437447	0.001914
80	U	76108	3968099	3666165	0.02076	0	18318	3968099	0	0	0	nan	0	0	0	0	0	0	nan	0	0	0	0.02076	7.5e-05	0.02076	7.5e-05	0.630872	0.002279
81	A	126529	3931690	3598048	0.035166	0	18279	3931690	0	0	0	nan	0	0	0	0	0	0	nan	0	0	0	0.035166	9.9e-05	0.035166	9.9e-05	1.06865	0.003008
82	G	33942	3866073	3547954	0.009567	0	18185	3866073	0	0	0	nan	0	0	0	0	0	0	nan	0	0	0	0.009567	5.2e-05	0.009567	5.2e-05	0.29073	0.00158
83	U	38423	3880408	3597986	0.010679	0	17927	3880408	0	0	0	nan	0	0	0	0	0	0	nan	0	0	0	0.010679	5.4e-05	0.010679	5.4e-05	0.324522	0.001641
84	G	31609	3893369	3526747	0.008963	0	18027	3893369	0	0	0	nan	0	0	0	0	0	0	nan	0	0	0	0.008963	5e-05	0.008963	5e-05	0.272375	0.001519
85	U	17876	3836767	3513131	0.005088	0	17285	3836767	0	0	0	nan	0	0	0	0	0	0	nan	0	0	0	0.005088	3.8e-05	0.005088	3.8e-05	0.154618	0.001155
86	U	31260	3809369	3468135	0.009013	0	16869	3809369	0	0	0	nan	0	0	0	0	0	0	nan	0	0	0	0.009013	5.1e-05	0.009013	5.1e-05	0.273895	0.00155
87	C	61756	3816360	3440241	0.017951	0	16734	3816360	0	0	0	nan	0	0	0	0	0	0	nan	0	0	0	0.017951	7.2e-05	0.017951	7.2e-05	0.54551	0.002188
88	G	49918	3837031	3424277	0.014578	0	16449	3837031	0	0	0	nan	0	0	0	0	0	0	nan	0	0	0	0.014578	6.5e-05	0.014578	6.5e-05	0.443008	0.001975
89	U	39652	3885353	3537670	0.011209	0	16004	3885353	0	0	0	nan	0	0	0	0	0	0	nan	0	0	0	0.011209	5.6e-05	0.011209	5.6e-05	0.340628	0.001702
90	G	52200	3873886	3445480	0.01515	0	15836	3873886	0	0	0	nan	0	0	0	0	0	0	nan	0	0	0	0.01515	6.6e-05	0.01515	6.6e-05	0.460391	0.002006
91	C	104072	3818618	3507072	0.029675	0	15227	3818618	0	0	0	nan	0	0	0	0	0	0	nan	0	0	0	0.029675	9.2e-05	0.029675	9.2e-05	0.901789	0.002796
92	C	22921	3775196	3460179	0.006624	0	14932	3775196	0	0	0	nan	0	0	0	0	0	0	nan	0	0	0	0.006624	4.4e-05	0.006624	4.4e-05	0.201296	0.001337
93	U	27412	3734442	3441402	0.007965	0	14688	3734442	0	0	0	nan	0	0	0	0	0	0	nan	0	0	0	0.007965	4.8e-05	0.007965	4.8e-05	0.242047	0.001459
94	A	69732	3691047	3414645	0.020421	0	14482	3691047	0	0	0	nan	0	0	0	0	0	0	nan	0	0	0	0.020421	7.7e-05	0.020421	7.7e-05	0.62057	0.00234
95	G	40437	3673229	3221775	0.012551	0	14383	3673229	0	0	0	nan	0	0	0	0	0	0	nan	0	0	0	0.012551	6.2e-05	0.012551	6.2e-05	0.38141	0.001884
96	C	38288	3536950	3198014	0.011972	0	14445	3536950	0	0	0	nan	0	0	0	0	0	0	nan	0	0	0	0.011972	6.1e-05	0.011972	6.1e-05	0.363815	0.001854
97	G	35151	3489446	3124730	0.011249	0	14294	3489446	0	0	0	nan	0	0	0	0	0	0	nan	0	0	0	0.011249	6e-05	0.011249	6e-05	0.341844	0.001823
98	A	108221	3429418	2885045	0.037511	0	14121	3429418	0	0	0	nan	0	0	0	0	0	0	nan	0	0	0	0.037511	0.000114	0.037511	0.000114	1.13992	0.003464
99	A	163336	3385091	2816589	0.057991	0	13954	3385091	0	0	0	nan	0	0	0	0	0	0	nan	0	0	0	0.057991	0.000143	0.057991	0.000143	1.76228	0.004346
100	G	24213	3341465	2738128	0.008843	0	13733	3341465	0	0	0	nan	0	0	0	0	0	0	nan	0	0	0	0.008843	5.7e-05	0.008843	5.7e-05	0.268728	0.001732
101	U	26641	3339782	2925165	0.009108	0	13655	3339782	0	0	0	nan	0	0	0	0	0	0	nan	0	0	0	0.009108	5.6e-05	0.009108	5.6e-05	0.276781	0.001702
102	C	84663	3294145	2875924	0.029439	0	13486	3294145	0	0	0	nan	0	0	0	0	0	0	nan	0	0	0	0.029439	0.000101	0.029439	0.000101	0.894617	0.003069
103	A	74967	3271613	2841806	0.02638	0	13145	3271613	0	0	0	nan	0	0	0	0	0	0	nan	0	0	0	0.02638	9.6e-05	0.02638	9.6e-05	0.801657	0.002917
104	U	44775	3296315	2834784	0.015795	0	13231	3296315	0	0	0	nan	0	0	0	0	0	0	nan	0	0	0	0.015795	7.5e-05	0.015795	7.5e-05	0.479992	0.002279
105	A	114048	3261784	2836236	0.040211	0	13174	3261784	0	0	0	nan	0	0	0	0	0	0	nan	0	0	0	0.040211	0.000119	0.040211	0.000119	1.22196	0.003616
106	A	284933	3334698	2972922	0.095843	0	13719	3334698	0	0	0	nan	0	0	0	0	0	0	nan	0	0	0	0.095843	0.00018	0.095843	0.00018	2.91256	0.00547
107	G	56765	3415232	3042951	0.018655	0	14008	3415232	0	0	0	nan	0	0	0	0	0	0	nan	0	0	0	0.018655	7.8e-05	0.018655	7.8e-05	0.566904	0.00237
108	C	17974	3444497	3092000	0.005813	0	14323	3444497	0	0	0	nan	0	0	0	0	0	0	nan	0	0	0	0.005813	4.3e-05	0.005813	4.3e-05	0.17665	0.001307
109	U	17254	3447843	3124254	0.005523	0	14347	3447843	0	0	0	nan	0	0	0	0	0	0	nan	0	0	0	0.005523	4.2e-05	0.005523	4.2e-05	0.167838	0.001276
110	A	98338	3459402	3193337	0.030795	0	14451	3459402	0	0	0	nan	0	0	0	0	0	0	nan	0	0	0	0.030795	9.8e-05	0.030795	9.8e-05	0.935824	0.002978
111	G	38570	3474977	3064511	0.012586	0	14692	3474977	0	0	0	nan	0	0	0	0	0	0	nan	0	0	0	0.012586	6.4e-05	0.012586	6.4e-05	0.382474	0.001945
112	G	31605	3414112	3041177	0.010392	0	14830	3414112	0	0	0	nan	0	0	0	0	0	0	nan	0	0	0	0.010392	5.8e-05	0.010392	5.8e-05	0.315801	0.001763
113	G	29238	3341412	2972616	0.009836	0	14824	3341412	0	0	0	nan	0	0	0	0	0	0	nan	0	0	0	0.009836	5.8e-05	0.009836	5.8e-05	0.298905	0.001763
114	C	36275	3297729	2943136	0.012325	0	14809	3297729	0	0	0	nan	0	0	0	0	0	0	nan	0	0	0	0.012325	6.5e-05	0.012325	6.5e-05	0.374542	0.001975
115	A	59659	3253433	2874708	0.020753	0	14767	3253433	0	0	0	nan	0	0	0	0	0	0	nan	0	0	0	0.020753	8.5e-05	0.020753	8.5e-05	0.630659	0.002583
116	G	23520	3203429	2855715	0.008236	0	14600	3203429	0	0	0	nan	0	0	0	0	0	0	nan	0	0	0	0.008236	5.4e-05	0.008236	5.4e-05	0.250282	0.001641
117	U	19869	3165542	2801954	0.007091	0	14510	3165542	0	0	0	nan	0	0	0	0	0	0	nan	0	0	0	0.007091	5e-05	0.007091	5e-05	0.215487	0.001519
118	C	15505	3140207	2737510	0.005664	0	14341	3140207	0	0	0	nan	0	0	0	0	0	0	nan	0	0	0	0.005664	4.5e-05	0.005664	4.5e-05	0.172122	0.001367
119	U	17140	3088863	2693018	0.006365	0	13930	3088863	0	0	0	nan	0	0	0	0	0	0	nan	0	0	0	0.006365	4.9e-05	0.006365	4.9e-05	0.193425	0.001489
120	U	18638	3122317	2731518	0.006823	0	13921	3122317	0	0	0	nan	0	0	0	0	0	0	nan	0	0	0	0.006823	5e-05	0.006823	5e-05	0.207343	0.001519
121	U	20412	3111532	2725391	0.00749	0	13785	3111532	0	0	0	nan	0	0	0	0	0	0	nan	0	0	0	0.00749	5.2e-05	0.00749	5.2e-05	0.227612	0.00158
122	A	105905	3171025	2786120	0.038012	0	13828	3171025	0	0	0	nan	0	0	0	0	0	0	nan	0	0	0	0.038012	0.000117	0.038012	0.000117	1.15514	0.003555
123	G	36559	3221186	2699773	0.013542	0	13919	3221186	0	0	0	nan	0	0	0	0	0	0	nan	0	0	0	0.013542	7.1e-05	0.013542	7.1e-05	0.411526	0.002158
124	A	101188	3297727	2739510	0.036937	0	14016	3297727	0	0	0	nan	0	0	0	0	0	0	nan	0	0	0	0.036937	0.000116	0.036937	0.000116	1.12247	0.003525
125	G	31968	3344050	2766264	0.011556	0	14012	3344050	0	0	0	nan	0	0	0	0	0	0	nan	0	0	0	0.011556	6.5e-05	0.011556	6.5e-05	0.351173	0.001975
126	G	18723	3369040	2873687	0.006515	0	13928	3369040	0	0	0	nan	0	0	0	0	0	0	nan	0	0	0	0.006515	4.8e-05	0.006515	4.8e-05	0.197983	0.001459
127	C	21054	3372638	2752442	0.007649	0	13578	3372638	0	0	0	nan	0	0	0	0	0	0	nan	0	0	0	0.007649	5.3e-05	0.007649	5.3e-05	0.232444	0.001611
128	U	19971	3354648	2751211	0.007259	0	13340	3354648	0	0	0	nan	0	0	0	0	0	0	nan	0	0	0	0.007259	5.1e-05	0.007259	5.1e-05	0.220593	0.00155
129	G	20156	3365225	2625384	0.007677	0	13424	3365225	0	0	0	nan	0	0	0	0	0	0	nan	0	0	0	0.007677	5.4e-05	0.007677	5.4e-05	0.233295	0.001641
130	A	82929	3359310	2764885	0.029994	0	13293	3359310	0	0	0	nan	0	0	0	0	0	0	nan	0	0	0	0.029994	0.000104	0.029994	0.000104	0.911483	0.00316
131	C	47207	3351550	2737522	0.017244	0	13241	3351550	0	0	0	nan	0	0	0	0	0	0	nan	0	0	0	0.017244	7.9e-05	0.017244	7.9e-05	0.524025	0.002401
132	G	27817	3345352	2810784	0.009897	0	13320	3345352	0	0	0	nan	0	0	0	0	0	0	nan	0	0	0	0.009897	5.9e-05	0.009897	5.9e-05	0.300758	0.001793
133	G	21736	3430898	2866728	0.007582	0	13777	3430898	0	0	0	nan	0	0	0	0	0	0	nan	0	0	0	0.007582	5.1e-05	0.007582	5.1e-05	0.230408	0.00155
134	C	59040	3388962	2833154	0.020839	0	13795	3388962	0	0	0	nan	0	0	0	0	0	0	nan	0	0	0	0.020839	8.6e-05	0.020839	8.6e-05	0.633273	0.002613
135	A	67072	3392644	2827158	0.023724	0	14259	3392644	0	0	0	nan	0	0	0	0	0	0	nan	0	0	0	0.023724	9.2e-05	0.023724	9.2e-05	0.720945	0.002796
136	G	31486	3398917	2812662	0.011194	0	14672	3398917	0	0	0	nan	0	0	0	0	0	0	nan	0	0	0	0.011194	6.3e-05	0.011194	6.3e-05	0.340173	0.001914
137	G	258863	3388594	2731912	0.094755	0	14731	3388594	0	0	0	nan	0	0	0	0	0	0	nan	0	0	0	0.094755	0.000186	0.094755	0.000186	2.87949	0.005652
138	A	85274	3432736	2806362	0.030386	0	15223	3432736	0	0	0	nan	0	0	0	0	0	0	nan	0	0	0	0.030386	0.000104	0.030386	0.000104	0.923395	0.00316
139	A	28312	3404195	2836144	0.009983	0	15188	3404195	0	0	0	nan	0	0	0	0	0	0	nan	0	0	0	0.009983	5.9e-05	0.009983	5.9e-05	0.303372	0.001793
140	A	111415	3395540	2869501	0.038827	0	15238	3395540	0	0	0	nan	0	0	0	0	0	0	nan	0	0	0	0.038827	0.000116	0.038827	0.000116	1.17991	0.003525
141	A	116291	3405405	2793248	0.041633	0	15205	3405405	0	0	0	nan	0	0	0	0	0	0	nan	0	0	0	0.041633	0.000122	0.041633	0.000122	1.26518	0.003707
142	A	137819	3430187	2800890	0.049205	0	15330	3430187	0	0	0	nan	0	0	0	0	0	0	nan	0	0	0	0.049205	0.000133	0.049205	0.000133	1.49528	0.004042
143	A	61175	3499693	2861328	0.02138	0	15613	3499693	0	0	0	nan	0	0	0	0	0	0	nan	0	0	0	0.02138	8.6e-05	0.02138	8.6e-05	0.649713	0.002613
144	G	14604	3596520	2979822	0.004901	0	15902	3596520	0	0	0	nan	0	0	0	0	0	0	nan	0	0	0	0.004901	4.1e-05	0.004901	4.1e-05	0.148936	0.001246
145	C	15508	3687724	3075513	0.005042	0	16069	3687724	0	0	0	nan	0	0	0	0	0	0	nan	0	0	0	0.005042	4e-05	0.005042	4e-05	0.15322	0.001216
146	C	13275	3716618	3103567	0.004277	0	16153	3716618	0	0	0	nan	0	0	0	0	0	0	nan	0	0	0	0.004277	3.7e-05	0.004277	3.7e-05	0.129973	0.001124
147	U	250932	3690863	3316051	0.075672	0	16020	3690863	0	0	0	nan	0	0	0	0	0	0	nan	0	0	0	0.075672	0.000151	0.075672	0.000151	2.29958	0.004589
148	A	71535	3671186	3395198	0.021069	0	15730	3671186	0	0	0	nan	0	0	0	0	0	0	nan	0	0	0	0.021069	7.9e-05	0.021069	7.9e-05	0.640262	0.002401
149	C	151644	3648733	3348556	0.045286	0	15546	3648733	0	0	0	nan	0	0	0	0	0	0	nan	0	0	0	0.045286	0.000116	0.045286	0.000116	1.37619	0.003525
150	G	30599	3661367	3331718	0.009184	0	15568	3661367	0	0	0	nan	0	0	0	0	0	0	nan	0	0	0	0.009184	5.3e-05	0.009184	5.3e-05	0.279091	0.001611
151	U	20176	3742414	3429765	0.005883	0	15873	3742414	0	0	0	nan	0	0	0	0	0	0	nan	0	0	0	0.005883	4.1e-05	0.005883	4.1e-05	0.178778	0.001246
152	C	18262	3702288	3382272	0.005399	0	15682	3702288	0	0	0	nan	0	0	0	0	0	0	nan	0	0	0	0.005399	4e-05	0.005399	4e-05	0.164069	0.001216
153	U	27811	3666642	3049915	0.009119	0	15613	3666642	0	0	0	nan	0	0	0	0	0	0	nan	0	0	0	0.009119	5.5e-05	0.009119	5.5e-05	0.277116	0.001671
154	U	25220	3347381	3081299	0.008185	0	15651	3347381	0	0	0	nan	0	0	0	0	0	0	nan	0	0	0	0.008185	5.2e-05	0.008185	5.2e-05	0.248733	0.00158
155	C	115889	3334856	3039481	0.038128	0	15574	3334856	0	0	0	nan	0	0	0	0	0	0	nan	0	0	0	0.038128	0.000112	0.038128	0.000112	1.15867	0.003404
156	G	57802	3336932	3056717	0.01891	0	15512	3336932	0	0	0	nan	0	0	0	0	0	0	nan	0	0	0	0.01891	7.9e-05	0.01891	7.9e-05	0.574653	0.002401
157	G	23326	3386979	3103814	0.007515	0	15666	3386979	0	0	0	nan	0	0	0	0	0	0	nan	0	0	0	0.007515	4.9e-05	0.007515	4.9e-05	0.228372	0.001489
158	A	83654	3335177	3049340	0.027433	0	15409	3335177	0	0	0	nan	0	0	0	0	0	0	nan	0	0	0	0.027433	9.5e-05	0.027433	9.5e-05	0.833657	0.002887
159	U	19260	3284056	2827592	0.006811	0	15339	3284056	0	0	0	nan	0	0	0	0	0	0	nan	0	0	0	0.006811	4.9e-05	0.006811	4.9e-05	0.206978	0.001489
160	A	75524	3262775	2785989	0.027109	0	15393	3262775	0	0	0	nan	0	0	0	0	0	0	nan	0	0	0	0.027109	9.9e-05	0.027109	9.9e-05	0.823811	0.003008
161	U	29361	3271020	2809973	0.010449	0	15567	3271020	0	0	0	nan	0	0	0	0	0	0	nan	0	0	0	0.010449	6.1e-05	0.010449	6.1e-05	0.317533	0.001854
162	G	28883	3301197	3026188	0.009544	0	15606	3301197	0	0	0	nan	0	0	0	0	0	0	nan	0	0	0	0.009544	5.6e-05	0.009544	5.6e-05	0.290031	0.001702
163	G	24182	3358088	3045526	0.00794	0	16060	3358088	0	0	0	nan	0	0	0	0	0	0	nan	0	0	0	0.00794	5.1e-05	0.00794	5.1e-05	0.241287	0.00155
164	C	24374	3326514	2973608	0.008197	0	15919	3326514	0	0	0	nan	0	0	0	0	0	0	nan	0	0	0	0.008197	5.3e-05	0.008197	5.3e-05	0.249097	0.001611
165	U	20228	3294836	2941945	0.006876	0	15871	3294836	0	0	0	nan	0	0	0	0	0	0	nan	0	0	0	0.006876	4.8e-05	0.006876	4.8e-05	0.208954	0.001459
166	G	32720	3267219	2932657	0.011157	0	15827	3267219	0	0	0	nan	0	0	0	0	0	0	nan	0	0	0	0.011157	6.2e-05	0.011157	6.2e-05	0.339048	0.001884
167	A	72236	3248983	2980828	0.024234	0	15815	3248983	0	0	0	nan	0	0	0	0	0	0	nan	0	0	0	0.024234	9e-05	0.024234	9e-05	0.736443	0.002735
168	G	26938	3225327	2928520	0.009199	0	15463	3225327	0	0	0	nan	0	0	0	0	0	0	nan	0	0	0	0.009199	5.6e-05	0.009199	5.6e-05	0.279547	0.001702
169	U	23825	3190782	2832806	0.00841	0	15031	3190782	0	0	0	nan	0	0	0	0	0	0	nan	0	0	0	0.00841	5.4e-05	0.00841	5.4e-05	0.25557	0.001641
170	A	58941	3151421	2802749	0.02103	0	14731	3151421	0	0	0	nan	0	0	0	0	0	0	nan	0	0	0	0.02103	8.7e-05	0.02103	8.7e-05	0.639077	0.002644
171	U	16047	3119575	2785719	0.00576	0	14464	3119575	0	0	0	nan	0	0	0	0	0	0	nan	0	0	0	0.00576	4.5e-05	0.00576	4.5e-05	0.17504	0.001367
172	C	22508	3125406	2828287	0.007958	0	14453	3125406	0	0	0	nan	0	0	0	0	0	0	nan	0	0	0	0.007958	5.3e-05	0.007958	5.3e-05	0.241834	0.001611
173	C	18108	3169804	2811694	0.00644	0	14756	3169804	0	0	0	nan	0	0	0	0	0	0	nan	0	0	0	0.00644	4.8e-05	0.00644	4.8e-05	0.195704	0.001459
174	U	25396	3169499	2798753	0.009074	0	14862	3169499	0	0	0	nan	0	0	0	0	0	0	nan	0	0	0	0.009074	5.7e-05	0.009074	5.7e-05	0.275748	0.001732
175	U	81258	3130877	2837007	0.028642	0	14954	3130877	0	0	0	nan	0	0	0	0	0	0	nan	0	0	0	0.028642	0.0001	0.028642	0.0001	0.870397	0.003039
176	G	41528	3122339	2802211	0.01482	0	15151	3122339	0	0	0	nan	0	0	0	0	0	0	nan	0	0	0	0.01482	7.3e-05	0.01482	7.3e-05	0.450363	0.002218
177	A	95283	3093248	2692918	0.035383	0	15154	3093248	0	0	0	nan	0	0	0	0	0	0	nan	0	0	0	0.035383	0.000115	0.035383	0.000115	1.07525	0.003495
178	A	78774	3062104	2620240	0.030064	0	15080	3062104	0	0	0	nan	0	0	0	0	0	0	nan	0	0	0	0.030064	0.000107	0.030064	0.000107	0.91361	0.003252
179	A	92658	2999024	2593235	0.035731	0	15085	2999024	0	0	0	nan	0	0	0	0	0	0	nan	0	0	0	0.035731	0.000117	0.035731	0.000117	1.08582	0.003555
180	G	26814	3068511	2747594	0.009759	0	15459	3068511	0	0	0	nan	0	0	0	0	0	0	nan	0	0	0	0.009759	6e-05	0.009759	6e-05	0.296565	0.001823
181	U	22815	3092738	2814561	0.008106	0	15624	3092738	0	0	0	nan	0	0	0	0	0	0	nan	0	0	0	0.008106	5.4e-05	0.008106	5.4e-05	0.246332	0.001641
182	G	22788	3100845	2785561	0.008181	0	15696	3100845	0	0	0	nan	0	0	0	0	0	0	nan	0	0	0	0.008181	5.4e-05	0.008181	5.4e-05	0.248611	0.001641
183	C	39829	3077251	2783602	0.014308	0	15226	3077251	0	0	0	nan	0	0	0	0	0	0	nan	0	0	0	0.014308	7.2e-05	0.014308	7.2e-05	0.434803	0.002188
184	C	23883	3034893	2739100	0.008719	0	15145	3034893	0	0	0	nan	0	0	0	0	0	0	nan	0	0	0	0.008719	5.6e-05	0.008719	5.6e-05	0.26496	0.001702
185	A	87661	2976432	2717652	0.032256	0	15076	2976432	0	0	0	nan	0	0	0	0	0	0	nan	0	0	0	0.032256	0.000109	0.032256	0.000109	0.980222	0.003312
186	C	65294	2950995	2677468	0.024386	0	14873	2950995	0	0	0	nan	0	0	0	0	0	0	nan	0	0	0	0.024386	9.5e-05	0.024386	9.5e-05	0.741062	0.002887
187	A	115042	2916632	2616881	0.043961	0	15011	2916632	0	0	0	nan	0	0	0	0	0	0	nan	0	0	0	0.043961	0.00013	0.043961	0.00013	1.33592	0.003951
188	G	23948	2958644	2593961	0.009232	0	15609	2958644	0	0	0	nan	0	0	0	0	0	0	nan	0	0	0	0.009232	6e-05	0.009232	6e-05	0.28055	0.001823
189	U	29874	2914675	2585762	0.011553	0	15502	2914675	0	0	0	nan	0	0	0	0	0	0	nan	0	0	0	0.011553	6.7e-05	0.011553	6.7e-05	0.351082	0.002036
190	G	23061	2905304	2506711	0.0092	0	15574	2905304	0	0	0	nan	0	0	0	0	0	0	nan	0	0	0	0.0092	6.1e-05	0.0092	6.1e-05	0.279577	0.001854
191	A	79559	2862663	2504889	0.031761	0	15471	2862663	0	0	0	nan	0	0	0	0	0	0	nan	0	0	0	0.031761	0.000113	0.031761	0.000113	0.96518	0.003434
192	C	61139	2841908	2487719	0.024576	0	15467	2841908	0	0	0	nan	0	0	0	0	0	0	nan	0	0	0	0.024576	9.9e-05	0.024576	9.9e-05	0.746836	0.003008
193	G	30629	2827187	2471720	0.012392	0	15480	2827187	0	0	0	nan	0	0	0	0	0	0	nan	0	0	0	0.012392	7.1e-05	0.012392	7.1e-05	0.376578	0.002158
194	A	105738	2844868	2414708	0.043789	0	15719	2844868	0	0	0	nan	0	0	0	0	0	0	nan	0	0	0	0.043789	0.000135	0.043789	0.000135	1.3307	0.004102
195	A	116327	2826585	2400513	0.048459	0	15536	2826585	0	0	0	nan	0	0	0	0	0	0	nan	0	0	0	0.048459	0.000142	0.048459	0.000142	1.47261	0.004315
196	G	15886	2824805	2304412	0.006894	0	15447	2824805	0	0	0	nan	0	0	0	0	0	0	nan	0	0	0	0.006894	5.5e-05	0.006894	5.5e-05	0.209501	0.001671
197	U	19376	2807196	2373233	0.008164	0	15442	2807196	0	0	0	nan	0	0	0	0	0	0	nan	0	0	0	0.008164	5.9e-05	0.008164	5.9e-05	0.248094	0.001793
198	C	20401	2784964	2344942	0.0087	0	15122	2784964	0	0	0	nan	0	0	0	0	0	0	nan	0	0	0	0.0087	6.1e-05	0.0087	6.1e-05	0.264383	0.001854
199	U	28874	2751230	2346988	0.012303	0	14315	2751230	0	0	0	nan	0	0	0	0	0	0	nan	0	0	0	0.012303	7.2e-05	0.012303	7.2e-05	0.373874	0.002188
200	C	56950	2729599	2165330	0.026301	0	14055	2729599	0	0	0	nan	0	0	0	0	0	0	nan	0	0	0	0.026301	0.00011	0.026301	0.00011	0.799257	0.003343
201	A	188955	2699872	2288995	0.082549	0	13956	2699872	0	0	0	nan	0	0	0	0	0	0	nan	0	0	0	0.082549	0.00019	0.082549	0.00019	2.50857	0.005774
202	C	11931	2703196	2308318	0.005169	0	13966	2703196	0	0	0	nan	0	0	0	0	0	0	nan	0	0	0	0.005169	4.7e-05	0.005169	4.7e-05	0.15708	0.001428
203	U	17226	2686459	2391624	0.007203	0	13882	2686459	0	0	0	nan	0	0	0	0	0	0	nan	0	0	0	0.007203	5.5e-05	0.007203	5.5e-05	0.218891	0.001671
204	A	46361	2684528	2387521	0.019418	0	13916	2684528	0	0	0	nan	0	0	0	0	0	0	nan	0	0	0	0.019418	9e-05	0.019418	9e-05	0.59009	0.002735
205	G	16353	2664480	2188349	0.007473	0	13890	2664480	0	0	0	nan	0	0	0	0	0	0	nan	0	0	0	0.007473	5.8e-05	0.007473	5.8e-05	0.227096	0.001763
206	A	104666	2619493	2232387	0.046885	0	13767	2619493	0	0	0	nan	0	0	0	0	0	0	nan	0	0	0	0.046885	0.000145	0.046885	0.000145	1.42478	0.004406
207	A	54419	2584091	2141690	0.025409	0	13619	2584091	0	0	0	nan	0	0	0	0	0	0	nan	0	0	0	0.025409	0.000109	0.025409	0.000109	0.77215	0.003312
208	A	61732	2549388	1978762	0.031197	0	13505	2549388	0	0	0	nan	0	0	0	0	0	0	nan	0	0	0	0.031197	0.000126	0.031197	0.000126	0.94804	0.003829
209	U	18054	2570879	2003880	0.00901	0	13620	2570879	0	0	0	nan	0	0	0	0	0	0	nan	0	0	0	0.00901	6.7e-05	0.00901	6.7e-05	0.273803	0.002036
210	G	20161	2631722	2103103	0.009586	0	14060	2631722	0	0	0	nan	0	0	0	0	0	0	nan	0	0	0	0.009586	6.8e-05	0.009586	6.8e-05	0.291307	0.002066
211	G	16032	2693191	2128905	0.007531	0	14413	2693191	0	0	0	nan	0	0	0	0	0	0	nan	0	0	0	0.007531	5.9e-05	0.007531	5.9e-05	0.228858	0.001793
212	U	18393	2661062	2136358	0.00861	0	14325	2661062	0	0	0	nan	0	0	0	0	0	0	nan	0	0	0	0.00861	6.3e-05	0.00861	6.3e-05	0.261648	0.001914
213	G	285961	2650469	2389338	0.119682	0	14555	2650469	0	0	0	nan	0	0	0	0	0	0	nan	0	0	0	0.119682	0.000224	0.119682	0.000224	3.637	0.006807
214	A	35296	2652804	2445729	0.014432	0	14715	2652804	0	0	0	nan	0	0	0	0	0	0	nan	0	0	0	0.014432	7.7e-05	0.014432	7.7e-05	0.438572	0.00234
215	G	21722	2648492	2188541	0.009925	0	14777	2648492	0	0	0	nan	0	0	0	0	0	0	nan	0	0	0	0.009925	6.7e-05	0.009925	6.7e-05	0.301609	0.002036
216	A	48853	2632322	2155591	0.022663	0	14883	2632322	0	0	0	nan	0	0	0	0	0	0	nan	0	0	0	0.022663	0.000103	0.022663	0.000103	0.688702	0.00313
217	G	25611	2593003	1865616	0.013728	0	14979	2593003	0	0	0	nan	0	0	0	0	0	0	nan	0	0	0	0.013728	8.6e-05	0.013728	8.6e-05	0.417178	0.002613
218	U	33154	2292692	2088832	0.015872	0	14905	2292692	0	0	0	nan	0	0	0	0	0	0	nan	0	0	0	0.015872	8.7e-05	0.015872	8.7e-05	0.482332	0.002644
219	G	37716	2289754	2078820	0.018143	0	14906	2289754	0	0	0	nan	0	0	0	0	0	0	nan	0	0	0	0.018143	9.3e-05	0.018143	9.3e-05	0.551345	0.002826
220	G	20783	2269240	2055861	0.010109	0	14519	2269240	0	0	0	nan	0	0	0	0	0	0	nan	0	0	0	0.010109	7e-05	0.010109	7e-05	0.307201	0.002127
221	A	70338	2223789	2031470	0.034624	0	14220	2223789	0	0	0	nan	0	0	0	0	0	0	nan	0	0	0	0.034624	0.000131	0.034624	0.000131	1.05218	0.003981
222	A	39932	2189944	1994203	0.020024	0	13789	2189944	0	0	0	nan	0	0	0	0	0	0	nan	0	0	0	0.020024	0.0001	0.020024	0.0001	0.608506	0.003039
223	C	41566	2149864	1948564	0.021332	0	13526	2149864	0	0	0	nan	0	0	0	0	0	0	nan	0	0	0	0.021332	0.000105	0.021332	0.000105	0.648255	0.003191
224	G	25209	2158422	1946906	0.012948	0	13187	2158422	0	0	0	nan	0	0	0	0	0	0	nan	0	0	0	0.012948	8.2e-05	0.012948	8.2e-05	0.393475	0.002492
225	C	58515	2217590	2025880	0.028884	0	13146	2217590	0	0	0	nan	0	0	0	0	0	0	nan	0	0	0	0.028884	0.000119	0.028884	0.000119	0.877751	0.003616
226	G	22855	2201608	2001465	0.011419	0	13088	2201608	0	0	0	nan	0	0	0	0	0	0	nan	0	0	0	0.011419	7.6e-05	0.011419	7.6e-05	0.34701	0.00231
227	G	18285	2192514	1975889	0.009254	0	12974	2192514	0	0	0	nan	0	0	0	0	0	0	nan	0	0	0	0.009254	6.8e-05	0.009254	6.8e-05	0.281218	0.002066
228	U	20871	2124570	1927158	0.01083	0	12610	2124570	0	0	0	nan	0	0	0	0	0	0	nan	0	0	0	0.01083	7.5e-05	0.01083	7.5e-05	0.329111	0.002279
229	A	62016	2063856	1897415	0.032684	0	12225	2063856	0	0	0	nan	0	0	0	0	0	0	nan	0	0	0	0.032684	0.000131	0.032684	0.000131	0.993229	0.003981
230	A	72125	2029820	1110994	0.064919	0	12082	2029820	0	0	0	nan	0	0	0	0	0	0	nan	0	0	0	0.064919	0.000242	0.064919	0.000242	1.97281	0.007354
231	A	63147	2038234	1085119	0.058194	0	12054	2038234	0	0	0	nan	0	0	0	0	0	0	nan	0	0	0	0.058194	0.000232	0.058194	0.000232	1.76845	0.00705
232	C	25087	2045659	1093887	0.022934	0	12000	2045659	0	0	0	nan	0	0	0	0	0	0	nan	0	0	0	0.022934	0.000145	0.022934	0.000145	0.696937	0.004406
233	C	16955	2053789	1815672	0.009338	0	12007	2053789	0	0	0	nan	0	0	0	0	0	0	nan	0	0	0	0.009338	7.2e-05	0.009338	7.2e-05	0.283771	0.002188
234	C	14000	2110548	1866355	0.007501	0	12274	2110548	0	0	0	nan	0	0	0	0	0	0	nan	0	0	0	0.007501	6.3e-05	0.007501	6.3e-05	0.227947	0.001914
235	C	12656	2092662	1858128	0.006811	0	12249	2092662	0	0	0	nan	0	0	0	0	0	0	nan	0	0	0	0.006811	6.1e-05	0.006811	6.1e-05	0.206978	0.001854
236	U	12041	2079149	1879927	0.006405	0	12177	2079149	0	0	0	nan	0	0	0	0	0	0	nan	0	0	0	0.006405	5.8e-05	0.006405	5.8e-05	0.19464	0.001763
237	C	43181	2069877	1877057	0.023005	0	12266	2069877	0	0	0	nan	0	0	0	0	0	0	nan	0	0	0	0.023005	0.000111	0.023005	0.000111	0.699095	0.003373
238	G	29569	2059560	1870120	0.015811	0	12253	2059560	0	0	0	nan	0	0	0	0	0	0	nan	0	0	0	0.015811	9.2e-05	0.015811	9.2e-05	0.480478	0.002796
239	A	58020	2087261	1868563	0.031051	0	12547	2087261	0	0	0	nan	0	0	0	0	0	0	nan	0	0	0	0.031051	0.000129	0.031051	0.000129	0.943604	0.00392
240	G	19331	2056010	1840621	0.010502	0	12509	2056010	0	0	0	nan	0	0	0	0	0	0	nan	0	0	0	0.010502	7.6e-05	0.010502	7.6e-05	0.319144	0.00231
241	C	31115	2046200	1824016	0.017059	0	12461	2046200	0	0	0	nan	0	0	0	0	0	0	nan	0	0	0	0.017059	9.7e-05	0.017059	9.7e-05	0.518403	0.002948
242	G	71489	2043555	1853055	0.038579	0	12579	2043555	0	0	0	nan	0	0	0	0	0	0	nan	0	0	0	0.038579	0.000144	0.038579	0.000144	1.17237	0.004376
243	A	73823	2047493	1878742	0.039294	0	12612	2047493	0	0	0	nan	0	0	0	0	0	0	nan	0	0	0	0.039294	0.000145	0.039294	0.000145	1.1941	0.004406
244	G	15772	2032927	1393905	0.011315	0	12587	2032927	0	0	0	nan	0	0	0	0	0	0	nan	0	0	0	0.011315	9e-05	0.011315	9e-05	0.34385	0.002735
245	A	69027	2002866	1371331	0.050336	0	12518	2002866	0	0	0	nan	0	0	0	0	0	0	nan	0	0	0	0.050336	0.000192	0.050336	0.000192	1.52965	0.005835
246	A	36259	1983904	1309076	0.027698	0	12404	1983904	0	0	0	nan	0	0	0	0	0	0	nan	0	0	0	0.027698	0.000145	0.027698	0.000145	0.84171	0.004406
247	A	49745	1910266	1723728	0.028859	0	12278	1910266	0	0	0	nan	0	0	0	0	0	0	nan	0	0	0	0.028859	0.000129	0.028859	0.000129	0.876991	0.00392
248	C	23629	1917619	1714957	0.013778	0	11960	1917619	0	0	0	nan	0	0	0	0	0	0	nan	0	0	0	0.013778	9e-05	0.013778	9e-05	0.418697	0.002735
249	C	10581	1930257	1691758	0.006254	0	11909	1930257	0	0	0	nan	0	0	0	0	0	0	nan	0	0	0	0.006254	6.1e-05	0.006254	6.1e-05	0.190052	0.001854
250	C	22902	1956412	1682887	0.013609	0	11856	1956412	0	0	0	nan	0	0	0	0	0	0	nan	0	0	0	0.013609	9e-05	0.013609	9e-05	0.413562	0.002735
251	A	28490	1935243	1642593	0.017345	0	11507	1935243	0	0	0	nan	0	0	0	0	0	0	nan	0	0	0	0.017345	0.000103	0.017345	0.000103	0.527094	0.00313
252	A	39497	1920393	1486950	0.026562	0	11137	1920393	0	0	0	nan	0	0	0	0	0	0	nan	0	0	0	0.026562	0.000134	0.026562	0.000134	0.807188	0.004072
253	A	48185	1899733	1463666	0.032921	0	10869	1899733	0	0	0	nan	0	0	0	0	0	0	nan	0	0	0	0.032921	0.00015	0.032921	0.00015	1.00043	0.004558
254	U	10337	1893095	1492027	0.006928	0	10665	1893095	0	0	0	nan	0	0	0	0	0	0	nan	0	0	0	0.006928	6.8e-05	0.006928	6.8e-05	0.210534	0.002066
255	U	6753	1916459	1664483	0.004057	0	10581	1916459	0	0	0	nan	0	0	0	0	0	0	nan	0	0	0	0.004057	4.9e-05	0.004057	4.9e-05	0.123287	0.001489
256	U	8486	1977018	1745357	0.004862	0	10694	1977018	0	0	0	nan	0	0	0	0	0	0	nan	0	0	0	0.004862	5.3e-05	0.004862	5.3e-05	0.147751	0.001611
257	U	17809	1987254	1761504	0.01011	0	10594	1987254	0	0	0	nan	0	0	0	0	0	0	nan	0	0	0	0.01011	7.6e-05	0.01011	7.6e-05	0.307231	0.00231
258	G	20275	2013150	1785423	0.011356	0	10701	2013150	0	0	0	nan	0	0	0	0	0	0	nan	0	0	0	0.011356	8e-05	0.011356	8e-05	0.345096	0.002431
259	G	13747	2060502	1811628	0.007588	0	10933	2060502	0	0	0	nan	0	0	0	0	0	0	nan	0	0	0	0.007588	6.5e-05	0.007588	6.5e-05	0.23059	0.001975
260	U	18931	2030215	1809928	0.01046	0	10836	2030215	0	0	0	nan	0	0	0	0	0	0	nan	0	0	0	0.01046	7.6e-05	0.01046	7.6e-05	0.317867	0.00231
261	A	53898	2010444	1801477	0.029919	0	10745	2010444	0	0	0	nan	0	0	0	0	0	0	nan	0	0	0	0.029919	0.000129	0.029919	0.000129	0.909203	0.00392
262	G	28011	2013458	1793116	0.015621	0	10759	2013458	0	0	0	nan	0	0	0	0	0	0	nan	0	0	0	0.015621	9.3e-05	0.015621	9.3e-05	0.474704	0.002826
263	G	16846	2050868	1823835	0.009237	0	10872	2050868	0	0	0	nan	0	0	0	0	0	0	nan	0	0	0	0.009237	7.1e-05	0.009237	7.1e-05	0.280702	0.002158
264	G	18705	2055038	1827141	0.010237	0	10873	2055038	0	0	0	nan	0	0	0	0	0	0	nan	0	0	0	0.010237	7.5e-05	0.010237	7.5e-05	0.31109	0.002279
265	G	20553	2033115	1794863	0.011451	0	10786	2033115	0	0	0	nan	0	0	0	0	0	0	nan	0	0	0	0.011451	8e-05	0.011451	8e-05	0.347983	0.002431
266	A	99582	1995614	1787371	0.055714	0	10651	1995614	0	0	0	nan	0	0	0	0	0	0	nan	0	0	0	0.055714	0.000177	0.055714	0.000177	1.69308	0.005379
267	A	98726	1967090	1759754	0.056102	0	10491	1967090	0	0	0	nan	0	0	0	0	0	0	nan	0	0	0	0.056102	0.000179	0.056102	0.000179	1.70487	0.00544
268	C	13686	1942639	1720928	0.007953	0	10216	1942639	0	0	0	nan	0	0	0	0	0	0	nan	0	0	0	0.007953	6.8e-05	0.007953	6.8e-05	0.241682	0.002066
269	C	10100	1937694	1694458	0.005961	0	10084	1937694	0	0	0	nan	0	0	0	0	0	0	nan	0	0	0	0.005961	5.9e-05	0.005961	5.9e-05	0.181148	0.001793
270	U	12033	1955975	1726758	0.006969	0	10100	1955975	0	0	0	nan	0	0	0	0	0	0	nan	0	0	0	0.006969	6.4e-05	0.006969	6.4e-05	0.21178	0.001945
271	U	15204	1930194	1713371	0.008874	0	9910	1930194	0	0	0	nan	0	0	0	0	0	0	nan	0	0	0	0.008874	7.2e-05	0.008874	7.2e-05	0.269671	0.002188
272	C	7559	1907614	1668442	0.004531	0	9645	1907614	0	0	0	nan	0	0	0	0	0	0	nan	0	0	0	0.004531	5.2e-05	0.004531	5.2e-05	0.137692	0.00158
273	U	14377	1872445	1650271	0.008712	0	9543	1872445	0	0	0	nan	0	0	0	0	0	0	nan	0	0	0	0.008712	7.3e-05	0.008712	7.3e-05	0.264748	0.002218
274	U	33405	1855453	1652711	0.020212	0	9504	1855453	0	0	0	nan	0	0	0	0	0	0	nan	0	0	0	0.020212	0.000111	0.020212	0.000111	0.614219	0.003373
275	A	28427	1822261	1547592	0.018369	0	9323	1822261	0	0	0	nan	0	0	0	0	0	0	nan	0	0	0	0.018369	0.000109	0.018369	0.000109	0.558212	0.003312
276	A	196321	1837178	1541256	0.127377	0	9480	1837178	0	0	0	nan	0	0	0	0	0	0	nan	0	0	0	0.127377	0.000287	0.127377	0.000287	3.87084	0.008722
277	C	16233	1845166	1522477	0.010662	0	9567	1845166	0	0	0	nan	0	0	0	0	0	0	nan	0	0	0	0.010662	8.4e-05	0.010662	8.4e-05	0.324006	0.002553
278	G	19547	1844255	1612129	0.012125	0	9795	1844255	0	0	0	nan	0	0	0	0	0	0	nan	0	0	0	0.012125	8.7e-05	0.012125	8.7e-05	0.368465	0.002644
279	G	10884	1875083	1644476	0.006619	0	10083	1875083	0	0	0	nan	0	0	0	0	0	0	nan	0	0	0	0.006619	6.3e-05	0.006619	6.3e-05	0.201144	0.001914
280	A	50875	1834682	1652537	0.030786	0	9994	1834682	0	0	0	nan	0	0	0	0	0	0	nan	0	0	0	0.030786	0.000136	0.030786	0.000136	0.935551	0.004133
281	A	58471	1806947	1633886	0.035786	0	9930	1806947	0	0	0	nan	0	0	0	0	0	0	nan	0	0	0	0.035786	0.000148	0.035786	0.000148	1.0875	0.004498
282	U	26735	1778625	1622942	0.016473	0	9794	1778625	0	0	0	nan	0	0	0	0	0	0	nan	0	0	0	0.016473	0.000101	0.016473	0.000101	0.500595	0.003069
283	U	8884	1783489	1609913	0.005518	0	9827	1783489	0	0	0	nan	0	0	0	0	0	0	nan	0	0	0	0.005518	5.9e-05	0.005518	5.9e-05	0.167686	0.001793
284	C	54802	1817108	1606118	0.034121	0	10039	1817108	0	0	0	nan	0	0	0	0	0	0	nan	0	0	0	0.034121	0.000146	0.034121	0.000146	1.0369	0.004437
285	A	40959	1839208	1514534	0.027044	0	10188	1839208	0	0	0	nan	0	0	0	0	0	0	nan	0	0	0	0.027044	0.000134	0.027044	0.000134	0.821836	0.004072
286	A	41939	1842719	1531013	0.027393	0	10307	1842719	0	0	0	nan	0	0	0	0	0	0	nan	0	0	0	0.027393	0.000134	0.027393	0.000134	0.832441	0.004072
287	C	11903	1849879	1533791	0.007761	0	10297	1849879	0	0	0	nan	0	0	0	0	0	0	nan	0	0	0	0.007761	7.1e-05	0.007761	7.1e-05	0.235848	0.002158
288	G	13886	1913517	1657303	0.008379	0	10667	1913517	0	0	0	nan	0	0	0	0	0	0	nan	0	0	0	0.008379	7.1e-05	0.008379	7.1e-05	0.254628	0.002158
289	G	11521	1972926	1727457	0.006669	0	10949	1972926	0	0	0	nan	0	0	0	0	0	0	nan	0	0	0	0.006669	6.2e-05	0.006669	6.2e-05	0.202663	0.001884
290	A	211660	1966038	1746678	0.121179	0	10986	1966038	0	0	0	nan	0	0	0	0	0	0	nan	0	0	0	0.121179	0.000263	0.121179	0.000263	3.68249	0.007992
291	G	16209	1979382	1575656	0.010287	0	11076	1979382	0	0	0	nan	0	0	0	0	0	0	nan	0	0	0	0.010287	8.1e-05	0.010287	8.1e-05	0.31261	0.002461
292	A	18703	1989055	1570682	0.011908	0	11163	1989055	0	0	0	nan	0	0	0	0	0	0	nan	0	0	0	0.011908	8.7e-05	0.011908	8.7e-05	0.36187	0.002644
293	G	9198	1989389	1057279	0.0087	0	11162	1989389	0	0	0	nan	0	0	0	0	0	0	nan	0	0	0	0.0087	9.1e-05	0.0087	9.1e-05	0.264383	0.002765
294	A	17442	1991086	1195650	0.014588	0	11098	1991086	0	0	0	nan	0	0	0	0	0	0	nan	0	0	0	0.014588	0.00011	0.014588	0.00011	0.443312	0.003343
295	A	16864	2002720	1211500	0.01392	0	11230	2002720	0	0	0	nan	0	0	0	0	0	0	nan	0	0	0	0.01392	0.000107	0.01392	0.000107	0.423013	0.003252
296	G	13162	2017417	1788182	0.007361	0	11217	2017417	0	0	0	nan	0	0	0	0	0	0	nan	0	0	0	0.007361	6.4e-05	0.007361	6.4e-05	0.223692	0.001945
297	G	17804	2043165	1776257	0.010023	0	11195	2043165	0	0	0	nan	0	0	0	0	0	0	nan	0	0	0	0.010023	7.5e-05	0.010023	7.5e-05	0.304587	0.002279
298	A	78797	2024281	1775919	0.04437	0	11129	2024281	0	0	0	nan	0	0	0	0	0	0	nan	0	0	0	0.04437	0.000158	0.04437	0.000158	1.34835	0.004801
299	C	64548	2001560	1769836	0.036471	0	10948	2001560	0	0	0	nan	0	0	0	0	0	0	nan	0	0	0	0.036471	0.000144	0.036471	0.000144	1.10831	0.004376
300	A	104996	1993322	1805505	0.058153	0	10834	1993322	0	0	0	nan	0	0	0	0	0	0	nan	0	0	0	0.058153	0.000179	0.058153	0.000179	1.7672	0.00544
301	G	16156	2043985	1865649	0.00866	0	10977	2043985	0	0	0	nan	0	0	0	0	0	0	nan	0	0	0	0.00866	6.8e-05	0.00866	6.8e-05	0.263167	0.002066
302	A	43097	2059484	1870117	0.023045	0	10863	2059484	0	0	0	nan	0	0	0	0	0	0	nan	0	0	0	0.023045	0.000111	0.023045	0.000111	0.700311	0.003373
303	A	45493	2049063	1794356	0.025353	0	10763	2049063	0	0	0	nan	0	0	0	0	0	0	nan	0	0	0	0.025353	0.000119	0.025353	0.000119	0.770448	0.003616
304	U	12918	1950605	1786825	0.00723	0	10584	1950605	0	0	0	nan	0	0	0	0	0	0	nan	0	0	0	0.00723	6.4e-05	0.00723	6.4e-05	0.219711	0.001945
305	G	16519	1980092	1777713	0.009292	0	10702	1980092	0	0	0	nan	0	0	0	0	0	0	nan	0	0	0	0.009292	7.2e-05	0.009292	7.2e-05	0.282373	0.002188
306	C	45093	2019078	1814923	0.024846	0	10643	2019078	0	0	0	nan	0	0	0	0	0	0	nan	0	0	0	0.024846	0.000117	0.024846	0.000117	0.755041	0.003555
307	U	9500	2010987	1794604	0.005294	0	10571	2010987	0	0	0	nan	0	0	0	0	0	0	nan	0	0	0	0.005294	5.4e-05	0.005294	5.4e-05	0.160878	0.001641
308	U	8605	1996202	1795329	0.004793	0	10308	1996202	0	0	0	nan	0	0	0	0	0	0	nan	0	0	0	0.004793	5.2e-05	0.004793	5.2e-05	0.145654	0.00158
309	U	10490	1998026	1793093	0.00585	0	10779	1998026	0	0	0	nan	0	0	0	0	0	0	nan	0	0	0	0.00585	5.7e-05	0.00585	5.7e-05	0.177775	0.001732
310	C	7330	2018611	1806856	0.004057	0	10816	2018611	0	0	0	nan	0	0	0	0	0	0	nan	0	0	0	0.004057	4.7e-05	0.004057	4.7e-05	0.123287	0.001428
311	U	12815	2030430	1808608	0.007086	0	10968	2030430	0	0	0	nan	0	0	0	0	0	0	nan	0	0	0	0.007086	6.3e-05	0.007086	6.3e-05	0.215335	0.001914
312	G	13539	2081686	1836179	0.007373	0	11278	2081686	0	0	0	nan	0	0	0	0	0	0	nan	0	0	0	0.007373	6.3e-05	0.007373	6.3e-05	0.224057	0.001914
313	U	15053	2091468	1839496	0.008183	0	11429	2091468	0	0	0	nan	0	0	0	0	0	0	nan	0	0	0	0.008183	6.7e-05	0.008183	6.7e-05	0.248672	0.002036
314	A	42931	2102523	1844122	0.02328	0	11716	2102523	0	0	0	nan	0	0	0	0	0	0	nan	0	0	0	0.02328	0.000112	0.02328	0.000112	0.707452	0.003404
315	G	15061	2100052	1805864	0.00834	0	11946	2100052	0	0	0	nan	0	0	0	0	0	0	nan	0	0	0	0.00834	6.8e-05	0.00834	6.8e-05	0.253443	0.002066
316	A	47396	2146893	1830181	0.025897	0	11938	2146893	0	0	0	nan	0	0	0	0	0	0	nan	0	0	0	0.025897	0.000119	0.025897	0.000119	0.78698	0.003616
317	U	34350	2157985	1805512	0.019025	0	11950	2157985	0	0	0	nan	0	0	0	0	0	0	nan	0	0	0	0.019025	0.000103	0.019025	0.000103	0.578148	0.00313
318	A	67617	2160482	1857753	0.036397	0	11983	2160482	0	0	0	nan	0	0	0	0	0	0	nan	0	0	0	0.036397	0.00014	0.036397	0.00014	1.10606	0.004254
319	G	16363	2212005	1805311	0.009064	0	12416	2212005	0	0	0	nan	0	0	0	0	0	0	nan	0	0	0	0.009064	7.1e-05	0.009064	7.1e-05	0.275444	0.002158
320	A	42374	2263508	1910019	0.022185	0	12475	2263508	0	0	0	nan	0	0	0	0	0	0	nan	0	0	0	0.022185	0.000108	0.022185	0.000108	0.674176	0.003282
321	U	20308	2278871	1897550	0.010702	0	12499	2278871	0	0	0	nan	0	0	0	0	0	0	nan	0	0	0	0.010702	7.5e-05	0.010702	7.5e-05	0.325221	0.002279
322	G	16348	2248604	1962539	0.00833	0	12555	2248604	0	0	0	nan	0	0	0	0	0	0	nan	0	0	0	0.00833	6.5e-05	0.00833	6.5e-05	0.253139	0.001975
323	A	75839	2314690	2033854	0.037288	0	13059	2314690	0	0	0	nan	0	0	0	0	0	0	nan	0	0	0	0.037288	0.000135	0.037288	0.000135	1.13314	0.004102
324	U	15487	2314641	2011656	0.007699	0	13069	2314641	0	0	0	nan	0	0	0	0	0	0	nan	0	0	0	0.007699	6.2e-05	0.007699	6.2e-05	0.233964	0.001884
325	U	80219	2310653	2079163	0.038582	0	13181	2310653	0	0	0	nan	0	0	0	0	0	0	nan	0	0	0	0.038582	0.000136	0.038582	0.000136	1.17246	0.004133
326	G	17517	2390955	2026587	0.008644	0	13972	2390955	0	0	0	nan	0	0	0	0	0	0	nan	0	0	0	0.008644	6.5e-05	0.008644	6.5e-05	0.262681	0.001975
327	C	30784	2351168	2101386	0.014649	0	14237	2351168	0	0	0	nan	0	0	0	0	0	0	nan	0	0	0	0.014649	8.3e-05	0.014649	8.3e-05	0.445166	0.002522
328	C	38592	2338548	2091371	0.018453	0	14141	2338548	0	0	0	nan	0	0	0	0	0	0	nan	0	0	0	0.018453	9.4e-05	0.018453	9.4e-05	0.560765	0.002857
329	G	18387	2334965	2134382	0.008615	0	14164	2334965	0	0	0	nan	0	0	0	0	0	0	nan	0	0	0	0.008615	6.4e-05	0.008615	6.4e-05	0.2618	0.001945
330	C	15158	2337799	2142232	0.007076	0	14269	2337799	0	0	0	nan	0	0	0	0	0	0	nan	0	0	0	0.007076	5.7e-05	0.007076	5.7e-05	0.215031	0.001732
331	C	12445	2326233	2129771	0.005843	0	14241	2326233	0	0	0	nan	0	0	0	0	0	0	nan	0	0	0	0.005843	5.2e-05	0.005843	5.2e-05	0.177562	0.00158
332	U	18373	2323057	2122062	0.008658	0	14393	2323057	0	0	0	nan	0	0	0	0	0	0	nan	0	0	0	0.008658	6.4e-05	0.008658	6.4e-05	0.263107	0.001945
333	G	15785	2316145	2117634	0.007454	0	14476	2316145	0	0	0	nan	0	0	0	0	0	0	nan	0	0	0	0.007454	5.9e-05	0.007454	5.9e-05	0.226518	0.001793
334	A	230603	2310807	2099388	0.109843	0	14486	2310807	0	0	0	nan	0	0	0	0	0	0	nan	0	0	0	0.109843	0.000229	0.109843	0.000229	3.338	0.006959
335	G	16423	2294887	2077166	0.007906	0	14491	2294887	0	0	0	nan	0	0	0	0	0	0	nan	0	0	0	0.007906	6.2e-05	0.007906	6.2e-05	0.240254	0.001884
336	U	10780	2286466	2053770	0.005249	0	14528	2286466	0	0	0	nan	0	0	0	0	0	0	nan	0	0	0	0.005249	5.1e-05	0.005249	5.1e-05	0.159511	0.00155
337	A	32762	2267844	2050925	0.015974	0	14546	2267844	0	0	0	nan	0	0	0	0	0	0	nan	0	0	0	0.015974	8.8e-05	0.015974	8.8e-05	0.485431	0.002674
338	C	30847	2268267	2054675	0.015013	0	14533	2268267	0	0	0	nan	0	0	0	0	0	0	nan	0	0	0	0.015013	8.5e-05	0.015013	8.5e-05	0.456228	0.002583
339	G	20296	2289691	2064998	0.009829	0	14630	2289691	0	0	0	nan	0	0	0	0	0	0	nan	0	0	0	0.009829	6.9e-05	0.009829	6.9e-05	0.298692	0.002097
340	A	40719	2341129	2138288	0.019043	0	15152	2341129	0	0	0	nan	0	0	0	0	0	0	nan	0	0	0	0.019043	9.4e-05	0.019043	9.4e-05	0.578695	0.002857
341	G	19646	2333696	2112471	0.0093	0	15255	2333696	0	0	0	nan	0	0	0	0	0	0	nan	0	0	0	0.0093	6.6e-05	0.0093	6.6e-05	0.282616	0.002006
342	G	15765	2322370	2077988	0.007587	0	15236	2322370	0	0	0	nan	0	0	0	0	0	0	nan	0	0	0	0.007587	6e-05	0.007587	6e-05	0.23056	0.001823
343	U	45571	2297752	2100301	0.021697	0	15084	2297752	0	0	0	nan	0	0	0	0	0	0	nan	0	0	0	0.021697	0.000102	0.021697	0.000102	0.659347	0.0031
344	G	15391	2281287	2044340	0.007529	0	14890	2281287	0	0	0	nan	0	0	0	0	0	0	nan	0	0	0	0.007529	6.1e-05	0.007529	6.1e-05	0.228798	0.001854
345	A	82032	2243103	2037981	0.040252	0	14736	2243103	0	0	0	nan	0	0	0	0	0	0	nan	0	0	0	0.040252	0.000141	0.040252	0.000141	1.22321	0.004285
346	U	16530	2223587	1983848	0.008332	0	14574	2223587	0	0	0	nan	0	0	0	0	0	0	nan	0	0	0	0.008332	6.5e-05	0.008332	6.5e-05	0.2532	0.001975
347	G	24401	2177019	1907297	0.012793	0	14450	2177019	0	0	0	nan	0	0	0	0	0	0	nan	0	0	0	0.012793	8.2e-05	0.012793	8.2e-05	0.388764	0.002492
348	A	126851	2190192	1910696	0.06639	0	14523	2190192	0	0	0	nan	0	0	0	0	0	0	nan	0	0	0	0.06639	0.000186	0.06639	0.000186	2.01751	0.005652
349	G	13893	2180388	1880541	0.007388	0	14426	2180388	0	0	0	nan	0	0	0	0	0	0	nan	0	0	0	0.007388	6.3e-05	0.007388	6.3e-05	0.224513	0.001914
350	C	14036	2158208	1928989	0.007276	0	14036	2158208	0	0	0	nan	0	0	0	0	0	0	nan	0	0	0	0.007276	6.1e-05	0.007276	6.1e-05	0.221109	0.001854
351	C	19157	2129601	1916144	0.009998	0	13522	2129601	0	0	0	nan	0	0	0	0	0	0	nan	0	0	0	0.009998	7.2e-05	0.009998	7.2e-05	0.303828	0.002188
352	G	15542	2110843	1865770	0.00833	0	13371	2110843	0	0	0	nan	0	0	0	0	0	0	nan	0	0	0	0.00833	6.7e-05	0.00833	6.7e-05	0.253139	0.002036
353	U	9865	2093215	1788009	0.005517	0	13184	2093215	0	0	0	nan	0	0	0	0	0	0	nan	0	0	0	0.005517	5.6e-05	0.005517	5.6e-05	0.167655	0.001702
354	U	11825	2067356	1750019	0.006757	0	13057	2067356	0	0	0	nan	0	0	0	0	0	0	nan	0	0	0	0.006757	6.2e-05	0.006757	6.2e-05	0.205337	0.001884
355	U	15539	2046624	1603323	0.009692	0	12996	2046624	0	0	0	nan	0	0	0	0	0	0	nan	0	0	0	0.009692	7.8e-05	0.009692	7.8e-05	0.294529	0.00237
356	G	13698	2054877	1606685	0.008526	0	13213	2054877	0	0	0	nan	0	0	0	0	0	0	nan	0	0	0	0.008526	7.3e-05	0.008526	7.3e-05	0.259095	0.002218
357	C	40510	2043165	1568690	0.025824	0	13248	2043165	0	0	0	nan	0	0	0	0	0	0	nan	0	0	0	0.025824	0.000128	0.025824	0.000128	0.784761	0.00389
358	A	32109	2021566	1544775	0.020786	0	13216	2021566	0	0	0	nan	0	0	0	0	0	0	nan	0	0	0	0.020786	0.000116	0.020786	0.000116	0.631662	0.003525
359	G	10242	2010913	1525505	0.006714	0	13399	2010913	0	0	0	nan	0	0	0	0	0	0	nan	0	0	0	0.006714	6.6e-05	0.006714	6.6e-05	0.204031	0.002006
360	U	17783	1985990	1486443	0.011963	0	13547	1985990	0	0	0	nan	0	0	0	0	0	0	nan	0	0	0	0.011963	9e-05	0.011963	9e-05	0.363542	0.002735
361	A	38395	1968951	1509104	0.025442	0	13689	1968951	0	0	0	nan	0	0	0	0	0	0	nan	0	0	0	0.025442	0.00013	0.025442	0.00013	0.773153	0.003951
362	C	27144	1941321	1404558	0.019326	0	13629	1941321	0	0	0	nan	0	0	0	0	0	0	nan	0	0	0	0.019326	0.000117	0.019326	0.000117	0.587295	0.003555
363	G	14943	1895533	1390949	0.010743	0	13691	1895533	0	0	0	nan	0	0	0	0	0	0	nan	0	0	0	0.010743	8.8e-05	0.010743	8.8e-05	0.326467	0.002674
364	A	83436	1866081	1423855	0.058599	0	14061	1866081	0	0	0	nan	0	0	0	0	0	0	nan	0	0	0	0.058599	0.000203	0.058599	0.000203	1.78076	0.006169
365	U	24634	1841160	1420065	0.017347	0	13949	1841160	0	0	0	nan	0	0	0	0	0	0	nan	0	0	0	0.017347	0.000111	0.017347	0.000111	0.527155	0.003373
366	G	14318	1822920	1411669	0.010143	0	13880	1822920	0	0	0	nan	0	0	0	0	0	0	nan	0	0	0	0.010143	8.5e-05	0.010143	8.5e-05	0.308234	0.002583
367	G	12847	1795417	1364300	0.009417	0	13551	1795417	0	0	0	nan	0	0	0	0	0	0	nan	0	0	0	0.009417	8.3e-05	0.009417	8.3e-05	0.286172	0.002522
368	A	70499	1726314	1368784	0.051505	0	13073	1726314	0	0	0	nan	0	0	0	0	0	0	nan	0	0	0	0.051505	0.000194	0.051505	0.000194	1.56518	0.005895
369	A	44158	1674820	1273723	0.034668	0	12719	1674820	0	0	0	nan	0	0	0	0	0	0	nan	0	0	0	0.034668	0.000165	0.034668	0.000165	1.05352	0.005014
370	C	37293	1645055	1247598	0.029892	0	12440	1645055	0	0	0	nan	0	0	0	0	0	0	nan	0	0	0	0.029892	0.000155	0.029892	0.000155	0.908383	0.00471
371	A	36386	1607115	1201098	0.030294	0	11952	1607115	0	0	0	nan	0	0	0	0	0	0	nan	0	0	0	0.030294	0.000159	0.030294	0.000159	0.920599	0.004832
372	A	22995	1570018	1081624	0.02126	0	11641	1570018	0	0	0	nan	0	0	0	0	0	0	nan	0	0	0	0.02126	0.00014	0.02126	0.00014	0.646067	0.004254
373	A	28674	1526290	1035516	0.027691	0	11298	1526290	0	0	0	nan	0	0	0	0	0	0	nan	0	0	0	0.027691	0.000164	0.027691	0.000164	0.841497	0.004984
374	A	30526	1507320	942820	0.032377	0	10943	1507320	0	0	0	nan	0	0	0	0	0	0	nan	0	0	0	0.032377	0.000185	0.032377	0.000185	0.983899	0.005622
375	C	16358	1478784	1033640	0.015826	0	10677	1478784	0	0	0	nan	0	0	0	0	0	0	nan	0	0	0	0.015826	0.000124	0.015826	0.000124	0.480934	0.003768
376	A	18319	1446746	953525	0.019212	0	10406	1446746	0	0	0	nan	0	0	0	0	0	0	nan	0	0	0	0.019212	0.000142	0.019212	0.000142	0.58383	0.004315
377	U	12373	1417003	934979	0.013233	0	10211	1417003	0	0	0	nan	0	0	0	0	0	0	nan	0	0	0	0.013233	0.000119	0.013233	0.000119	0.402135	0.003616
378	G	17700	1385357	921655	0.019205	0	10029	1385357	0	0	0	nan	0	0	0	0	0	0	nan	0	0	0	0.019205	0.000144	0.019205	0.000144	0.583618	0.004376
379	G	7343	1362245	934092	0.007861	0	9816	1362245	0	0	0	nan	0	0	0	0	0	0	nan	0	0	0	0.007861	9.2e-05	0.007861	9.2e-05	0.238887	0.002796
380	C	9620	1317390	924770	0.010403	0	9547	1317390	0	0	0	nan	0	0	0	0	0	0	nan	0	0	0	0.010403	0.000106	0.010403	0.000106	0.316135	0.003221
381	U	8884	1278823	898499	0.009888	0	9398	1278823	0	0	0	nan	0	0	0	0	0	0	nan	0	0	0	0.009888	0.000105	0.009888	0.000105	0.300485	0.003191
382	U	73726	1249799	936579	0.078718	0	9162	1249799	0	0	0	nan	0	0	0	0	0	0	nan	0	0	0	0.078718	0.00029	0.078718	0.00029	2.39215	0.008813
383	A	18252	1221762	816410	0.022356	0	8998	1221762	0	0	0	nan	0	0	0	0	0	0	nan	0	0	0	0.022356	0.000165	0.022356	0.000165	0.679373	0.005014
384	C	13003	1094521	784728	0.01657	0	8717	1094521	0	0	0	nan	0	0	0	0	0	0	nan	0	0	0	0.01657	0.000145	0.01657	0.000145	0.503543	0.004406
385	A	27920	1065981	724070	0.03856	0	8423	1065981	0	0	0	nan	0	0	0	0	0	0	nan	0	0	0	0.03856	0.000231	0.03856	0.000231	1.17179	0.00702
386	G	8004	1039838	700691	0.011423	0	8235	1039838	0	0	0	nan	0	0	0	0	0	0	nan	0	0	0	0.011423	0.000128	0.011423	0.000128	0.347132	0.00389
387	A	10885	1006331	667897	0.016297	0	8007	1006331	0	0	0	nan	0	0	0	0	0	0	nan	0	0	0	0.016297	0.000156	0.016297	0.000156	0.495247	0.004741
388	A	12060	970063	649311	0.018574	0	7724	970063	0	0	0	nan	0	0	0	0	0	0	nan	0	0	0	0.018574	0.000169	0.018574	0.000169	0.564442	0.005136
389	C	12904	949165	621516	0.020762	0	7520	949165	0	0	0	nan	0	0	0	0	0	0	nan	0	0	0	0.020762	0.000183	0.020762	0.000183	0.630933	0.005561
390	G	7903	925686	584868	0.013512	0	7388	925686	0	0	0	nan	0	0	0	0	0	0	nan	0	0	0	0.013512	0.000152	0.013512	0.000152	0.410614	0.004619
391	U	29912	893250	590431	0.050661	0	7162	893250	0	0	0	nan	0	0	0	0	0	0	nan	0	0	0	0.050661	0.000293	0.050661	0.000293	1.53953	0.008904
392	U	8602	856940	557479	0.01543	0	6891	856940	0	0	0	nan	0	0	0	0	0	0	nan	0	0	0	0.01543	0.000166	0.01543	0.000166	0.4689	0.005045
393	A	19178	832133	536747	0.03573	0	6634	832133	0	0	0	nan	0	0	0	0	0	0	nan	0	0	0	0.03573	0.000258	0.03573	0.000258	1.08579	0.00784
394	G	6412	816875	470268	0.013635	0	6503	816875	0	0	0	nan	0	0	0	0	0	0	nan	0	0	0	0.013635	0.00017	0.013635	0.00017	0.414352	0.005166
395	A	25922	783698	444945	0.058259	0	6240	783698	0	0	0	nan	0	0	0	0	0	0	nan	0	0	0	0.058259	0.000362	0.058259	0.000362	1.77042	0.011001
396	C	68368	729100	491208	0.139183	0	5915	729100	0	0	0	nan	0	0	0	0	0	0	nan	0	0	0	0.139183	0.000532	0.139183	0.000532	4.22961	0.016167
397	C	7266	707056	607660	0.011957	0	5710	707056	0	0	0	nan	0	0	0	0	0	0	nan	0	0	0	0.011957	0.00014	0.011957	0.00014	0.363359	0.004254
398	A	14673	678834	599014	0.024495	0	5406	678834	0	0	0	nan	0	0	0	0	0	0	nan	0	0	0	0.024495	0.000202	0.024495	0.000202	0.744374	0.006139
399	C	12731	654525	415500	0.03064	0	5038	654525	0	0	0	nan	0	0	0	0	0	0	nan	0	0	0	0.03064	0.000272	0.03064	0.000272	0.931114	0.008266
400	U	8490	463045	387333	0.021919	0	4839	463045	0	0	0	nan	0	0	0	0	0	0	nan	0	0	0	0.021919	0.000238	0.021919	0.000238	0.666093	0.007233
401	U	0	424968	0	nan	0	4328	424968	0	0	0	nan	0	0	0	0	0	0	nan	0	0	0	nan	nan	nan	nan	nan	nan

## Sheet: Mut 2 -
Nucleotide	Sequence	Modified_mutations	Modified_read_depth	Modified_effective_depth	Modified_rate	Modified_off_target_mapped_depth	Modified_low_mapq_mapped_depth	Modified_mapped_depth	Untreated_mutations	Untreated_read_depth	Untreated_effective_depth	Untreated_rate	Untreated_off_target_mapped_depth	Untreated_low_mapq_mapped_depth	Untreated_mapped_depth	Denatured_mutations	Denatured_read_depth	Denatured_effective_depth	Denatured_rate	Denatured_off_target_mapped_depth	Denatured_low_mapq_mapped_depth	Denatured_mapped_depth	Reactivity_profile	Std_err	HQ_profile	HQ_stderr	Norm_profile	Norm_stderr
1	G	0	1760	906	0	0	41	1760	0	0	0	nan	0	0	0	0	0	0	nan	0	0	0	0	0	0	0	0	0
2	U	0	4464	3461	0	0	245	4464	0	0	0	nan	0	0	0	0	0	0	nan	0	0	0	0	0	0	0	0	0
3	U	1	281536	268981	4e-06	0	2280	281536	0	0	0	nan	0	0	0	0	0	0	nan	0	0	0	4e-06	4e-06	4e-06	4e-06	0.000342	0.000342
4	C	50	282965	264738	0.000189	0	2370	282965	0	0	0	nan	0	0	0	0	0	0	nan	0	0	0	0.000189	2.7e-05	0.000189	2.7e-05	0.016181	0.002312
5	U	259079	284692	264261	0.980391	0	2425	284692	0	0	0	nan	0	0	0	0	0	0	nan	0	0	0	0.980391	0.001926	0.980391	0.001926	83.9347	0.164892
6	U	423	526694	501830	0.000843	0	3559	526694	0	0	0	nan	0	0	0	0	0	0	nan	0	0	0	0.000843	4.1e-05	0.000843	4.1e-05	0.072172	0.00351
7	A	1616	583322	496316	0.003256	0	4071	583322	0	0	0	nan	0	0	0	0	0	0	nan	0	0	0	0.003256	8.1e-05	0.003256	8.1e-05	0.278758	0.006935
8	A	539	632580	535160	0.001007	0	4650	632580	0	0	0	nan	0	0	0	0	0	0	nan	0	0	0	0.001007	4.3e-05	0.001007	4.3e-05	0.086213	0.003681
9	C	901	736621	623547	0.001445	0	5071	736621	0	0	0	nan	0	0	0	0	0	0	nan	0	0	0	0.001445	4.8e-05	0.001445	4.8e-05	0.123712	0.004109
10	G	2516	855903	795846	0.003161	0	5845	855903	0	0	0	nan	0	0	0	0	0	0	nan	0	0	0	0.003161	6.3e-05	0.003161	6.3e-05	0.270624	0.005394
11	U	717	1044622	971378	0.000738	0	7397	1044622	0	0	0	nan	0	0	0	0	0	0	nan	0	0	0	0.000738	2.8e-05	0.000738	2.8e-05	0.063183	0.002397
12	U	1038	1076440	998612	0.001039	0	7784	1076440	0	0	0	nan	0	0	0	0	0	0	nan	0	0	0	0.001039	3.2e-05	0.001039	3.2e-05	0.088952	0.00274
13	C	2624	1113601	1034812	0.002536	0	8149	1113601	0	0	0	nan	0	0	0	0	0	0	nan	0	0	0	0.002536	5e-05	0.002536	5e-05	0.217116	0.004281
14	G	3607	1213333	1131668	0.003187	0	8845	1213333	0	0	0	nan	0	0	0	0	0	0	nan	0	0	0	0.003187	5.3e-05	0.003187	5.3e-05	0.27285	0.004538
15	G	3122	1387383	1301397	0.002399	0	9680	1387383	0	0	0	nan	0	0	0	0	0	0	nan	0	0	0	0.002399	4.3e-05	0.002399	4.3e-05	0.205387	0.003681
16	G	2883	1424547	1342337	0.002148	0	9970	1424547	0	0	0	nan	0	0	0	0	0	0	nan	0	0	0	0.002148	4e-05	0.002148	4e-05	0.183898	0.003425
17	U	2132	1468884	1405019	0.001517	0	10289	1468884	0	0	0	nan	0	0	0	0	0	0	nan	0	0	0	0.001517	3.3e-05	0.001517	3.3e-05	0.129876	0.002825
18	A	1842	1494237	1451256	0.001269	0	10583	1494237	0	0	0	nan	0	0	0	0	0	0	nan	0	0	0	0.001269	3e-05	0.001269	3e-05	0.108644	0.002568
19	A	2790	1525393	1476694	0.001889	0	11102	1525393	0	0	0	nan	0	0	0	0	0	0	nan	0	0	0	0.001889	3.6e-05	0.001889	3.6e-05	0.161724	0.003082
20	U	1068	1599520	1520032	0.000703	0	11541	1599520	0	0	0	nan	0	0	0	0	0	0	nan	0	0	0	0.000703	2.1e-05	0.000703	2.1e-05	0.060186	0.001798
21	C	2597	1669424	1569196	0.001655	0	11936	1669424	0	0	0	nan	0	0	0	0	0	0	nan	0	0	0	0.001655	3.2e-05	0.001655	3.2e-05	0.14169	0.00274
22	G	4032	1794011	1690471	0.002385	0	12544	1794011	0	0	0	nan	0	0	0	0	0	0	nan	0	0	0	0.002385	3.8e-05	0.002385	3.8e-05	0.204188	0.003253
23	C	1265	1927903	1830643	0.000691	0	12949	1927903	0	0	0	nan	0	0	0	0	0	0	nan	0	0	0	0.000691	1.9e-05	0.000691	1.9e-05	0.059159	0.001627
24	U	1577	1946452	1851441	0.000852	0	13056	1946452	0	0	0	nan	0	0	0	0	0	0	nan	0	0	0	0.000852	2.1e-05	0.000852	2.1e-05	0.072943	0.001798
25	G	4047	1984980	1874798	0.002159	0	13263	1984980	0	0	0	nan	0	0	0	0	0	0	nan	0	0	0	0.002159	3.4e-05	0.002159	3.4e-05	0.18484	0.002911
26	C	1834	2018057	1920909	0.000955	0	13418	2018057	0	0	0	nan	0	0	0	0	0	0	nan	0	0	0	0.000955	2.2e-05	0.000955	2.2e-05	0.081761	0.001883
27	A	1722	2048170	1953074	0.000882	0	13546	2048170	0	0	0	nan	0	0	0	0	0	0	nan	0	0	0	0.000882	2.1e-05	0.000882	2.1e-05	0.075511	0.001798
28	G	1632	2101608	1908986	0.000855	0	13704	2101608	0	0	0	nan	0	0	0	0	0	0	nan	0	0	0	0.000855	2.1e-05	0.000855	2.1e-05	0.0732	0.001798
29	A	793	2160432	1934603	0.00041	0	13872	2160432	0	0	0	nan	0	0	0	0	0	0	nan	0	0	0	0.00041	1.5e-05	0.00041	1.5e-05	0.035102	0.001284
30	U	2534	2206714	1977197	0.001282	0	14127	2206714	0	0	0	nan	0	0	0	0	0	0	nan	0	0	0	0.001282	2.5e-05	0.001282	2.5e-05	0.109757	0.00214
31	C	2703	2228315	2095818	0.00129	0	14258	2228315	0	0	0	nan	0	0	0	0	0	0	nan	0	0	0	0.00129	2.5e-05	0.00129	2.5e-05	0.110441	0.00214
32	U	2382	2339070	2203969	0.001081	0	14657	2339070	0	0	0	nan	0	0	0	0	0	0	nan	0	0	0	0.001081	2.2e-05	0.001081	2.2e-05	0.092548	0.001883
33	U	1927	2421463	2278289	0.000846	0	14865	2421463	0	0	0	nan	0	0	0	0	0	0	nan	0	0	0	0.000846	1.9e-05	0.000846	1.9e-05	0.072429	0.001627
34	G	5702	2475497	2356451	0.00242	0	15044	2475497	0	0	0	nan	0	0	0	0	0	0	nan	0	0	0	0.00242	3.2e-05	0.00242	3.2e-05	0.207185	0.00274
35	A	4123	2608208	2375315	0.001736	0	15319	2608208	0	0	0	nan	0	0	0	0	0	0	nan	0	0	0	0.001736	2.7e-05	0.001736	2.7e-05	0.148625	0.002312
36	A	2138	2639916	2415025	0.000885	0	15505	2639916	0	0	0	nan	0	0	0	0	0	0	nan	0	0	0	0.000885	1.9e-05	0.000885	1.9e-05	0.075768	0.001627
37	U	1691	2682234	2422586	0.000698	0	16833	2682234	0	0	0	nan	0	0	0	0	0	0	nan	0	0	0	0.000698	1.7e-05	0.000698	1.7e-05	0.059758	0.001455
38	C	2892	2791873	2641455	0.001095	0	17236	2791873	0	0	0	nan	0	0	0	0	0	0	nan	0	0	0	0.001095	2e-05	0.001095	2e-05	0.093747	0.001712
39	U	3944	2954421	2781175	0.001418	0	18116	2954421	0	0	0	nan	0	0	0	0	0	0	nan	0	0	0	0.001418	2.3e-05	0.001418	2.3e-05	0.1214	0.001969
40	G	6098	3081703	2905184	0.002099	0	18959	3081703	0	0	0	nan	0	0	0	0	0	0	nan	0	0	0	0.002099	2.7e-05	0.002099	2.7e-05	0.179703	0.002312
41	U	9069	3155812	2993254	0.00303	0	19505	3155812	0	0	0	nan	0	0	0	0	0	0	nan	0	0	0	0.00303	3.2e-05	0.00303	3.2e-05	0.259409	0.00274
42	A	8410	3229203	3057227	0.002751	0	20786	3229203	0	0	0	nan	0	0	0	0	0	0	nan	0	0	0	0.002751	3e-05	0.002751	3e-05	0.235523	0.002568
43	G	9361	3302373	3114476	0.003006	0	22609	3302373	0	0	0	nan	0	0	0	0	0	0	nan	0	0	0	0.003006	3.1e-05	0.003006	3.1e-05	0.257354	0.002654
44	A	66721	3469400	3245450	0.020558	0	23626	3469400	0	0	0	nan	0	0	0	0	0	0	nan	0	0	0	0.020558	8e-05	0.020558	8e-05	1.76004	0.006849
45	G	10574	3631589	3387967	0.003121	0	24917	3631589	0	0	0	nan	0	0	0	0	0	0	nan	0	0	0	0.003121	3e-05	0.003121	3e-05	0.2672	0.002568
46	G	13605	3698908	3502066	0.003885	0	25225	3698908	0	0	0	nan	0	0	0	0	0	0	nan	0	0	0	0.003885	3.3e-05	0.003885	3.3e-05	0.332608	0.002825
47	A	9570	3774662	3616579	0.002646	0	25467	3774662	0	0	0	nan	0	0	0	0	0	0	nan	0	0	0	0.002646	2.7e-05	0.002646	2.7e-05	0.226533	0.002312
48	A	8741	3792632	3661974	0.002387	0	25316	3792632	0	0	0	nan	0	0	0	0	0	0	nan	0	0	0	0.002387	2.6e-05	0.002387	2.6e-05	0.204359	0.002226
49	A	9830	3837726	3626301	0.002711	0	25110	3837726	0	0	0	nan	0	0	0	0	0	0	nan	0	0	0	0.002711	2.7e-05	0.002711	2.7e-05	0.232098	0.002312
50	G	12225	3956901	3669198	0.003332	0	25156	3956901	0	0	0	nan	0	0	0	0	0	0	nan	0	0	0	0.003332	3e-05	0.003332	3e-05	0.285264	0.002568
51	U	13086	4078454	3743354	0.003496	0	24960	4078454	0	0	0	nan	0	0	0	0	0	0	nan	0	0	0	0.003496	3.1e-05	0.003496	3.1e-05	0.299305	0.002654
52	C	15569	4116328	3759260	0.004142	0	24660	4116328	0	0	0	nan	0	0	0	0	0	0	nan	0	0	0	0.004142	3.3e-05	0.004142	3.3e-05	0.354611	0.002825
53	C	14616	4122250	3769516	0.003877	0	24283	4122250	0	0	0	nan	0	0	0	0	0	0	nan	0	0	0	0.003877	3.2e-05	0.003877	3.2e-05	0.331924	0.00274
54	A	14087	4201033	3901243	0.003611	0	24186	4201033	0	0	0	nan	0	0	0	0	0	0	nan	0	0	0	0.003611	3e-05	0.003611	3e-05	0.30915	0.002568
55	U	16905	4231786	3945317	0.004285	0	23951	4231786	0	0	0	nan	0	0	0	0	0	0	nan	0	0	0	0.004285	3.3e-05	0.004285	3.3e-05	0.366854	0.002825
56	G	17649	4272712	3952017	0.004466	0	24073	4272712	0	0	0	nan	0	0	0	0	0	0	nan	0	0	0	0.004466	3.4e-05	0.004466	3.4e-05	0.38235	0.002911
57	C	19406	4431910	4091809	0.004743	0	24677	4431910	0	0	0	nan	0	0	0	0	0	0	nan	0	0	0	0.004743	3.4e-05	0.004743	3.4e-05	0.406065	0.002911
58	U	12289	4431063	4096089	0.003	0	24641	4431063	0	0	0	nan	0	0	0	0	0	0	nan	0	0	0	0.003	2.7e-05	0.003	2.7e-05	0.256841	0.002312
59	C	31204	4414496	4093229	0.007623	0	24481	4414496	0	0	0	nan	0	0	0	0	0	0	nan	0	0	0	0.007623	4.3e-05	0.007623	4.3e-05	0.652632	0.003681
60	G	22171	4425221	4088412	0.005423	0	24452	4425221	0	0	0	nan	0	0	0	0	0	0	nan	0	0	0	0.005423	3.6e-05	0.005423	3.6e-05	0.464282	0.003082
61	C	31306	4543032	4187480	0.007476	0	24635	4543032	0	0	0	nan	0	0	0	0	0	0	nan	0	0	0	0.007476	4.2e-05	0.007476	4.2e-05	0.640047	0.003596
62	A	19161	4532926	4180020	0.004584	0	24410	4532926	0	0	0	nan	0	0	0	0	0	0	nan	0	0	0	0.004584	3.3e-05	0.004584	3.3e-05	0.392452	0.002825
63	C	26875	4521473	4182542	0.006426	0	24253	4521473	0	0	0	nan	0	0	0	0	0	0	nan	0	0	0	0.006426	3.9e-05	0.006426	3.9e-05	0.550152	0.003339
64	G	27867	4536547	4212109	0.006616	0	24364	4536547	0	0	0	nan	0	0	0	0	0	0	nan	0	0	0	0.006616	4e-05	0.006616	4e-05	0.566419	0.003425
65	G	24863	4699753	4351507	0.005714	0	24624	4699753	0	0	0	nan	0	0	0	0	0	0	nan	0	0	0	0.005714	3.6e-05	0.005714	3.6e-05	0.489196	0.003082
66	U	26587	4670656	4359396	0.006099	0	24457	4670656	0	0	0	nan	0	0	0	0	0	0	nan	0	0	0	0.006099	3.7e-05	0.006099	3.7e-05	0.522157	0.003168
67	G	18331	4651051	4288272	0.004275	0	24543	4651051	0	0	0	nan	0	0	0	0	0	0	nan	0	0	0	0.004275	3.2e-05	0.004275	3.2e-05	0.365998	0.00274
68	C	20038	4625943	4277341	0.004685	0	24472	4625943	0	0	0	nan	0	0	0	0	0	0	nan	0	0	0	0.004685	3.3e-05	0.004685	3.3e-05	0.401099	0.002825
69	U	39847	4607247	4250903	0.009374	0	24429	4607247	0	0	0	nan	0	0	0	0	0	0	nan	0	0	0	0.009374	4.7e-05	0.009374	4.7e-05	0.802541	0.004024
70	G	29607	4590740	4298967	0.006887	0	24520	4590740	0	0	0	nan	0	0	0	0	0	0	nan	0	0	0	0.006887	4e-05	0.006887	4e-05	0.58962	0.003425
71	A	37031	4608687	4348152	0.008516	0	24584	4608687	0	0	0	nan	0	0	0	0	0	0	nan	0	0	0	0.008516	4.4e-05	0.008516	4.4e-05	0.729085	0.003767
72	G	25507	4610222	3500315	0.007287	0	24478	4610222	0	0	0	nan	0	0	0	0	0	0	nan	0	0	0	0.007287	4.6e-05	0.007287	4.6e-05	0.623866	0.003938
73	A	27148	4597273	3466888	0.007831	0	24207	4597273	0	0	0	nan	0	0	0	0	0	0	nan	0	0	0	0.007831	4.8e-05	0.007831	4.8e-05	0.670439	0.004109
74	U	35910	4577865	3453475	0.010398	0	24084	4577865	0	0	0	nan	0	0	0	0	0	0	nan	0	0	0	0.010398	5.5e-05	0.010398	5.5e-05	0.890209	0.004709
75	G	17780	4553812	4121850	0.004314	0	23756	4553812	0	0	0	nan	0	0	0	0	0	0	nan	0	0	0	0.004314	3.2e-05	0.004314	3.2e-05	0.369337	0.00274
76	C	25304	4510835	4177883	0.006057	0	22765	4510835	0	0	0	nan	0	0	0	0	0	0	nan	0	0	0	0.006057	3.8e-05	0.006057	3.8e-05	0.518561	0.003253
77	C	20486	4474716	4129619	0.004961	0	22290	4474716	0	0	0	nan	0	0	0	0	0	0	nan	0	0	0	0.004961	3.5e-05	0.004961	3.5e-05	0.424729	0.002996
78	C	27659	4436201	4117637	0.006717	0	21885	4436201	0	0	0	nan	0	0	0	0	0	0	nan	0	0	0	0.006717	4e-05	0.006717	4e-05	0.575066	0.003425
79	G	28908	4436665	4063481	0.007114	0	21754	4436665	0	0	0	nan	0	0	0	0	0	0	nan	0	0	0	0.007114	4.2e-05	0.007114	4.2e-05	0.609054	0.003596
80	U	50500	4442043	4123551	0.012247	0	21500	4442043	0	0	0	nan	0	0	0	0	0	0	nan	0	0	0	0.012247	5.4e-05	0.012247	5.4e-05	1.04851	0.004623
81	A	33457	4422498	4093195	0.008174	0	21721	4422498	0	0	0	nan	0	0	0	0	0	0	nan	0	0	0	0.008174	4.5e-05	0.008174	4.5e-05	0.699805	0.003853
82	G	20480	4387855	4084805	0.005014	0	21667	4387855	0	0	0	nan	0	0	0	0	0	0	nan	0	0	0	0.005014	3.5e-05	0.005014	3.5e-05	0.429266	0.002996
83	U	36782	4430424	4139501	0.008886	0	21312	4430424	0	0	0	nan	0	0	0	0	0	0	nan	0	0	0	0.008886	4.6e-05	0.008886	4.6e-05	0.760762	0.003938
84	G	22618	4445342	4075974	0.005549	0	21388	4445342	0	0	0	nan	0	0	0	0	0	0	nan	0	0	0	0.005549	3.7e-05	0.005549	3.7e-05	0.475069	0.003168
85	U	18188	4372874	4055527	0.004485	0	20189	4372874	0	0	0	nan	0	0	0	0	0	0	nan	0	0	0	0.004485	3.3e-05	0.004485	3.3e-05	0.383977	0.002825
86	U	38462	4336544	4011378	0.009588	0	19552	4336544	0	0	0	nan	0	0	0	0	0	0	nan	0	0	0	0.009588	4.9e-05	0.009588	4.9e-05	0.820862	0.004195
87	C	33068	4335646	3960271	0.00835	0	19364	4335646	0	0	0	nan	0	0	0	0	0	0	nan	0	0	0	0.00835	4.6e-05	0.00835	4.6e-05	0.714873	0.003938
88	G	34649	4349260	3954779	0.008761	0	19001	4349260	0	0	0	nan	0	0	0	0	0	0	nan	0	0	0	0.008761	4.7e-05	0.008761	4.7e-05	0.75006	0.004024
89	U	41994	4416487	4096065	0.010252	0	18397	4416487	0	0	0	nan	0	0	0	0	0	0	nan	0	0	0	0.010252	5e-05	0.010252	5e-05	0.87771	0.004281
90	G	33870	4396857	3987598	0.008494	0	18234	4396857	0	0	0	nan	0	0	0	0	0	0	nan	0	0	0	0.008494	4.6e-05	0.008494	4.6e-05	0.727201	0.003938
91	C	48486	4325211	4008757	0.012095	0	17434	4325211	0	0	0	nan	0	0	0	0	0	0	nan	0	0	0	0.012095	5.5e-05	0.012095	5.5e-05	1.0355	0.004709
92	C	18524	4269364	3960943	0.004677	0	17009	4269364	0	0	0	nan	0	0	0	0	0	0	nan	0	0	0	0.004677	3.4e-05	0.004677	3.4e-05	0.400414	0.002911
93	U	32140	4221842	3926014	0.008186	0	16756	4221842	0	0	0	nan	0	0	0	0	0	0	nan	0	0	0	0.008186	4.6e-05	0.008186	4.6e-05	0.700832	0.003938
94	A	37124	4191840	3913308	0.009487	0	16473	4191840	0	0	0	nan	0	0	0	0	0	0	nan	0	0	0	0.009487	4.9e-05	0.009487	4.9e-05	0.812215	0.004195
95	G	34895	4183168	3797515	0.009189	0	16419	4183168	0	0	0	nan	0	0	0	0	0	0	nan	0	0	0	0.009189	4.9e-05	0.009189	4.9e-05	0.786703	0.004195
96	C	33468	4147599	3806156	0.008793	0	16615	4147599	0	0	0	nan	0	0	0	0	0	0	nan	0	0	0	0.008793	4.8e-05	0.008793	4.8e-05	0.7528	0.004109
97	G	34722	4113354	3761320	0.009231	0	16525	4113354	0	0	0	nan	0	0	0	0	0	0	nan	0	0	0	0.009231	5e-05	0.009231	5e-05	0.790298	0.004281
98	A	33725	4068282	3449971	0.009775	0	16456	4068282	0	0	0	nan	0	0	0	0	0	0	nan	0	0	0	0.009775	5.3e-05	0.009775	5.3e-05	0.836872	0.004538
99	A	38684	4032822	3401110	0.011374	0	16391	4032822	0	0	0	nan	0	0	0	0	0	0	nan	0	0	0	0.011374	5.8e-05	0.011374	5.8e-05	0.973768	0.004966
100	G	16224	3981691	3321583	0.004884	0	16134	3981691	0	0	0	nan	0	0	0	0	0	0	nan	0	0	0	0.004884	3.8e-05	0.004884	3.8e-05	0.418136	0.003253
101	U	31286	3979492	3605667	0.008677	0	16082	3979492	0	0	0	nan	0	0	0	0	0	0	nan	0	0	0	0.008677	4.9e-05	0.008677	4.9e-05	0.742868	0.004195
102	C	25388	3905611	3546466	0.007159	0	16023	3905611	0	0	0	nan	0	0	0	0	0	0	nan	0	0	0	0.007159	4.5e-05	0.007159	4.5e-05	0.612907	0.003853
103	A	27230	3852481	3495231	0.007791	0	15495	3852481	0	0	0	nan	0	0	0	0	0	0	nan	0	0	0	0.007791	4.7e-05	0.007791	4.7e-05	0.667015	0.004024
104	U	46621	3863405	3469368	0.013438	0	15630	3863405	0	0	0	nan	0	0	0	0	0	0	nan	0	0	0	0.013438	6.2e-05	0.013438	6.2e-05	1.15047	0.005308
105	A	38318	3817178	3469058	0.011046	0	15563	3817178	0	0	0	nan	0	0	0	0	0	0	nan	0	0	0	0.011046	5.6e-05	0.011046	5.6e-05	0.945687	0.004794
106	A	72748	3879301	3574810	0.02035	0	16338	3879301	0	0	0	nan	0	0	0	0	0	0	nan	0	0	0	0.02035	7.5e-05	0.02035	7.5e-05	1.74223	0.006421
107	G	35016	3915390	3569162	0.009811	0	16510	3915390	0	0	0	nan	0	0	0	0	0	0	nan	0	0	0	0.009811	5.2e-05	0.009811	5.2e-05	0.839954	0.004452
108	C	18500	3913116	3572487	0.005178	0	16830	3913116	0	0	0	nan	0	0	0	0	0	0	nan	0	0	0	0.005178	3.8e-05	0.005178	3.8e-05	0.443307	0.003253
109	U	24149	3886499	3580244	0.006745	0	16813	3886499	0	0	0	nan	0	0	0	0	0	0	nan	0	0	0	0.006745	4.3e-05	0.006745	4.3e-05	0.577463	0.003681
110	A	59168	3884785	3615897	0.016363	0	16983	3884785	0	0	0	nan	0	0	0	0	0	0	nan	0	0	0	0.016363	6.7e-05	0.016363	6.7e-05	1.40089	0.005736
111	G	40269	3897549	3549053	0.011346	0	17190	3897549	0	0	0	nan	0	0	0	0	0	0	nan	0	0	0	0.011346	5.7e-05	0.011346	5.7e-05	0.971371	0.00488
112	G	33790	3909143	3538429	0.009549	0	17351	3909143	0	0	0	nan	0	0	0	0	0	0	nan	0	0	0	0.009549	5.2e-05	0.009549	5.2e-05	0.817523	0.004452
113	G	28306	3845485	3447154	0.008211	0	17383	3845485	0	0	0	nan	0	0	0	0	0	0	nan	0	0	0	0.008211	4.9e-05	0.008211	4.9e-05	0.702973	0.004195
114	C	39213	3767929	3409754	0.0115	0	17253	3767929	0	0	0	nan	0	0	0	0	0	0	nan	0	0	0	0.0115	5.8e-05	0.0115	5.8e-05	0.984555	0.004966
115	A	37310	3698399	3330823	0.011201	0	17227	3698399	0	0	0	nan	0	0	0	0	0	0	nan	0	0	0	0.011201	5.8e-05	0.011201	5.8e-05	0.958957	0.004966
116	G	16737	3619476	3300933	0.00507	0	16856	3619476	0	0	0	nan	0	0	0	0	0	0	nan	0	0	0	0.00507	3.9e-05	0.00507	3.9e-05	0.43406	0.003339
117	U	22917	3559641	3233164	0.007088	0	16594	3559641	0	0	0	nan	0	0	0	0	0	0	nan	0	0	0	0.007088	4.7e-05	0.007088	4.7e-05	0.606829	0.004024
[truncated: 284 more rows]

## Sheet: Read Depth Summary
		WT1		WT2		Mut1		Mut2
		+	-	+	-	+	-	+	-
[truncated: 402 more rows]

## Sheet: A  DMS Accessibilty
	A
[truncated: 485 more rows]

[truncated: 1 more sheets: C  DMS Accessibilty]
